# Supplementary material for: Comparison of Transcriptomic Platforms for Analysis of Whole Blood from Ebola-Infected Cynomolgus Macaques
Source: Sci Rep. 2017 Nov 7;7:14756. doi: 10.1038/s41598-017-15145-7 (PMC5676990; doi:10.1038/s41598-017-15145-7)
Supplement: Supplementary file 2 — Supplemental Data Table 1 [file 41598_2017_15145_MOESM2_ESM.xlsx]

## Sheet: Supp Tbl 1
Supplementary Table 1. NanoString codeset design information
Codeset Identifier	HUGO Gene Identifier	Target Species	Accession	Position	Design Remarks	41 Gene Classifier
ABCB1	ABCB1	Mm	NM_001032887.1	291-390
ACSL1	ACSL1	Mf	XM_005556404.1	1871-1970		X
ACTB	ACTB	Mm	NM_001033084.1	1431-1530	also targets multiple Rhesus & Cyno predicted ACTB-like transcripts @98%+	X
ADA	ADA	Mm	XM_001109908.2	1306-1405
AGER	AGER	Mm	NM_001205117.1	233-332
AHR	AHR	Mf	XM_005550046.1	1362-1461
AICDA	AICDA	Mf	XM_005570042.1	943-1042
AIRE	AIRE	Mm	XM_001103602.2	289-388
AKT3	AKT3	Mf	XM_005539655.1	301-400
ALOX12	ALOX12	Mm	XM_001104192.2	1411-1510
ALOX15	ALOX15	Mm	XM_001094627.2	1346-1445
ALOX5	ALOX5	Mf	XM_005565109.1	701-800
ANP32B	ANP32B	Mf	XM_005581222.1	1226-1325
APOE	APOE	Mf	XM_005589553.1	499-598
APP	APP	Mm	XM_002803170.1	1685-1784
AREG	AREGB	Mm	XM_001101978.2	406-505
ARFGAP2	ARFGAP2	Mf	XM_005578011.1	2080-2179
ARHGDIB	ARHGDIB	Mf	XM_005570240.1	357-456
ARL1	ARL1	Mf	XM_005572006.1	530-629
ATF2	LOC101925838	Mf	XM_005573535.1	1607-1706
ATF3	ATF3	Mf	XM_005540783.1	818-917
ATG10	LOC711835	Mm	XM_001111368.2	406-505
ATG12	LOC696765	Mm	XR_010348.2	620-719
ATG16L1	ATG16L1	Mf	XM_005574649.1	1755-1854
ATG5	ATG5	Mf	XM_005552246.1	767-866
ATG7	ATG7	Mm	NM_001265972.1	137-236
ATM	ATM	Mm	XM_002799779.1	7161-7260
B2M	B2M	Mm	NM_001047137.1	26-125
B3GAT1	B3GAT1	Mf	XM_005580225.1	1058-1157
BATF	BATF	Mf	XM_005561820.1	827-926
BATF3	BATF3	Mf	XM_005540791.1	297-396
BAX	BAX	Mf	XM_005589832.1	341-440
BCAP31	BCAP31	Mf	XM_005594916.1	649-748
BCL10	BCL10	Mf	XM_005542846.1	723-822
BCL2	BCL2	Mf	XM_005586524.1	613-712
BCL2L1	BCL2L1	Mf	XM_005568633.1	728-827
BCL2L11	LOC102135074	Mf	XM_005575254.1	1743-1842
BCL3	BCL3	Mm	XM_001109319.2	330-429
BCL6	BCL6	Mf	XM_005545439.1	792-891
BID	LOC100426724	Mm	XM_002798280.1	1165-1264
BIRC2	BIRC2	Mf	XM_005579457.1	1942-2041
BIRC3	BIRC3	Mf	XM_005579456.1	3775-3874		X
BLK	BLK	Mf	XM_005562580.1	712-811
BLNK	BLNK	Mm	XM_001100700.2	976-1075
BST2	BST2	Mm	NM_001161666.1	65-164
BTK	BTK	Mm	XM_002806330.1	1176-1275
BTLA	BTLA	Mf	XM_005548166.1	1135-1234
C1QA	C1QA	Mm	XM_001101933.2	477-576
C1QB	C1QB	Mf	XM_005544500.1	563-662
C1QBP	LOC711817	Mm	XM_001100940.2	545-644
C1R	LOC101866354	Mf	XM_005570002.1	889-988
C1S	C1S	Mf	XM_005570001.1	1387-1486
C2	C2	Mf	XM_005553451.1	1122-1221
C3	C3	Mm	XM_001091921.2	3511-3610
C3AR1	C3AR1	Mm	XM_001113373.1	565-664
C4A	C4A	Mm	XM_002805966.1	1628-1727
C4B	C4B	Mf	XM_005553435.1	1551-1650
C4BPA	C4BPA	Mf	XM_005540679.1	1300-1399
C5	C5	Mm	XM_001095750.2	2286-2385
C6	C6	Mf	XM_005556795.1	1300-1399
C7	C7	Mm	XM_001085533.2	556-655
C8A	C8A	Mm	XM_001114403.1	1446-1545
C8B	C8B	Mm	XM_001114456.2	216-315
C8G	LOC721647	Mm	XM_001117839.1	234-333
C9	C9	Mm	XM_001084671.2	596-695
CAMP	CAMP	Mm	NM_001033509.1	88-187
CARD9	CARD9	Mm	XM_001095549.2	1127-1226
CASP1	CASP1	Mm	XM_001094943.2	1601-1700
CASP10	CASP10	Mm	XM_001097804.2	1185-1284
CASP2	CASP2	Mm	XM_001087704.2	406-505
CASP3	CASP3	Mf	NM_001284835.1	671-770
CASP8	CASP8	Mm	XM_001091080.2	376-475
CCBP2	ACKR2	Mf	XM_005546797.1	912-1011
CCDC117	CCDC117	Mf	XM_005567700.1	1134-1233		X
CCL1	CCL1	Mm	NM_001032849.1	167-266
CCL11	CCL11	Mm	NM_001032874.1	161-260
CCL13	CCL13	Mm	XM_001113462.2	178-277
CCL15	LOC100430368	Mm	XM_002800380.1	157-256
CCL16	LOC719008	Mm	XM_001112513.2	88-187
CCL17	CCL17	Mf	XM_005592031.1	386-485
CCL18	CCL18	Mm	NM_001032853.1	15-114
CCL19	CCL19	Mm	NM_001032959.1	59-158
CCL2	CCL2	Mm	NM_001032821.1	188-287
CCL20	CCL20	Mm	NM_001032854.1	29-128
CCL21	CCL21	Mm	NM_001032855.1	98-197
CCL22	CCL22	Mf	XM_005592030.1	807-906
CCL23	CCL23	Mm	NM_001032946.1	226-325
CCL24	CCL24	Mm	NM_001194459.1	125-224
CCL26	LOC716099	Mm	XM_001109808.2	21-120
CCL3	CCL3	Mm	NM_001034200.1	125-224
CCL4	CCL4	Mf	XM_005583502.1	355-454
CCL5	CCL5	Mm	NM_001032850.1	171-270
CCL7	CCL7	Mm	XM_001113381.2	79-178
CCL8	CCL8	Mm	NM_001032851.1	43-142
CCR1	CCR1	Mm	NM_001032858.1	467-566
CCR10	CCR10	Mm	XM_001111554.2	95-194
CCR2	CCR2	Mm	NM_001032806.1	41-140
CCR3	CCR3	Mm	NM_001047140.1	544-643
CCR4	CCR4	Mf	XM_005545534.1	831-930
CCR5	CCR5	Mf	XM_005546902.1	1189-1288
CCR6	CCR6	Mm	NM_001032935.1	86-185
CCR7	CCR7	Mm	NM_001032884.1	179-278
CCR8	CCR8	Mm	XM_001084047.2	864-963
CCRL1	ACKR4	Mf	XM_005545781.1	1287-1386
CCRL2	LOC713715	Mm	XM_001103165.2	489-588
CD14	CD14	Mm	NM_001130433.1	518-617
CD160	CD160	Mf	XM_005542122.1	546-645
CD163	CD163	Mm	XM_001118361.2	1060-1159
CD164	CD164	Mf	XM_005551554.1	346-445
CD19	CD19	Mm	XM_001103043.2	656-755
CD1A	CD1A	Mf	XM_005595551.1	2398-2497
CD1B	CD1B	Mf	XM_005541341.1	1156-1255
CD1D	CD1D	Mm	NM_001033114.1	911-1010
CD1E	CD1E	Mf	XM_005541337.1	1661-1760
CD2	CD2	Mf	NM_001283777.1	637-736
CD209	CD209	Mm	NM_001032870.1	170-269
CD22	CD22	Mm	XM_001111493.1	2451-2550
CD24	LOC101867055	Mf	XM_005552236.1	485-584
CD244	CD244	Mm	XM_001117630.2	206-305
CD247	CD247	Mm	NM_001077423.1	192-291
CD27	CD27	Mm	XM_001104337.2	746-845
CD274	CD274	Mm	NM_001083889.1	506-605
CD276	CD276	Mf	XM_005559999.1	1518-1617
CD28	CD28	Mm	NM_001042641.2	146-245
CD34	LOC101866926	Mf	XM_005540699.1	670-769
CD36	CD36	Mm	NM_001032913.1	1241-1340
CD38	CD38	Mf	XM_005554514.1	1198-1297
CD3D	CD3D	Mf	NM_001287688.1	130-229
CD3E	CD3E	Mf	NM_001283615.1	237-336
CD3EAP	CD3EAP	Mf	XM_005589588.1	677-776
CD3G	CD3G	Mf	NM_001283910.1	264-363
CD4	CD4	Mm	NM_001042662.1	797-896
CD40	CD40	Mm	XM_001104255.1	181-280
CD40LG	CD40LG	Mm	NM_001032839.1	670-769
CD44	LOC101867504	Mf	XM_005578207.1	1154-1253
CD46	CD46	Mm	NM_001195746.1	226-325
CD48	CD48	Mf	XM_005541239.1	598-697
CD5	CD5	Mf	XM_005578865.1	1772-1871
CD53	CD53	Mf	XM_005542401.1	735-834
CD55	CD55	Mf	XM_005540684.1	828-927
CD58	CD58	Mm	XM_001112756.1	405-504
CD59	CD59	Mf	XM_005578241.1	813-912
CD6	CD6	Mm	XM_002799538.1	946-1045
CD68	CD68	Mf	XM_005582776.1	981-1080
CD7	LOC719501	Mm	XM_001113810.2	181-280
CD70	CD70	Mf	XM_005587716.1	257-356
CD74	CD74	Mm	XM_001099491.2	703-802
CD79A	CD79A	Mf	XM_005589419.1	282-381
CD79B	CD79B	Mf	XM_005584687.1	261-360
CD80	CD80	Mm	NM_001042642.1	321-420
CD81	CD81	Mf	XM_005576902.1	602-701
CD82	CD82	Mf	XM_005578126.1	714-813
CD83	CD83	Mf	XM_005553991.1	695-794
CD86	CD86	Mm	NM_001042644.1	211-310
CD8A	LOC698329	Mm	XM_001092778.2	631-730
CD8B	CD8B	Mf	XM_005575360.1	389-488
CD9	LOC101866748	Mf	XM_005569889.1	720-819
CD96	CD96	Mf	XM_005548190.1	438-537
CD97	CD97	Mm	XM_002801104.1	2192-2291
CD99	LOC101867429	Mf	XM_005592879.1	541-640
CDC42	LOC102125726	Mf	XM_005553127.1	146-245
CDH5	CDH5	Mf	XM_005592138.1	1104-1203
CEACAM1	CEACAM1	Mf	XM_005589369.1	1625-1724
CEACAM6	CEACAM6	Mf	XM_005589431.1	671-770
CEACAM8	CEACAM8	Mf	XM_005589367.1	914-1013
CEBPB	CEBPB	Mf	XM_005569338.1	1731-1830
CEBPE	CEBPE	Mf	XM_005560849.1	658-757		X
CENPF	CENPF	Mf	XM_005540834.1	3941-4040		X
CFB	CFB	Mm	XM_001113553.2	3015-3114
CFD	LOC721138	Mm	XM_001117186.2	847-946
CFH	LOC717346	Mm	XM_001111875.2	485-584
CFI	LOC699043	Mm	XM_001087512.2	1009-1108
CFL1	CFL1	Mf	XM_005577224.1	1152-1251
CFP	CFP	Mf	XM_005593429.1	1074-1173
CHIT1	CHIT1	Mf	XM_005540484.1	604-703
CHUK	CHUK	Mf	XM_005566180.1	1562-1661
CIITA	CIITA	Mm	XM_001103518.2	559-658
CISH	CISH	Mm	XM_001097616.2	439-538
CLEC4A	CLEC4A	Mm	XM_001113405.2	191-290
CLEC4E	CLEC4E	Mm	XM_001118423.2	174-273
CLEC5A	CLEC5A	Mm	XM_001085243.2	596-695
CLEC6A	CLEC6A	Mf	XM_005570039.1	340-439
CLEC7A	CLEC7A	Mm	NM_001032943.1	90-189
CLU	CLU	Mm	NM_001195474.1	1236-1335
CMA1	CMA1	Mf	NM_001285192.1	192-291
CMKLR1	CMKLR1	Mf	XM_005572139.1	3940-4039
CR1	CR1	Mm	XM_002801945.1	2926-3025
CR2	LOC714202	Mm	XM_002801946.1	2863-2962
CRADD	CRADD	Mf	XM_005571871.1	695-794
CREB1	CREB1	Mm	XM_001107192.2	886-985
CRP	CRP	Mf	XM_005541311.1	836-935
CSF1	CSF1	Mm	XM_001090841.2	375-474
CSF1R	CSF1R	Mm	XM_001107711.2	2037-2136
CSF2	CSF2	Mm	NM_001032949.1	337-436
CSF2RB	CSF2RB	Mm	XM_001086084.2	1150-1249
CSF3	CSF3	Mm	XM_001095097.2	799-898
CSF3R	CSF3R	Mf	XM_005543945.1	2292-2391
CTLA4	CTLA4	Mm	NM_001044739.1	365-464
CTNNB1	CTNNB1	Mf	XM_005546748.1	868-967
CTSC	CTSC	Mm	NM_001195651.1	1021-1120
CTSG	CTSG	Mf	XM_005560993.1	341-440
CTSS	CTSS	Mf	XM_005541969.1	752-851
CUL9	LOC698984	Mm	XM_002808385.1	2475-2574
CX3CL1	CX3CL1	Mf	XM_005595727.1	1196-1295
CX3CR1	CX3CR1	Mm	NM_001265871.1	835-934
CXCL1	CXCL1	Mf	NM_001283494.1	52-151
CXCL10	CXCL10	Mm	NM_001032892.1	170-269
CXCL11	CXCL11	Mf	XM_005555011.1	255-354
CXCL12	CXCL12	Mm	NM_001032934.1	91-190
CXCL13	CXCL13	Mm	NM_001032880.1	157-256
CXCL2	CXCL2	Mm	XM_001092240.2	157-256	also targets CXCL1 & CXCL3 (NM_001032879 & NM_001032878)@>95%
CXCL3	CXCL3	Mm	NM_001032879.1	203-302	also targets CXCL1 & CXCL2 (NM_001032878 & XM_001092240) @97%+
CXCL5	CXCL5	Mm	XM_001091762.2	245-344
CXCL6	CXCL6	Mf	XM_005555086.1	566-665
CXCL9	CXCL9	Mm	NM_001032936.1	61-160
CXCR1	CXCR1	Mm	NM_001040420.1	80-179
CXCR2	IL8RB	Mm	XM_001088762.2	761-860
CXCR3	CXCR3	Mf	XM_005593931.1	681-780
CXCR4	CXCR4	Mm	NM_001042645.1	611-710
CXCR6	CXCR6	Mm	NM_001047141.1	331-430
CYBB	CYBB	Mm	XM_001083654.2	1671-1770
CYSLTR1	CYSLTR1	Mf	XM_005594006.1	886-985
CYSLTR2	CYSLTR2	Mf	XM_005585841.1	593-692
DAXX	DAXX	Mm	XM_001109244.2	1816-1915
DDIT3	DDIT3	Mf	XM_005571332.1	292-391
DDX3X	LOC101925122	Mf	XM_005593324.1	1981-2080
DDX58	DDX58	Mf	XM_005581558.1	1794-1893		X
DECR1	DECR1	Mf	NM_001287713.1	656-755
DEFA1	MNP1A	Mm	NM_001032862.1	200-299	targets Cyno DEFA1B (XM_005562545) @100%- possible mis-annotation?
DEFB1	DEFB1	Mf	XM_005562538.1	181-280
DEFB103A	DEFB103A	Mm	XM_001083420.2	141-240
DEFB4A	LOC102124095	Mf	XM_005562564.1	202-301
DHX58	DHX58	Mf	XM_005584224.1	742-841
DNAJA1	DNAJA1	Mm	XM_001101766.2	628-727		X
DOCK9	DOCK9	Mf	XM_005586152.1	1972-2071
DPP4	DPP4	Mm	NM_001039190.1	806-905
DUSP4	DUSP4	Mf	XM_005562972.1	1899-1998
DYSF	DYSF	Mf	XM_005576677.1	3419-3518		X
EBI3	LOC721832	Mm	XM_001118027.2	120-219
EDNRB	EDNRB	Mm	XM_001089047.2	563-662
EEF1A1	EEF1A1	Mf	NM_001284594.1	1321-1420	also targets multipe Cyno & Rhesus EEF1A1-like transcripts @95%+	X
EGR1	EGR1	Mf	XM_005557906.1	2205-2304
ELK1	ELK1	Mf	XM_005593430.1	636-735
ENPP4	ENPP4	Mf	XM_005552818.1	1469-1568		X
ENTPD1	ENTPD1	Mm	XM_002805770.1	1255-1354	targets Cyno CC2D2B (XM_005566060) @100% possible mis-annotation?
EOMES	EOMES	Mf	XM_005545584.1	1991-2090
EWSR1	EWSR1	Mf	XM_005567685.1	946-1045
F13A1	F13A1	Mm	XM_001096669.1	741-840
FADD	LOC101866285	Mf	XM_005576969.1	597-696
FAS	FAS	Mm	NM_001032933.1	798-897
FASLG	FASLG	Mm	NM_001032838.1	496-595
FCAR	FCAR	Mm	NM_001039950.1	391-490
FCER1A	FCER1A	Mf	XM_005541313.1	453-552
FCER1G	FCER1G	Mf	XM_005541196.1	396-495
FCGR1A	FCGR1A	Mf	NM_001284040.1	868-967
FCGR2A	FCGR2A	Mm	XM_001118066.2	767-866
FCGR2B	FCGR2B	Mf	XM_005541161.1	888-987
FCGR3A	LOC102140945	Mf	NM_001283192.1	340-439
FCGRT	FCGRT	Mm	XM_001115276.2	695-794
FEZ1	FEZ1	Mm	NM_001261621.2	517-616
FKBP5	FKBP5	Mf	XM_005553215.1	1730-1829
FLT1	FLT1	Mm	XM_001117928.2	1314-1413
FLT3LG	FLT3LG	Mf	XM_005589911.1	714-813
FN1	FN1	Mm	XM_001083548.2	2036-2135
FOS	FOS	Mm	NM_001098399.1	510-609
FOSB	FOSB	Mf	XM_005589591.1	601-700		X
FOXJ1	FOXJ1	Mf	XM_005585050.1	698-797
FOXP3	FOXP3	Mm	NM_001032918.1	1051-1150
FPGS	FPGS	Mf	XM_005582148.1	560-659
FPR2	FPR2	Mf	XM_005590140.1	713-812
FUT5	FUT5	Mf	XM_005587664.1	961-1060
FXYD2	FXYD2	Mf	XM_005579768.1	627-726
FYN	FYN	Mf	XM_005551607.1	675-774
GAPDH	GAPDH	Mf	XM_005569911.1	324-423	may target Rhesus & Cyno predicted GAPDH-like transcripts - identity @~92%	X
GATA3	GATA3	Mf	XM_005564600.1	1761-1860
GBP1	GBP1	Mf	XM_005542801.1	1864-1963
GFI1	GFI1	Mf	XM_005542722.1	1020-1119
GNAQ	GNAQ	Mf	XM_005581977.1	643-742
GNAS	GNAS	Mf	XM_005569452.1	2103-2202
GNB1	GNB1	Mf	XM_005545044.1	1156-1255
GNGT1	GNGT1	Mf	XM_005550208.1	195-294
GNLY	GNLY	Mf	XM_005575397.1	802-901
GP1BB	GP1BB	Mf	XM_005567972.1	62-161
GPR183	GPR183	Mf	XM_005586155.1	428-527
GRB2	LOC702041	Mm	XM_001095326.2	586-685
GTF3C1	GTF3C1	Mf	XM_005591522.1	4643-4742
GZMA	GZMA	Mm	XM_001097639.2	646-745
GZMB	GZMB	Mf	XM_005560998.1	577-676
GZMH	GZMH	Mf	XM_005560994.1	164-263
GZMK	GZMK	Mf	XM_005556895.1	485-584
GZMM	LOC102142876	Mf	XM_005595770.1	158-257
HAMP	HAMP	Mf	XM_005588836.1	132-231
HDAC4	HDAC4	Mf	XM_005574802.1	2434-2533
HERC5	LOC101926503	Mf	XM_005555394.1	1303-1402		X
HIF1A	LOC101866092	Mf	XM_005561440.1	2619-2718
HLA-A	MAMU-A	Mm	NM_001171838.1	236-335
HLA-B	MAMU-B18	Mm	NM_001114964.1	229-328
HLA-C	MAMU-B	Mm	NM_001048245.1	231-330
HLA-DMA	LOC102139994	Mf	XM_005553355.1	282-381
HLA-DMB	HLA-DMB	Mm	XM_002803688.1	1487-1586
HLA-DOB	LOC102145413	Mf	XM_005553370.1	724-823
HLA-DPA1	HLA-DPA1	Mm	NM_001048247.1	215-314
HLA-DPB1	LOC102136468	Mf	XM_005553343.1	546-645
HLA-DQA1	LOC102141176	Mf	NM_001285343.1	430-529	also targets Cyno HLA-DQA2 (LOC102132662) @100%
HLA-DQB1	LOC102144782	Mf	NM_001283172.1	429-528
HLA-DRA	MAMU-DRA	Mm	NM_001134298.1	361-460
HLA-DRB1	LOC102144414	Mf	NM_001284641.1	635-734
HMGB1	HMGB1	Mf	NM_001283356.1	941-1040	also targets Cyno & Rhesus predicted HMGB1-like transcripts @98%+
HMGB2	LOC101865664	Mf	XM_005556312.1	370-469	also targets related predicted HMGB2-like cyno and rhesus transcripts (cyno LOC102135858 - XM_005561006 & rhesus LOC715948 - XM_001106417)@100%
HMGN1	HMGN1	Mf	XM_005548677.1	915-1014	also targets multipe Cyno & Rhesus HMGN1-like transcripts @95%+
HP	HP	Mf	XM_005592409.1	807-906		X
HSD11B1	LOC101867467	Mf	XM_005540709.1	556-655
HSH2D	HSH2D	Mf	XM_005588318.1	1050-1149
HSPA1B	HSPA1B	Mm	XM_001115060.2	636-735		X
HSPA1L	HSPA1L	Mf	XM_005553464.1	1121-1220		X
HSPB1	HSPB1	Mm	NM_001260949.2	417-516
HSPB2	HSPB2	Mf	XM_005579610.1	436-535
ICAM1	ICAM1	Mm	NM_001047135.1	1171-1270
ICAM2	ICAM2	Mm	NM_001195389.1	826-925
ICAM3	ICAM3	Mm	NM_001195749.1	234-333
ICAM4	LOC712354	Mm	XM_001100946.2	407-506
ICAM5	LOC720495	Mm	XM_001115985.2	66-165
ICOS	ICOS	Mf	XM_005574018.1	215-314
ICOSLG	LOC722191	Mm	XM_002803112.1	151-250
IDO1	IDO1	Mm	NM_001077483.1	134-233
IFI16	IFI16	Mf	XM_005541319.1	859-958
IFI27	IFI27	Mf	XM_005562094.1	404-503	also targets Cyno predicted IFI27-like transcript (LOC102134129) & Rhesus predicted predicted IFI27-like transcript (LOC100425012) @96%
IFI35	IFI35	Mm	XM_001112861.2	790-889
IFI44	IFI44	Mf	XM_005542938.1	627-726
IFI44L	IFI44L	Mf	XM_005542940.1	985-1084		X
IFI6	LOC101925937	Mf	XM_005544260.1	487-586
IFIH1	IFIH1	Mm	NM_001047123.1	656-755
IFIT1	IFIT1B	Mf	NM_001287726.1	1155-1254
IFIT2	IFIT2	Mm	XM_001086302.2	1205-1304
IFIT3	IFIT3	Mf	XM_005565907.1	777-876
IFIT5	IFIT5	Mf	XM_005565912.1	880-979
IFITM1	LOC102146566	Mf	XM_005576718.1	455-554
IFNA1/13	IFNA1	Mf	XM_005581618.1	381-480	also targets Cyno & Rhesus IFNA13 @100%
IFNA2	IFNA2	Mm	NM_001135794.1	331-430
IFNAR1	IFNAR1	Mm	XM_001092098.1	144-243
IFNAR2	IFNAR2	Mm	XM_001092342.2	1273-1372
IFNB1	IFNB1	Mm	NM_001135795.1	273-372
IFNG	IFNG	Mf	NM_001287657.1	359-458
IFNGR1	IFNGR1	Mm	NM_001266300.2	1201-1300
IGF2R	IGF2R	Mm	XM_002803958.1	246-345
IGJ(JCHAIN)	IGJ	Mf	XM_005555133.1	433-532		X
IGLV10-54	IGLV10-54	Mm	ENSMMUT00000033105	117-216		X
IKBKAP	IKBKAP	Mf	XM_005581114.1	2078-2177
IKBKB	IKBKB	Mm	XM_001096913.2	871-970
IKBKE	IKBKE	Mf	XM_005540634.1	1474-1573
IKBKG	IKBKG	Mf	XM_005595004.1	1117-1216
IKZF1	IKZF1	Mf	XM_005549595.1	529-628
IKZF2	IKZF2	Mm	XM_001083114.2	936-1035
IKZF3	IKZF3	Mf	XM_005584045.1	1829-1928
IL10	IL10	Mf	XM_005540653.1	449-548
IL10RA	IL10RA	Mm	XM_001092736.2	526-625
IL10RB	IL10RB	Mf	XM_005548811.1	271-370
IL11	LOC102118349	Mf	XM_005595782.1	576-675
IL11RA	IL11RA	Mf	XM_005581441.1	643-742
IL12A	IL-12A	Mm	NM_001044734.1	398-497
IL12B	IL12B	Mm	NM_001044725.1	919-1018
IL12RB1	IL12RB1	Mm	XM_001115186.2	1313-1412
IL12RB2	IL12RB2	Mm	XM_001094235.1	883-982
IL13	IL13	Mm	NM_001032929.1	276-375
IL13RA1	LOC710986	Mm	XM_002806369.1	671-770
IL15	IL15	Mm	NM_001044731.1	114-213
IL16	IL16	Mm	NM_001032808.1	911-1010
IL17A	IL17A	Mf	XM_005552759.1	165-264
IL17B	IL17B	Mm	XM_001106071.2	274-373
IL17F	IL17F	Mm	XM_001106517.2	102-201
IL17RA	LOC101925679	Mf	XM_005568062.1	843-942
IL18	IL18	Mf	XM_005579633.1	356-455
IL18R1	IL18R1	Mm	XM_002799354.1	1246-1345
IL18RAP	IL18RAP	Mf	XM_005575166.1	1148-1247
IL19	LOC694806	Mm	XM_002801950.1	1035-1134
IL1A	IL1A	Mm	NM_001042757.1	81-180
IL1B	IL1B	Mm	NM_001042756.1	392-491
IL1R1	IL1R1	Mf	XM_005575155.1	1900-1999
IL1R2	IL1R2	Mm	NM_001047134.1	416-515
IL1RAP	IL1RAP	Mm	NM_001032960.1	1256-1355
IL1RL1	IL1RL1	Mf	XM_005575158.1	1027-1126
IL1RL2	IL1RL2	Mf	XM_005575151.1	1438-1537
IL1RN	IL1RN	Mf	XM_005575305.1	500-599
IL2	IL2	Mf	NM_001284699.1	173-272
IL20	IL20	Mm	XM_001084726.2	332-431
IL21	IL21	Mf	XM_005555864.1	149-248
IL21R	IL21R	Mm	XM_001094102.2	296-395
IL22	IL22	Mm	NM_001194724.1	316-415
IL22RA2	LOC711059	Mm	XM_001099782.2	823-922
IL23A	IL23A	Mm	NM_001194669.1	401-500
IL23R	IL23R	Mm	XM_001093896.2	1081-1180
IL26	IL26	Mm	XM_001117154.2	66-165
IL27	LOC708678	Mm	XM_001097165.2	173-272
IL28A	IFNL2	Mf	XM_005589169.1	59-158	also targets Cyno predicted IFNL2-like transcript (LOC102137836) @97%
IL28B	IL28B	Mm	XM_001086865.1	161-260
IL29	LOC697161	Mm	XM_001085768.2	256-355
IL2RA	IL2RA	Mm	NM_001032917.1	653-752
IL2RB	IL2RB	Mm	XM_001085792.2	203-302
IL2RG	IL2RG	Mm	NM_001035529.1	646-745
IL3	IL3	Mm	NM_001101734.1	76-175
IL4	IL4	Mm	NM_001032904.1	218-317
IL4R	IL4R	Mm	XM_001093763.2	656-755
IL5	IL5	Mf	XM_005557730.1	754-853
IL5RA	IL5RA	Mf	XM_005547648.1	770-869
IL6	IL6	Mm	NM_001042733.1	140-239
IL6R	IL6R	Mf	XM_005541663.1	1685-1784
IL6ST	LOC101926138	Mf	XM_005556924.1	2097-2196
IL7	IL7	Mf	XM_005563593.1	655-754
IL7R	IL7R	Mf	NM_001284908.1	523-622
IL8	IL8	Mm	NM_001032965.1	126-225
IL9	LOC712292	Mm	XM_001110897.2	309-408
ILF3	ILF3	Mm	XM_001102411.2	496-595
IRAK1	IRAK1	Mm	XM_002806456.1	554-653
IRAK2	IRAK2	Mm	XM_001090790.2	596-695
IRAK3	IRAK3	Mm	XM_001117080.2	1611-1710
IRAK4	IRAK4	Mm	NM_001136101.1	811-910
IRF1	IRF1	Mm	XM_001104048.1	180-279
IRF3	IRF3	Mm	NM_001135797.1	291-390
IRF4	IRF4	Mf	XM_005554181.1	1368-1467
IRF5	IRF5	Mf	XM_005550729.1	1159-1258
IRF7	IRF7	Mm	NM_001136100.1	1399-1498
IRF8	IRF8	Mf	XM_005592710.1	1267-1366
IRGM	IRGM	Mf	XM_005558886.1	641-740
ISG15	ISG15	Mf	XM_005545139.1	426-525		X
ITGA2B	ITGA2B	Mm	XM_001114526.2	796-895
ITGA4	ITGA4	Mm	XM_001100929.2	2036-2135
ITGA5	ITGA5	Mm	XM_001110116.2	2436-2535
ITGA6	ITGA6	Mm	XM_001086200.2	606-705
ITGAE	ITGAE	Mf	XM_005583162.1	2511-2610
ITGAL	ITGAL	Mm	XM_001100800.2	1306-1405
ITGAM	LOC101866035	Mf	XM_005591740.1	1672-1771
ITGAX	ITGAX	Mf	XM_005591741.1	2026-2125
ITGB1	ITGB1	Mm	XM_002805609.1	1431-1530
ITGB2	LOC101925124	Mf	XM_005548517.1	854-953
ITLN1	ITLN1	Mf	XM_005541233.1	717-816
ITLN2	ITLN2	Mf	XM_005545159.1	714-813
JAK1	JAK1	Mf	XM_005543157.1	1295-1394
JAK2	JAK2	Mf	XM_005581792.1	3098-3197
JAK3	LOC720040	Mm	XM_001115037.2	2517-2616
JUN	JUN	Mf	XM_005543232.1	1009-1108
KCNE1	KCNE1	Mf	NM_001284188.1	291-390		X
KCNJ2	KCNJ2	Mf	XM_005584811.1	1401-1500
KEAP1	LOC715590	Mm	XM_001105867.2	606-705
KIR2DL4	LOC102115630	Mf	XM_005595312.1	196-295
KIR3DL1	KIR3DL1	Mm	NM_001193463.1	759-858	hits multiple Rhesus & Cyno KIR family gene and predicted transcripts @90&+
KIR3DL2	LOC102115251	Mf	XM_005595311.1	1445-1544
KIR3DL3	KIR3DL3	Mf	XM_005590338.1	879-978
KIR3DS1	LOC102116779	Mf	XM_005595313.1	852-951	also targets multiple Rhesus KIR genes (KIRDL8/KIR3DL17/KIR3DL21/KIR3DH-like/KIR3DS05/KIR3DL10)@95%+
KIT	KIT	Mf	XM_005555273.1	1318-1417
KLRB1	LOC102139342	Mf	XM_005570085.1	378-477
KLRC1	KLRC1	Mf	NM_001284177.1	96-195
KLRC2	KLRC2	Mf	XM_005596017.1	1025-1124
KLRC3	LOC102132533	Mf	XM_005595216.1	693-792
KLRD1	KLRD1	Mm	NM_001032828.1	366-465
KLRF1	KLRF1	Mf	NM_001285324.1	515-614
KLRF2	KLRF2	Mf	XM_005570092.1	617-716
KLRG1	KLRG1	Mf	XM_005570060.1	674-773
KLRG2	KLRG2	Mf	XM_005550917.1	785-884
KLRK1	KLRK1	Mf	NM_001283284.1	375-474
KNG1	KNG1	Mm	XM_001101685.2	429-528
LAG3	LAG3	Mf	XM_005569954.1	1284-1383
LAIR1	LAIR1	Mf	XM_005590317.1	342-441
LAIR2	LAIR2	Mf	XM_005590334.1	129-228
LAMP3	LAMP3	Mf	XM_005546488.1	988-1087
LCK	LCK	Mm	XM_002802327.1	264-363
LCN2	LCN2	Mm	XM_001083008.2	146-245		X
LCP2	LCP2	Mf	XM_005558492.1	896-995
LEF1	LOC101925349	Mf	XM_005555635.1	1613-1712
LGALS3	LGALS3	Mf	XM_005561313.1	643-742
LILRA1	LILRAA	Mm	NM_001040670.1	2368-2467
LILRA2	LILRA2	Mf	XM_005596068.1	725-824	also targets Rhesus predicted LILRA3-like transcripts (LOC102143922) @95%
LILRA3	LILRAD	Mm	NM_001040675.1	231-330
LILRA4	LILRA4	Mf	XM_005590289.1	686-785
LILRA5	LILRA5	Mf	XM_005590290.1	1095-1194
LILRA6	LILRAE	Mm	NM_001040674.1	715-814
LILRB1	LILRBA	Mm	NM_001040672.1	53-152
LILRB2	LILRB2	Mf	XM_005590696.1	1949-2048
LILRB3	LILRB3	Mf	XM_005590303.1	1480-1579
LILRB4	LILRBC	Mm	NM_001040676.1	636-735	hits Cyno LILRB2 (XM_005590696.1) @100% possible mis-annotation?
LILRB5	LILRB5	Mm	XM_001083886.2	416-515
LIMK1	LIMK1	Mf	XM_005595495.1	2174-2273
LITAF	LITAF	Mf	XM_005591267.1	621-720
LOC26010/ SPATS2L	SPATS2L	Mf	XM_005573857.1	859-958
LRIF1	LOC101866982	Mf	XM_005542397.1	2164-2263		X
LTA	LTA	Mm	NM_001047148.1	276-375
LTB	LTB	Mm	NM_001047150.1	223-322
LTB4R	LTB4R	Mm	XM_001114016.2	263-362
LTB4R2	LTB4R2	Mm	XM_001113942.2	1008-1107
LTBR	LTBR	Mf	XM_005569894.1	730-829
LTF	LTF	Mf	XM_005546908.1	1535-1634
LTK	LTK	Mf	XM_005559246.1	1049-1148
LY6E	LOC101866361	Mf	NM_001284001.1	752-851
LY96	LY96	Mm	NM_001130432.1	328-427
MAF	MAF	Mf	XM_005592863.1	783-882
MAFF	MAFF	Mf	XM_005567311.1	1381-1480
MAFG	MAFG	Mf	XM_005585281.1	3774-3873
MAFK	MAFK	Mf	XM_005548989.1	2310-2409
MALT1	MALT1	Mf	XM_005586570.1	1345-1444
MAP2K1	MAP2K1	Mf	XM_005559865.1	913-1012
MAP2K4	MAP2K4	Mm	XM_001114292.2	386-485
MAP2K6	MAP2K6	Mm	NM_001261706.1	1133-1232
MAP3K1	MAP3K1	Mm	XM_002804368.1	3466-3565
MAP3K5	MAP3K5	Mm	XM_002803926.1	1886-1985
MAP3K7	MAP3K7	Mf	XM_005552337.1	1243-1342
MAP3K9	MAP3K9	Mf	XM_005561663.1	1934-2033
MAP4K1	MAP4K1	Mm	XM_001082963.2	301-400
MAP4K2	MAP4K2	Mf	XM_005595670.1	977-1076
MAP4K4	MAP4K4	Mf	XM_005575143.1	2012-2111
MAPK1	MAPK1	Mm	XM_001089600.1	1211-1310
MAPK11	MAPK11	Mm	XM_001112524.2	994-1093
MAPK14	LOC718976	Mm	XM_001112423.2	596-695
MAPK3	MAPK3	Mm	XM_002802443.1	1011-1110
MAPK8	MAPK8	Mf	XM_005565179.1	2613-2712
MAPKAPK2	MAPKAPK2	Mf	XM_005540646.1	857-956
MAPKAPK5	MAPKAPK5	Mm	XM_001102910.2	1016-1115
MARCO	MARCO	Mm	XM_001083118.2	541-640
MASP1	LOC101866962	Mf	XM_005545446.1	1349-1448
MASP2	MASP2	Mm	XM_001118815.2	1356-1455
MAX	LOC101866471	Mf	NM_001285216.1	182-281
MBL2	MBL2	Mm	NM_001105535.1	421-520
MBP	MBP	Mm	XM_001098960.2	708-807
MCL1	LOC101925224	Mf	XM_005541985.1	2125-2224
MEF2A	MEF2A	Mf	XM_005560599.1	2186-2285
MEF2BNB	MEF2BNB	Mf	XM_005588524.1	345-444
MEF2C	MEF2C	Mm	XM_001086519.1	1211-1310
MEF2D	MEF2D	Mf	XM_005541443.1	2470-2569
MIF	MIF	Mf	NM_001283697.1	61-160	also targets Rhesus predicted MIF-like transcript (LOC100428978) @100%
MKNK1	MKNK1	Mf	XM_005543476.1	849-948
MME	MME	Mm	XM_001105564.1	1262-1361
MMP3	MMP3	Mm	XM_001098400.2	936-1035
MMP8	MMP8	Mf	XM_005579466.1	1087-1186		X
MPPED1	LOC101926422	Mf	NM_001283221.1	153-252
MR1	LOC102136518	Mf	NM_001284968.1	766-865
MRC1	LOC101925909	Mf	XM_005564743.1	1362-1461
MRFAP1	MRFAP1	Mm	NM_001193938.1	123-222
MS4A1	MS4A1	Mf	XM_005577709.1	709-808
MS4A2	MS4A2	Mf	XM_005577736.1	658-757
MSR1	MSR1	Mm	XM_001097884.2	1126-1225
MUC1	LOC717546	Mm	XM_001115634.2	1923-2022
MX1	MX1	Mm	NM_001079693.1	1035-1134
MX2	MX2	Mf	XM_005548647.1	1484-1583
MYC	MYC	Mm	NM_001142873.1	1201-1300
MYD88	MYD88	Mm	NM_001130681.1	603-702
MYL2	MYL2	Mf	XM_005572261.1	393-492
NCAM1	NCAM1	Mf	XM_005579655.1	1489-1588
NCF4	NCF4	Mf	XM_005567397.1	537-636
NCR1	NCR1	Mf	XM_005590349.1	1189-1288
NEFL	LOC101865563	Mf	XM_005562862.1	2368-2467
NFATC1	NFATC1	Mm	XM_001087929.2	297-396
NFATC2	NFATC2	Mf	XM_005569356.1	2091-2190
NFATC3	NFATC3	Mf	XM_005592343.1	1272-1371
NFATC4	NFATC4	Mf	XM_005560983.1	2047-2146
NFE2L2	NFE2L2	Mf	XM_005573572.1	710-809
NFIL3	NFIL3	Mm	XM_001101854.1	431-530
NFKB1	NFKB1	Mf	XM_005555555.1	1075-1174
NFKB2	NFKB2	Mm	XM_001104566.2	906-1005
NFKBIA	LOC101867458	Mf	NM_001284932.1	607-706
NFKBIZ	NFKBIZ	Mf	XM_005548255.1	2862-2961
NLRP3	NLRP3	Mf	XM_005539576.1	2197-2296
NOD1	NOD1	Mf	XM_005549884.1	2720-2819
NOD2	NOD2	Mf	XM_005591903.1	1213-1312
NOS2	NOS2	Mf	XM_005583198.1	1804-1903
NOTCH2	NOTCH2	Mm	XM_001114248.2	1871-1970
NOX1	NOX1	Mm	XM_001090025.2	456-555
NR3C1	NR3C1	Mf	XM_005558115.1	1377-1476
NR4A2	NR4A2	Mf	XM_005573207.1	1791-1890		X
NT5E	NT5E	Mf	XM_005552431.1	1674-1773
NUP107	LOC101866146	Mf	XM_005571495.1	1273-1372
OAS1	OAS1	Mm	NM_001083949.1	732-831		X
OAS2	OAS2	Mf	XM_005572308.1	516-615
OAS3	OAS3	Mf	XM_005572307.1	2924-3023
OASL	OASL	Mf	XM_005572424.1	1340-1439
OXER1	OXER1	Mf	XM_005576013.1	2234-2333
PAX5	PAX5	Mf	XM_005581286.1	700-799
PDCD1	PDCD1	Mm	NM_001114358.1	202-301
PDCD1LG2	PDCD1LG2	Mm	NM_001083599.1	761-860
PDCD2	PDCD2	Mf	XM_005551355.1	363-462
PDGFA	PDGFA	Mf	XM_005548950.1	416-515
PDGFB	PDGFB	Mf	XM_005567244.1	2052-2151
PDGFRB	LOC101867161	Mf	XM_005558242.1	2142-2241
PECAM1	PECAM1	Mf	XM_005584700.1	1357-1456
PIGR	PIGR	Mm	XM_001083307.2	2167-2266
PIK3C2G	PIK3C2G	Mm	XM_002807975.1	2246-2345
PLA2G2A	PLA2G2A	Mf	XM_005544567.1	485-584
PLA2G2E	PLA2G2E	Mm	XM_001094364.1	367-466
PLA2G4A	PLA2G4A	Mf	XM_005540257.1	712-811
PLA2G6	PLA2G6	Mm	XM_002798388.1	2067-2166
PLAU	PLAU	Mf	XM_005565444.1	1079-1178
PLAUR	LOC710662	Mm	XM_001106634.2	533-632
PLCB1	PLCB1	Mm	XM_001116017.1	716-815
PLK3	PLK3	Mf	XM_005543561.1	1500-1599		X
PMCH	PMCH	Mf	XM_005572033.1	579-678
PML	PML	Mm	NM_001042434.1	442-541
POU2F2	LOC706835	Mm	XM_002808195.1	1137-1236
PPARG	PPARG	Mm	NM_001032860.1	981-1080
PPBP	PPBP	Mf	XM_005555081.1	273-372
PPIB	PPIB	Mf	XM_005559767.1	327-426
PPP1R12B	PPP1R12B	Mm	XM_001106168.2	541-640
PRDM1	PRDM1	Mm	XM_001087708.2	776-875
PRF1	PRF1	Mf	XM_005565623.1	1622-1721
PRG2	PRG2	Mf	XM_005577863.1	438-537
PRKCA	PRKCA	Mf	XM_005584740.1	2903-3002
PRKCB	PRKCB	Mm	XM_001095880.2	1531-1630
PSMB10	PSMB10	Mf	XM_005592304.1	742-841
PSMB5	PSMB5	Mm	NM_001260845.1	647-746
PSMB7	PSMB7	Mm	XM_001083368.2	381-480
PSMB8	PSMB8	Mf	XM_005553359.1	808-907
PSMB9	PSMB9	Mf	NM_001283167.1	408-507	also targets Rhesus predicted PSMB9-like transcript (LOC716980)@100%
PSMC2	LOC101867279	Mf	XM_005550431.1	983-1082
PSMD7	PSMD7	Mm	XM_001102147.2	171-270
PTAFR	PTAFR	Mf	XM_005544241.1	1073-1172
PTEN	LOC101867036	Mf	XM_005565882.1	1512-1611		X
PTGDR2	PTGDR2	Mf	XM_005577702.1	803-902
PTGER1	PTGER1	Mf	XM_005588249.1	1025-1124
PTGER2	PTGER2	Mf	XM_005561261.1	1980-2079
PTGER3	PTGER3	Mf	XM_005543034.1	515-614
PTGER4	LOC101865027	Mf	XM_005556783.1	2356-2455
PTGFR	PTGFR	Mf	XM_005542941.1	1072-1171
PTGIR	PTGIR	Mf	XM_005589661.1	921-1020
PTGS1	PTGS1	Mf	XM_005580874.1	1123-1222
PTGS2	PTGS2	Mm	XM_001107538.2	1344-1443
PTK2	PTK2	Mm	XM_001093060.2	844-943
PTPN2	LOC101866630	Mf	XM_005587248.1	321-420
PTPN22	PTPN22	Mf	XM_005542274.1	2387-2486
PTPN6	PTPN6	Mf	XM_005569995.1	663-762
PTX3	PTX3	Mf	XM_005546201.1	794-893		X
PYCARD	PYCARD	Mf	XM_005591734.1	889-988	also targets Rhesus predicted PYCARD-like transcript (LOC713563) @100%
RAC1	LOC101866593	Mf	NM_001283802.1	1073-1172
RAF1	RAF1	Mf	XM_005547856.1	2272-2371
RAG1	RAG1	Mm	XM_001084631.2	2181-2280
RAG2	RAG2	Mf	XM_005578160.1	852-951
RAPGEF2	RAPGEF2	Mm	XM_001093090.2	3726-3825
RARRES3	LOC722189	Mm	XM_001118373.2	325-424
RELA	LOC101867324	Mf	XM_005577248.1	1690-1789
RELB	RELB	Mm	XM_001104559.2	725-824
REPS1	REPS1	Mf	XM_005551982.1	1537-1636
RHOA	LOC706455	Mm	XM_001094831.2	316-415
RIPK1	LOC101926590	Mf	XM_005554158.1	1546-1645
RIPK2	RIPK2	Mf	XM_005563661.1	896-995
ROCK2	ROCK2	Mf	XM_005576551.1	4212-4311
RORC	RORC	Mm	XM_002801778.1	1472-1571
RPS6KA5	RPS6KA5	Mm	XM_001088246.2	1244-1343
RRAD	RRAD	Mf	XM_005592186.1	462-561
RSAD2	RSAD2	Mf	XM_005576618.1	798-897
RTP4	RTP4	Mf	XM_005545443.1	424-523
S100A8	S100A8	Mf	XM_005541787.1	237-336
S100A9	S100A9	Mf	XM_005541789.1	224-323
S1PR1	S1PR1	Mf	XM_005542570.1	1900-1999
SAMD4A	SAMD4A	Mf	XM_005561295.1	2256-2355		X
SELE	SELE	Mf	XM_005539941.1	1617-1716
SELL	SELL	Mf	XM_005539939.1	627-726
SELPLG	SELPLG	Mf	XM_005572152.1	1152-1251
SEPT4	SEPT4	Mf	NM_001283908.1	1040-1139
SERPING1	SERPING1	Mm	XM_001092271.2	1236-1335
SH2D1A	SH2D1A	Mm	NM_001032837.1	136-235
SHC1	SHC1	Mf	XM_005541642.1	2415-2514
SIGIRR	LOC101864854	Mf	XM_005576724.1	1857-1956
SIGLEC1	SIGLEC1	Mf	XM_005568446.1	2318-2417		X
SIT1	SIT1	Mf	XM_005581371.1	777-876		X
SKI	SKI	Mm	XM_001086434.1	223-322
SLAMF1	LOC719747	Mm	XM_001117605.2	527-626
SLAMF6	SLAMF6	Mf	XM_005541247.1	659-758
SLAMF7	LOC719781	Mm	XM_001117618.2	1033-1132
SLC2A1	SLC2A1	Mf	XM_005543699.1	2111-2210
SLC39A8	SLC39A8	Mf	XM_005555550.1	1114-1213		X
SMAD2	LOC101925163	Mf	XM_005586756.1	1086-1185
SMAD3	SMAD3	Mf	XM_005559876.1	1524-1623
SMAD5	SMAD5	Mf	XM_005557849.1	213-312
SMAD7	SMAD7	Mf	XM_005586745.1	1887-1986
SMPD3	SMPD3	Mf	XM_005592346.1	1644-1743
SOCS1	SOCS1	Mf	XM_005591262.1	761-860
SOCS3	SOCS3	Mm	NM_001194326.1	600-699
SPP1	SPP1	Mm	XM_001093307.2	101-200
SRC	SRC	Mf	XM_005568964.1	1081-1180
STAT1	STAT1	Mm	NM_001261614.1	1599-1698
STAT2	STAT2	Mm	XM_001115072.2	2436-2535
STAT3	STAT3	Mf	XM_005584241.1	1001-1100
STAT4	STAT4	Mm	XM_001082561.2	2221-2320
STAT5A	STAT5A	Mm	XM_001109557.2	2415-2514
STAT5B	STAT5B	Mm	XM_001109317.2	256-355
STAT6	STAT6	Mf	XM_005571286.1	1882-1981
SYK	SYK	Mf	XM_005582224.1	1576-1675
SYT17	SYT17	Mf	XM_005591356.1	1388-1487
TAGAP	TAGAP	Mf	XM_005551523.1	932-1031
TAL1	TAL1	Mf	XM_005543455.1	3195-3294
TAP1	TAP1	Mf	XM_005553361.1	971-1070
TAP2	TAP2	Mm	XM_002803985.1	556-655
TAPBP	TAPBP	Mf	XM_005553311.1	1043-1142
TARP	TARP	Mm	XM_001100492.2	246-345
TBK1	TBK1	Mm	XM_001116924.2	1386-1485
TBX21	TBX21	Mf	XM_005583510.1	745-844
TBXA2R	TBXA2R	Mf	XM_005587515.1	444-543
TCF4	TCF4	Mf	XM_005586613.1	2124-2223
TCF7	TCF7	Mf	XM_005595987.1	821-920
TFRC	TFRC	Mf	XM_005545258.1	2142-2241
TGFB1	TGFB1	Mf	XM_005589339.1	1171-1270
TGFB2	LOC101925182	Mf	XM_005540874.1	1914-2013
TGFB3	TGFB3	Mf	XM_005561843.1	1702-1801
TGFBI	TGFBI	Mf	XM_005557841.1	1262-1361
TGFBR1	TGFBR1	Mm	XM_001112590.2	282-381
TGFBR2	TGFBR2	Mf	XM_005545564.1	1762-1861
THBD	THBD	Mf	XM_005568190.1	1556-1655		X
THBS1	THBS1	Mm	XM_001093770.2	2671-2770
THY1	THY1	Mf	XM_005579921.1	491-590
TICAM1	TICAM1	Mf	NM_001287328.1	1135-1234
TIGIT	TIGIT	Mf	XM_005548101.1	412-511
TIRAP	TIRAP	Mm	NM_001130435.1	156-255
TLR1	TLR1	Mm	NM_001130424.1	488-587
TLR2	TLR2	Mm	NM_001130425.1	41-140
TLR3	TLR3	Mm	NM_001036685.1	1642-1741
TLR4	TLR4	Mm	NM_001037092.1	2101-2200
TLR5	TLR5	Mm	NM_001130429.1	2216-2315
TLR6	TLR6	Mm	NM_001130430.1	124-223
TLR7	TLR7	Mm	NM_001130426.1	56-155
TLR8	TLR8	Mm	NM_001130427.1	121-220
TLR9	TLR9	Mm	NM_001130431.1	840-939
TMEM173	TMEM173	Mf	XM_005557935.1	905-1004
TNF	TNF	Mm	NM_001047149.1	196-295
TNFAIP3	TNFAIP3	Mf	NM_001283816.1	1044-1143
TNFAIP6	TNFAIP6	Mm	XM_001083111.2	167-266
TNFRSF11A	TNFRSF11A	Mf	XM_005586643.1	1137-1236
TNFRSF13B	TNFRSF13B	Mf	XM_005582995.1	466-565
TNFRSF13C	LOC712577	Mm	XM_001101623.2	357-456
TNFRSF14	TNFRSF14	Mm	NM_001043357.1	108-207
TNFRSF17	TNFRSF17	Mm	XM_001106826.2	205-304
TNFRSF1B	TNFRSF1B	Mm	XM_001105753.2	841-940
TNFRSF4	TNFRSF4	Mf	XM_005545122.1	234-333
TNFRSF8	TNFRSF8	Mm	XM_001118873.2	1413-1512
TNFRSF9	TNFRSF9	Mm	XM_001096166.2	296-395
TNFSF10	TNFSF10	Mm	NM_001266034.1	116-215
TNFSF11	TNFSF11	Mf	XM_005585744.1	622-721
TNFSF12	TNFSF12	Mm	NM_001205135.1	281-380
TNFSF13B	TNFSF13B	Mf	XM_005586224.1	907-1006
TNFSF14	TNFSF14	Mm	XM_001089051.1	508-607
TNFSF15	TNFSF15	Mm	NM_001194132.1	496-595
TNFSF4	TNFSF4	Mf	XM_005540021.1	1005-1104
TNFSF8	TNFSF8	Mf	XM_005580959.1	770-869
TNK2	TNK2	Mf	XM_005545252.1	1247-1346		X
TOLLIP	TOLLIP	Mf	XM_005576837.1	610-709
TP53	TP53	Mf	XM_005582787.1	1007-1106
TPSAB1	TPSAB1	Mf	XM_005590834.1	912-1011
TPT1	TPT1	Mf	XM_005585783.1	352-451	also targets multiple Cyno & Rhesus predicted TPT1-like transcripts @95%+	X
TRAC	TRAC	Mm	ENSMMUT00000029687	242-341		X
TRADD	TRADD	Mf	XM_005592202.1	495-594
TRAF1	TRAF1	Mm	XM_001095862.2	984-1083
TRAF2	LOC101925175	Mf	XM_005580376.1	1556-1655
TRAF3	TRAF3	Mf	XM_005562258.1	432-531
TRAF4	TRAF4	Mm	XM_001107048.2	1638-1737
TRAF5	TRAF5	Mf	XM_005540752.1	1092-1191
TRAF6	TRAF6	Mf	XM_005578173.1	1459-1558
TRAP1	LOC101864929	Mf	XM_005591092.1	1339-1438
TREM2	TREM2	Mf	XM_005553065.1	582-681
TSLP	TSLP	Mf	XM_005557498.1	1734-1833
TWIST2	TWIST2	Mf	XM_005574801.1	124-223
TYK2	TYK2	Mm	XM_001101130.2	2646-2745
TYMP	TYMP	Mf	XM_005566873.1	919-1018		X
TYROBP	TYROBP	Mf	XM_005588917.1	525-624
UBE2L3	UBE2L3	Mm	NM_001193593.1	179-278	also targets multiple Cyno & Rhesus predicted UBE2L3-like transcripts @97%+
USP9Y	LOC101925051	Mf	XM_005593318.1	2451-2550
VCAM1	VCAM1	Mf	XM_005542580.1	956-1055
VCAN	LOC101867063	Mf	XM_005557318.1	575-674		X
VNN2	LOC101865481	Mf	XM_005551862.1	1380-1479		X
VTN	VTN	Mf	XM_005583219.1	1002-1101
XAF1	XAF1	Mm	NM_001194803.1	739-838	also targets XM_001103678 PREDICTED: Macaca mulatta XIAP-associated factor 1-like @ 100%
XBP1	XBP1P1	Mm	NM_001190861.1	577-676
XCL1	XCL1	Mm	NM_001032947.1	19-118
XCR1	XCR1	Mm	XM_001114260.1	746-845
ZAP70	ZAP70	Mf	XM_005575029.1	1046-1145
ZBTB16	ZBTB16	Mf	XM_005579695.1	1969-2068
