# Supplementary material for: Comparison of Transcriptomic Platforms for Analysis of Whole Blood from Ebola-Infected Cynomolgus Macaques
Source: Sci Rep. 2017 Nov 7;7:14756. doi: 10.1038/s41598-017-15145-7 (PMC5676990; doi:10.1038/s41598-017-15145-7)
Supplement: Supplementary file 3 — Supplemental Data Table 2 [file 41598_2017_15145_MOESM3_ESM.xlsx]

## Sheet: Supp Tbl 2
Supplementary Table 2. NanoString codeset isoform coverage for individual NHP species
Codeset Identifier	M. fascicularis			M. mulatta
	Gene Identifier	Number Variants Hit	Identity (%)	Gene Identifier	Number Variants Hit	Identity (%)
ABCB1	ABCB1	3	100	ABCB1	1	100
ACSL1	ACSL1	2	100	ACSL1	1	100
ACTB	ACTB	1	97.778	ACTB	1	100
ADA	ADA	1	100	ADA	2	95
AGER	AGER	8	100	AGER	1	100
AHR	AHR	2	100	AHR	1	100
AICDA	AICDA	2	100	LOC716378	1	100
AIRE	AIRE	1	100	AIRE	1	100
AKT3	AKT3	3	100	AKT3	1	100
ALOX12	ALOX12	1	100	ALOX12	2	100
ALOX15	ALOX15	1	100	ALOX15	2	100
ALOX5	ALOX5	3	100	ALOX5	2	100
ANP32B	ANP32B	2	100	ANP32B	1	100
APOE	APOE	2	100	APOE	1	100
APP	LOC101926433	6	100	LOC100427716	1	100
AREG	LOC102118341	3	100	AREGB	1	100
ARFGAP2	ARFGAP2	3	100	ARFGAP2	1	99
ARHGDIB	ARHGDIB	1	100	ARHGDIB	1	100
ARL1	ARL1	1	100	ARL1	1	100
ATF2	LOC101925838	9	100	LOC699072	1	98
ATF3	ATF3	3	100	ATF3	1	100
ATG10	LOC101926563	6	100	LOC711835	1	100
ATG12	LOC101926388	1	100	LOC696765	1	100
ATG16L1	ATG16L1	4	100	ATG16L1	1	100
ATG5	ATG5	5	100	ATG5	2	100
ATG7	LOC101926188	3	100	ATG7	1	100
ATM	ATM	6	100	ATM	1	100
B2M	B2M	1	98.947	B2M	1	100
B3GAT1	B3GAT1	3	100	B3GAT1	1	100
BATF	BATF	1	100	BATF	1	99
BATF3	BATF3	5	100	LOC710551	1	100
BAX	BAX	4	100	BAX	1	100
BCAP31	BCAP31	3	100	BCAP31	1	100
BCL10	BCL10	1	100	BCL10	1	100
BCL2	BCL2	2	100	LOC707407	1	99
BCL2L1	BCL2L1	7	100	BCL2L1	1	100
BCL2L11	LOC102135074	6	100	BCL2L11	1	100
BCL3	BCL3	1	100	BCL3	1	100
BCL6	BCL6	4	100	BCL6	1	100
BID	BID	2	100	LOC100426724	1	100
BIRC2	BIRC2	3	100	BIRC2	1	100
BIRC3	BIRC3	1	100	BIRC3	2	100
BLK	BLK	1	100	LOC696892	1	100
BLNK	BLNK	6	100	BLNK	1	100
BST2	BST2	1	100	BST2	1	100
BTK	BTK	1	100	BTK	1	100
BTLA	BTLA	4	100	BTLA	2	100
C1QA	LOC102130549	1	100	C1QA	1	100
C1QB	C1QB	2	100	LOC718307	1	100
C1QBP	C1QBP	1	100	LOC711817	1	100
C1R	LOC101866354	1	100	C1R	2	100
C1S	C1S	1	100	C1S	3	100
C2	C2	2	100	#N/A	#N/A	#N/A
C3	C3	1	100	C3	1	100
C3AR1	C3AR1	1	100	C3AR1	1	100
C4A	C4A	1	100	C4A	1	100
C4B	C4B	2	100	C4B	1	100
C4BPA	C4BPA	3	100	C4BPA	2	100
C5	C5	1	100	C5	1	100
C6	C6	4	100	C6	1	100
C7	C7	1	100	C7	1	100
C8A	C8A	1	100	C8A	1	100
C8B	C8B	1	100	C8B	1	100
C8G	C8G	1	100	LOC721647	1	100
C9	C9	1	100	C9	1	100
CAMP	CAMP	1	100	CAMP	1	100
CARD9	CARD9	3	100	CARD9	1	100
CASP1	CASP1	6	100	CASP1	1	100
CASP10	CASP10	6	100	CASP10	1	100
CASP2	CASP2	6	100	CASP2	1	100
CASP3	CASP3	2	100	CASP3	2	100
CASP8	LOC101865354	1	100	CASP8	1	100
CCBP2	ACKR2	3	100	LOC716097	1	100
CCDC117	CCDC117	1	100	LOC713804	3	100
CCL1	CCL1	1	100	CCL1	1	100
CCL11	CCL11	1	100	CCL11	1	100
CCL13	CCL13	1	100	CCL13	1	100
CCL15	CCL15	1	99	LOC100430368	2	100
CCL16	CCL16	1	100	LOC719008	1	100
CCL17	CCL17	1	100	CCL17	1	100
CCL18	CCL18	1	100	CCL18	1	100
CCL19	CCL19	1	98.889	CCL19	1	100
CCL2	CCL2	1	100	CCL2	1	100
CCL20	CCL20	4	100	CCL20	1	100
CCL21	CCL21	1	100	CCL21	1	100
CCL22	CCL22	1	100	#N/A	#N/A	#N/A
CCL23	CCL23	2	98.889	CCL23	1	100
CCL24	CCL24	2	100	CCL24	1	100
CCL26	CCL26	1	100	LOC716099	1	100
CCL3	CCL3	1	100	CCL3	1	100
CCL4	CCL4	1	100	LOC100426632	1	98
CCL5	#N/A	#N/A	#N/A	CCL5	1	100
CCL7	CCL7	1	100	LOC714751	1	100
CCL8	CCL8	2	100	CCL8	1	100
CCR1	CCR1	2	100	CCR1	1	100
CCR10	CCR10	1	100	CCR10	1	100
CCR2	CCR2	1	100	CCR2	1	100
CCR3	CCR3	1	100	CCR3	1	100
CCR4	CCR4	1	100	CCR4	1	100
CCR5	CCR5	1	100	CCR5	2	100
CCR6	CCR6	3	100	CCR6	1	100
CCR7	CCR7	1	100	CCR7	1	100
CCR8	CCR8	3	100	CCR8	1	100
CCRL1	ACKR4	1	100	CCRL1	2	100
CCRL2	CCRL2	5	100	LOC713715	1	100
CD14	CD14	1	100	CD14	1	100
CD160	CD160	3	100	CD160	1	99
CD163	CD163	4	100	LOC722177	1	100
CD164	CD164	5	100	CD164	1	100
CD19	CD19	3	100	CD19	1	100
CD1A	CD1A	5	100	CD1A	1	100
CD1B	CD1B	1	100	CD1B	1	100
CD1D	CD1D	3	100	CD1D	1	100
CD1E	CD1E	5	100	CD1E	1	99
CD2	CD2	1	100	CD2	1	100
CD209	LOC102121984	8	100	CD209	2	100
CD22	CD22	6	100	CD22	1	100
CD24	LOC101867055	1	100	LOC697860	1	100
CD244	CD244	1	100	CD244	1	100
CD247	CD247	4	100	CD247	1	100
CD27	CD27	2	100	CD27	1	100
CD274	CD274	2	100	CD274	1	100
CD276	CD276	2	100	CD276	2	99
CD28	CD28	1	100	CD28	1	100
CD34	LOC101866926	3	100	LOC713858	1	100
CD36	LOC101926577	7	100	CD36	1	100
CD38	CD38	2	100	CD38	1	100
CD3D	CD3D	2	100	CD3D	1	100
CD3E	CD3E	1	100	CD3E	1	98.837
CD3EAP	CD3EAP	2	100	CD3EAP	1	100
CD3G	CD3G	1	100	CD3G	1	100
CD4	LOC101864991	4	100	CD4	1	100
CD40	CD40	5	98.889	CD40	1	100
CD40LG	CD40LG	1	100	CD40LG	1	100
CD44	LOC101867504	18	100	CD44	2	100
CD46	CD46	7	100	CD46	1	100
CD48	CD48	3	100	CD48	1	100
CD5	CD5	1	100	CD5	1	100
CD53	CD53	1	100	CD53	2	100
CD55	CD55	8	100	LOC714370	1	100
CD58	CD58	2	100	CD58	1	100
CD59	CD59	2	100	CD59	1	100
CD6	CD6	6	100	CD6	1	100
CD68	CD68	2	100	LOC715923	3	100
CD7	CD7	1	100	LOC719501	1	100
CD70	CD70	1	100	CD70	1	100
CD74	CD74	4	100	CD74	2	100
CD79A	CD79A	1	100	LOC722190	1	98
CD79B	CD79B	3	100	CD79B	1	100
CD80	CD80	1	100	CD80	1	100
CD81	CD81	2	100	CD81	1	100
CD82	CD82	3	100	CD82	2	100
CD83	CD83	2	100	CD83	1	100
CD86	CD86	5	100	CD86	1	100
CD8A	CD8A	3	100	LOC698329	2	100
CD8B	CD8B	4	100	CD8B	1	100
CD9	LOC101866748	1	100	CD9	1	100
CD96	CD96	2	100	CD96	2	100
CD97	CD97	8	100	CD97	1	100
CD99	LOC101867429	5	100	LOC720563	1	100
CDC42	LOC102125726	1	100	CDC42	1	100
CDH5	CDH5	1	100	CDH5	5	100
CEACAM1	CEACAM1	8	100	LOC708200	1	100
CEACAM6	CEACAM6	4	100	LOC707824	3	100
CEACAM8	CEACAM8	4	100	LOC708398	1	100
CEBPB	CEBPB	1	100	LOC713191	1	100
CEBPE	CEBPE	1	100	CEBPE	1	100
CENPF	CENPF	2	100	CENPF	1	100
CFB	CFB	2	100	CFB	1	100
CFD	CFD	1	100	LOC721138	1	100
CFH	CFH	3	100	LOC717346	1	100
CFI	LOC101866929	1	100	LOC699043	1	100
CFL1	CFL1	5	100	CFL1	1	99
CFP	CFP	1	100	LOC707386	1	100
CHIT1	CHIT1	5	100	CHIT1	1	100
CHUK	CHUK	7	100	CHUK	1	100
CIITA	CIITA	4	100	CIITA	1	100
CISH	CISH	3	100	CISH	1	100
CLEC4A	CLEC4A	2	100	CLEC4A	4	100
CLEC4E	CLEC4E	1	100	CLEC4E	1	100
CLEC5A	CLEC5A	1	100	CLEC5A	2	100
CLEC6A	CLEC6A	1	100	CLEC6A	1	100
CLEC7A	CLEC7A	4	100	CLEC7A	1	100
CLU	CLU	2	100	CLU	1	100
CMA1	CMA1	1	100	CMA1	1	99
CMKLR1	CMKLR1	2	100	LOC100425187	1	100
CR1	CR1	1	100	CR1	1	100
CR2	CR2	2	100	LOC714202	1	100
CRADD	CRADD	1	100	CRADD	1	100
CREB1	CREB1	3	100	CREB1	1	100
CRP	CRP	1	100	CRP	1	100
CSF1	CSF1	3	100	CSF1	1	100
CSF1R	CSF1R	1	100	CSF1R	1	100
CSF2	CSF2	1	100	CSF2	1	100
CSF2RB	CSF2RB	1	100	CSF2RB	1	100
CSF3	CSF3	4	100	CSF3	1	100
CSF3R	CSF3R	2	100	CSF3R	1	100
CTLA4	CTLA4	4	100	CTLA4	1	100
CTNNB1	CTNNB1	3	100	CTNNB1	1	100
CTSC	CTSC	1	99	CTSC	1	100
CTSG	CTSG	1	100	CTSG	1	97.727
CTSS	CTSS	2	100	LOC708080	1	100
CUL9	CUL9	3	100	LOC698984	1	100
CX3CL1	CX3CL1	1	100	CX3CL1	1	100
CX3CR1	LOC101925250	1	100	CX3CR1	1	100
CXCL1	CXCL1	1	100	CXCL1	1	100
CXCL10	CXCL10	1	100	CXCL10	1	100
CXCL11	CXCL11	1	100	CXCL11	1	100
CXCL12	CXCL12	4	100	CXCL12	1	100
CXCL13	CXCL13	1	100	CXCL13	1	100
CXCL2	CXCL1	2	95.9457	CXCL1	2	95.9457
CXCL3	CXCL3	2	100	CXCL3	1	100
CXCL5	CXCL5	1	99	CXCL5	1	100
CXCL6	CXCL6	1	100	CXCL6	1	100
CXCL9	CXCL9	1	100	CXCL9	1	100
CXCR1	CXCR1	3	100	CXCR1	1	100
CXCR2	CXCR2	1	100	IL8RB	1	100
CXCR3	CXCR3	3	100	CXCR3	1	100
CXCR4	CXCR4	1	100	CXCR4	1	100
CXCR6	CXCR6	4	100	CXCR6	1	100
CYBB	LOC102122418	1	100	CYBB	2	100
CYSLTR1	CYSLTR1	2	100	CYSLTR1	1	100
CYSLTR2	CYSLTR2	1	100	CYSLTR2	1	100
DAXX	LOC101866078	2	100	DAXX	1	100
DDIT3	DDIT3	6	100	DDIT3	1	100
DDX3X	LOC101925122	6	100	DDX3X	1	100
DDX58	DDX58	3	100	DDX58	1	98
DECR1	DECR1	2	100	DECR1	1	100
DEFA1	DEFA1B	2	100	MNP1A	1	100
DEFB1	DEFB1	1	100	DEFB1	1	100
DEFB103A	LOC102119017	1	100	DEFB103A	1	100
DEFB4A	LOC102124095	1	100	DEFB2L	2	100
DHX58	DHX58	4	100	DHX58	2	100
DNAJA1	LOC101925800	1	100	DNAJA1	2	96
DOCK9	DOCK9	19	100	DOCK9	1	100
DPP4	DPP4	2	100	DPP4	1	100
DUSP4	DUSP4	1	100	DUSP4	1	100
DYSF	DYSF	1	100	DYSF	1	100
EBI3	EBI3	1	100	LOC721832	1	100
EDNRB	LOC101925209	1	100	EDNRB	1	100
EEF1A1	LOC101925273	2	100	EEF1A1	27	98
EGR1	EGR1	1	100	EGR1	1	100
ELK1	ELK1	2	100	ELK1	2	100
ENPP4	ENPP4	5	100	ENPP4	1	100
ENTPD1	CC2D2B	2	100	ENTPD1	5	100
EOMES	EOMES	3	100	EOMES	2	100
EWSR1	EWSR1	7	100	EWSR1	1	98.63
F13A1	F13A1	2	100	F13A1	1	100
FADD	LOC101866285	1	100	LOC708606	1	100
FAS	FAS	4	99	FAS	1	100
FASLG	FASLG	1	98.947	FASLG	1	100
FCAR	FCAR	6	98.947	FCAR	1	100
FCER1A	FCER1A	1	100	FCER1A	1	100
FCER1G	FCER1G	3	100	FCER1G	1	100
FCGR1A	FCGR1A	1	100	FCGR1	1	98
FCGR2A	FCGR2A	4	100	FCGR2A	1	100
FCGR2B	FCGR2B	5	100	FCGR2B	2	100
FCGR3A	LOC102140945	1	100	FCGR3	6	100
FCGRT	FCGRT	1	100	FCGRT	1	100
FEZ1	LOC101866156	7	100	FEZ1	1	100
FKBP5	FKBP5	1	100	FKBP5	1	99
FLT1	FLT1	1	100	FLT1	1	100
FLT3LG	FLT3LG	6	100	LOC719239	1	100
FN1	FN1	17	98.947	FN1	1	100
FOS	FOS	1	100	FOS	1	100
FOSB	FOSB	2	100	FOSB	1	100
FOXJ1	FOXJ1	1	100	FOXJ1	1	100
FOXP3	FOXP3	7	100	FOXP3	1	100
FPGS	FPGS	3	100	FPGS	2	100
FPR2	FPR2	4	100	LOC100426968	4	100
FUT5	FUT5	3	100	FUT5	1	97.183
FXYD2	FXYD2	6	100	FXYD2	1	97.368
FYN	FYN	5	100	FYN	1	100
GAPDH	GAPDH	3	100	GAPDH	3	97.368
GATA3	GATA3	4	100	GATA3	1	100
GBP1	GBP1	1	100	GBP1	1	100
GFI1	GFI1	6	100	GFI1	1	100
GNAQ	GNAQ	2	100	GNAQ	1	100
GNAS	GNAS	6	100	GNAS	2	100
GNB1	GNB1	3	100	GNB1	1	100
GNGT1	GNGT1	1	100	GNGT1	1	98.947
GNLY	GNLY	2	100	LOC696059	1	100
GP1BB	GP1BB	1	100	LOC712129	1	100
GPR183	GPR183	1	100	GPR183	1	100
GRB2	GRB2	2	100	LOC702041	1	100
GTF3C1	GTF3C1	1	100	GTF3C1	1	100
GZMA	GZMA	1	99	GZMA	1	100
GZMB	GZMB	2	100	GZMB	1	98.824
GZMH	GZMH	3	100	LOC715108	1	100
GZMK	GZMK	1	100	GZMK	1	100
GZMM	LOC102142876	1	100	#N/A	#N/A	#N/A
HAMP	HAMP	1	100	HAMP	1	100
HDAC4	HDAC4	1	100	LOC710797	3	100
HERC5	LOC101926503	1	100	HERC5	1	100
HIF1A	LOC101866092	3	100	HIF1A	5	100
HLA-A	#N/A	#N/A	#N/A	MAMU-A3	1	100
HLA-B	#N/A	#N/A	#N/A	MAMU-B18	1	100
HLA-C	#N/A	#N/A	#N/A	MAMU-B	1	100
HLA-DMA	LOC102139994	2	100	MAMU-DMA	1	99
HLA-DMB	LOC102140649	1	100	MAMU-DMB	1	99
HLA-DOB	LOC102145413	1	100	MAMU-DOB	1	100
HLA-DPA1	LOC102136862	1	100	MAMU-DPA	1	100
HLA-DPB1	LOC102136468	1	100	MAMU-DPB	1	100
HLA-DQA1	LOC102141176	1	100	HLA-DQA1/ MAMU-DQA1	2	100
HLA-DQB1	LOC102144782	1	100	LOC100429241	2	97.59
HLA-DRA	LOC102144039	1	100	MAMU-DRA	1	100
HLA-DRB1	LOC102144414	1	100	LOC705588	5	100
HMGB1	HMGB1	4	100	HMGB1	1	99
HMGB2	LOC101865664	2	100	LOC715948	2	100
HMGN1	HMGN1	1	100	HMGN1	5	99
HP	HP	1	100	HP	1	100
HSD11B1	LOC101867467	3	100	HSD11B1	1	100
HSH2D	HSH2D	1	100	HSH2D	1	100
HSPA1B	LOC101925240	2	100	HSPA1B	1	100
HSPA1L	HSPA1L	1	100	LOC716633	6	100
HSPB1	LOC101865323	1	100	HSPB1	1	100
HSPB2	HSPB2	1	100	HSPB2	1	100
ICAM1	ICAM1	1	100	ICAM1	1	100
ICAM2	ICAM2	2	100	ICAM2	1	100
ICAM3	ICAM3	1	99	ICAM3	1	100
ICAM4	ICAM4	1	100	LOC712354	1	100
ICAM5	ICAM5	1	100	LOC720495	1	100
ICOS	ICOS	2	100	ICOS	1	100
ICOSLG	ICOSLG	4	100	LOC722191	1	100
IDO1	IDO1	1	100	IDO1	1	100
IFI16	IFI16	1	100	IFI16	1	100
IFI27	IFI27	2	100	IFI27	1	98.649
IFI35	IFI35	1	100	IFI35	1	100
IFI44	IFI44	2	100	#N/A	#N/A	#N/A
IFI44L	IFI44L	1	100	IFI44L	1	100
IFI6	LOC101925937	3	100	IFI6	1	100
IFIH1	IFIH1	1	100	IFIH1	1	100
IFIT1	IFIT1B	2	100	IFIT1	1	100
IFIT2	IFIT2	1	100	IFIT2	1	100
IFIT3	IFIT3	1	100	IFIT3	1	100
IFIT5	IFIT5	1	100	IFIT5	1	100
IFITM1	LOC102146566	1	100	IFITM1	1	99
IFNA1/13	IFNA1	1	100	IFNA13	5	100
IFNA2	IFNA2	1	100	IFNA2	1	100
IFNAR1	LOC101926190	2	100	IFNAR1	1	100
IFNAR2	IFNAR2	2	100	IFNAR2	1	100
IFNB1	IFNB1	1	100	IFNB1	1	100
IFNG	IFNG	1	100	IFNG	1	100
IFNGR1	LOC101866179	3	100	IFNGR1	1	100
IGF2R	IGF2R	1	100	IGF2R	1	100
IGJ(JCHAIN)	IGJ	1	100	IGJ	1	100
IGLV10-54	#N/A	#N/A	#N/A	#N/A	1	100
IKBKAP	IKBKAP	1	100	LOC713524	1	100
IKBKB	IKBKB	3	100	IKBKB	1	100
IKBKE	IKBKE	3	100	IKBKE	2	99
IKBKG	IKBKG	6	100	IKBKG	4	100
IKZF1	IKZF1	10	100	IKZF1	1	100
IKZF2	IKZF2	12	100	IKZF2	1	100
IKZF3	IKZF3	2	100	IKZF3	9	99
IL10	IL10	1	100	IL10	1	100
IL10RA	IL10RA	2	100	IL10RA	1	100
IL10RB	IL10RB	2	100	IL10RB	1	99
IL11	LOC102118349	1	100	LOC722817	1	99.9996
IL11RA	IL11RA	1	100	IL11RA	1	100
IL12A	IL12A	1	100	IL12A	1	100
IL12B	IL12B	1	100	IL12B	1	100
IL12RB1	IL12RB1	3	100	IL12RB1	1	100
IL12RB2	IL12RB2	5	100	IL12RB2	2	100
IL13	IL13	1	100	IL13	1	100
IL13RA1	IL13RA1	1	100	LOC710986	1	100
IL15	IL15	3	100	IL15	1	100
IL16	IL16	10	98.958	IL16	1	100
IL17A	IL17A	1	100	IL17A	1	98.837
IL17B	IL17B	1	98.684	IL17B	1	100
IL17F	IL17F	2	100	IL17F	1	100
IL17RA	LOC101925679	2	100	IL17RA	1	99
IL18	IL18	3	100	IL18	1	100
IL18R1	IL18R1	3	100	IL18R1	1	100
IL18RAP	IL18RAP	2	100	IL18RAP	2	100
IL19	IL19	1	100	LOC694806	1	100
IL1A	LOC101926546	6	99	IL1A	1	100
IL1B	IL1B	2	100	IL1B	1	100
IL1R1	IL1R1	4	100	IL1R1	2	100
IL1R2	IL1R2	5	100	IL1R2	1	100
IL1RAP	IL1RAP	8	100	IL1RAP	1	100
IL1RL1	IL1RL1	8	100	IL1RL1	1	99
IL1RL2	IL1RL2	5	100	IL1RL2	3	100
IL1RN	IL1RN	3	100	IL1RN	3	100
IL2	IL2	1	100	IL2	1	98.947
IL20	IL20	4	100	IL20	1	100
IL21	IL21	1	100	IL21	1	100
IL21R	IL21R	2	100	IL21R	1	100
IL22	IL22	1	100	IL22	1	100
IL22RA2	IL22RA2	2	100	LOC711059	1	100
IL23A	IL23A	2	100	IL23A	1	100
IL23R	IL23R	1	100	IL23R	1	100
IL26	IL26	1	100	IL26	1	100
IL27	IL27	1	100	LOC708678	1	100
IL28A	IFNL2	2	100	IL28B	3	98.571
IL28B	IFNL2	2	98.824	IL28B	2	100
IL29	IFNL1	1	100	LOC697161	1	100
IL2RA	IL2RA	2	99	IL2RA	1	100
IL2RB	IL2RB	2	100	IL2RB	1	98.837
IL2RG	IL2RG	1	98.947	IL2RG	1	100
IL3	IL3	1	100	IL3	1	100
IL4	#N/A	#N/A	#N/A	IL4	1	100
IL4R	IL4R	5	100	IL4R	1	100
IL5	IL5	1	100	IL5	1	98
IL5RA	IL5RA	4	100	IL5RA	3	100
IL6	IL6	4	100	IL6	1	100
IL6R	IL6R	1	100	IL6R	1	100
IL6ST	LOC101926138	2	100	IL6ST	1	100
IL7	IL7	4	100	IL7	1	100
IL7R	IL7R	1	100	IL7R	1	100
IL8	IL8	1	100	CXCL8	1	100
IL9	IL9	1	100	LOC712292	1	100
ILF3	ILF3	6	100	ILF3	3	100
IRAK1	IRAK1	3	100	IRAK1	1	100
IRAK2	IRAK2	2	100	IRAK2	1	100
IRAK3	IRAK3	2	100	IRAK3	2	100
IRAK4	IRAK4	7	100	IRAK4	1	100
IRF1	LOC101925618	1	100	IRF1	1	100
IRF3	IRF3	6	100	IRF3	1	100
IRF4	IRF4	3	100	IRF4	1	100
IRF5	IRF5	5	100	IRF5	3	100
IRF7	IRF7	3	100	IRF7	1	100
IRF8	IRF8	3	100	IRF8	1	99
IRGM	IRGM	1	100	#N/A	#N/A	#N/A
ISG15	ISG15	2	100	ISG15	1	100
ITGA2B	ITGA2B	1	100	ITGA2B	1	100
ITGA4	ITGA4	1	100	ITGA4	1	100
ITGA5	ITGA5	1	98.947	ITGA5	1	100
ITGA6	LOC101925271	2	98.969	ITGA6	1	98.969
ITGAE	ITGAE	1	100	LOC721483	1	100
ITGAL	ITGAL	1	100	ITGAL	1	100
ITGAM	LOC101866035	2	100	ITGAM	1	99
ITGAX	ITGAX	1	100	LOC100427850	1	100
ITGB1	ITGB1	2	99	ITGB1	1	100
ITGB2	LOC101925124	6	100	ITGB2	1	100
ITLN1	ITLN1	2	100	LOC719807	2	100
ITLN2	ITLN2	1	100	#N/A	#N/A	#N/A
JAK1	JAK1	1	100	JAK1	1	100
JAK2	JAK2	2	100	JAK2	1	100
JAK3	JAK3	2	100	LOC720040	1	100
JUN	JUN	1	100	JUN	1	100
KCNE1	KCNE1	1	100	KCNE1	1	100
KCNJ2	KCNJ2	2	100	KCNJ2	1	100
KEAP1	KEAP1	1	98.913	LOC715590	1	100
KIR2DL4	LOC102115630	1	100	KIR2DL4	1	98.795
KIR3DL1	#N/A	#N/A	#N/A	KIR3DL1	1	100
KIR3DL2	LOC102115251	1	100	KIR3DL17/KIR3DL12	2	97
KIR3DL3	KIR3DL3	4	100	KIR3DL2	1	100
KIR3DS1	LOC102116779	1	100	MAMU-KIR	11	98
KIT	KIT	4	100	KIT	1	100
KLRB1	LOC102139342	2	100	LOC100430783	1	99
KLRC1	KLRC1	1	100	KLRC1	1	100
KLRC2	KLRC2	1	100	KLRC2	1	100
KLRC3	LOC102132533	4	100	KLRC3	4	99
KLRD1	KLRD1	2	99	KLRD1	1	100
KLRF1	KLRF1	1	100	KLRF1	1	98
KLRF2	KLRF2	4	100	LOC100428621	1	100
KLRG1	KLRG1	2	100	LOC716727	1	100
KLRG2	KLRG2	1	100	LOC711263	1	100
KLRK1	KLRK1	1	100	NKG2D	1	100
KNG1	KNG1	3	100	KNG1	1	100
LAG3	LAG3	1	100	LAG3	1	100
LAIR1	LAIR1	5	100	LAIR1	3	98
LAIR2	LAIR2	4	100	LOC696069	1	100
LAMP3	LAMP3	3	100	LAMP3	1	100
LCK	LCK	1	100	LCK	1	100
LCN2	LCN2	2	100	LCN2	1	100
LCP2	LCP2	1	100	LCP2	1	100
LEF1	LOC101925349	8	100	LEF1	1	100
LGALS3	LGALS3	2	100	LGALS3	1	100
LILRA1	#N/A	#N/A	#N/A	LILRA1	1	100
LILRA2	LILRA2	1	100	LILRA2	1	97.802
LILRA3	LILRA3	2	96.512	LILRA3	1	100
LILRA4	LILRA4	1	100	LILRA4	2	100
LILRA5	LILRA5	1	100	LOC100429845	1	100
LILRA6	#N/A	#N/A	#N/A	LILRA6	1	100
LILRB1	#N/A	#N/A	#N/A	LILRB1	1	100
LILRB2	LILRB2	1	100	#N/A	#N/A	#N/A
LILRB3	LILRB3	12	100	#N/A	#N/A	#N/A
LILRB4	#N/A	#N/A	#N/A	LILRB4	1	100
LILRB5	LILRB5	6	100	LILRB5	1	100
LIMK1	LIMK1	2	100	LIMK1	1	100
LITAF	LITAF	8	100	LITAF	1	100
LOC26010/ SPATS2L	SPATS2L	9	100	SPATS2L	1	100
LRIF1	LOC101866982	4	100	LRIF1	1	100
LTA	LTA	4	100	LTA	1	100
LTB	LTB	2	100	LTB	1	100
LTB4R	LTB4R	4	100	LTB4R	1	100
LTB4R2	LTB4R2	2	100	LTB4R2	1	100
LTBR	LTBR	4	100	LTBR	1	98.63
LTF	LTF	1	100	LOC713115	1	100
LTK	LTK	3	100	LTK	1	100
LY6E	LOC101866361	1	100	LY6E	1	100
LY96	LY96	2	100	LY96	1	100
MAF	MAF	1	100	#N/A	#N/A	#N/A
MAFF	MAFF	3	100	MAFF	5	99
MAFG	MAFG	2	100	MAFG	1	100
MAFK	MAFK	2	100	LOC721769	1	97.561
MALT1	MALT1	3	100	MALT1	2	100
MAP2K1	MAP2K1	1	100	MAP2K1	1	99
MAP2K4	MAP2K4	3	100	MAP2K4	2	100
MAP2K6	LOC101925060	2	100	MAP2K6	1	100
MAP3K1	MAP3K1	1	100	MAP3K1	1	100
MAP3K5	LOC101925657	3	100	MAP3K5	1	100
MAP3K7	MAP3K7	4	100	MAP3K7	1	100
MAP3K9	MAP3K9	2	100	MAP3K9	2	100
MAP4K1	MAP4K1	1	100	MAP4K1	1	100
MAP4K2	MAP4K2	3	100	LOC699331	1	100
MAP4K4	MAP4K4	26	100	MAP4K4	4	100
MAPK1	MAPK1	1	100	MAPK1	1	100
MAPK11	MAPK11	1	98.734	MAPK11	1	100
MAPK14	LOC101926770	1	100	LOC718976	1	100
MAPK3	MAPK3	1	100	MAPK3	1	100
MAPK8	MAPK8	7	100	MAPK8	1	100
MAPKAPK2	MAPKAPK2	2	100	MAPKAPK2	2	100
MAPKAPK5	MAPKAPK5	3	100	MAPKAPK5	1	100
MARCO	MARCO	1	100	MARCO	1	100
MASP1	LOC101866962	3	100	LOC708206	1	100
MASP2	MASP2	1	99	MASP2	1	100
MAX	LOC101866471	1	100	MAX	1	100
MBL2	MBL2	3	100	MBL2	1	99
MBP	LOC101925125	6	100	LOC710350	1	100
MCL1	LOC101925224	2	100	MCL1	1	100
MEF2A	MEF2A	6	100	MEF2A	1	99
MEF2BNB	MEF2BNB	4	100	LOC100568436	1	98.78
MEF2C	MEF2C	14	100	MEF2C	1	100
MEF2D	MEF2D	9	100	MEF2D	1	100
MIF	MIF	1	100	MIF	1	100
MKNK1	MKNK1	3	100	MKNK1	1	95
MME	LOC101925772	8	100	MME	1	100
MMP3	MMP3	1	100	MMP3	1	100
MMP8	MMP8	2	100	MMP8	1	100
MPPED1	LOC101926422	1	100	#N/A	#N/A	#N/A
MR1	LOC102136518	1	100	LOC718365	1	99
MRC1	LOC101925909	1	100	MRC1L1	1	100
MRFAP1	LOC101866469	1	100	MRFAP1	1	100
MS4A1	MS4A1	5	100	MS4A1	2	100
MS4A2	MS4A2	3	100	MS4A2	1	100
MSR1	MSR1	3	100	MSR1	1	100
MUC1	MUC1	16	100	LOC717546	1	100
MX1	MX1	1	100	MX1	1	100
MX2	MX2	2	100	MX2	1	100
MYC	MYC	1	100	MYC	1	100
MYD88	LOC101866832	1	100	MYD88	1	100
MYL2	MYL2	2	100	MYL2	1	100
NCAM1	NCAM1	19	100	NCAM1	2	100
NCF4	NCF4	2	100	LOC695612	1	98.701
NCR1	NCR1	5	100	NCR1	1	100
NEFL	LOC101865563	1	100	NEFL	1	100
NFATC1	NFATC1	3	100	NFATC1	3	100
NFATC2	NFATC2	8	100	NFATC2	1	99
NFATC3	NFATC3	3	100	NFATC3	1	100
NFATC4	NFATC4	1	100	LOC714785	1	100
NFE2L2	NFE2L2	5	100	NFE2L2	1	100
NFIL3	NFIL3	1	100	NFIL3	1	100
NFKB1	NFKB1	4	100	NFKB1	1	100
NFKB2	NFKB2	3	100	NFKB2	1	100
NFKBIA	LOC101867458	1	100	NFKBIA	1	100
NFKBIZ	NFKBIZ	5	100	NFKBIZ	3	100
NLRP3	NLRP3	1	100	NLRP3	1	100
NOD1	NOD1	3	100	NOD1	1	99
NOD2	NOD2	4	100	NOD2	1	100
NOS2	NOS2	1	100	NOS2	3	100
NOTCH2	LOC101864989	2	100	NOTCH2	1	100
NOX1	NOX1	3	100	NOX1	3	100
NR3C1	NR3C1	7	100	NR3C1	1	100
NR4A2	NR4A2	5	100	NR4A2	1	100
NT5E	NT5E	2	100	NT5E	2	100
NUP107	LOC101866146	2	100	NUP107	1	100
OAS1	OAS1	1	99	OAS1	1	100
OAS2	OAS2	1	100	OAS2	2	100
OAS3	OAS3	1	100	OAS3	1	100
OASL	OASL	2	100	OASL	1	99
OXER1	OXER1	1	100	LOC713039	1	100
PAX5	PAX5	2	100	PAX5	1	100
PDCD1	PDCD1	2	100	PDCD1	1	100
PDCD1LG2	PDCD1LG2	2	100	PDCD1LG2	1	100
PDCD2	PDCD2	3	100	PDCD2	2	98.99
PDGFA	PDGFA	3	100	PDGFA	1	100
PDGFB	PDGFB	1	100	PDGFB	1	100
PDGFRB	LOC101867161	2	100	PDGFRB	1	100
PECAM1	PECAM1	8	100	PECAM1	1	100
PIGR	PIGR	2	100	PIGR	1	100
PIK3C2G	PIK3C2G	5	100	PIK3C2G	1	100
PLA2G2A	PLA2G2A	1	100	PLA2G2A	1	100
PLA2G2E	PLA2G2E	1	100	PLA2G2E	1	100
PLA2G4A	PLA2G4A	2	100	PLA2G4A	1	100
PLA2G6	LOC101926332	4	100	PLA2G6	1	100
PLAU	PLAU	3	100	PLAU	1	99
PLAUR	PLAUR	4	100	LOC710662	1	100
PLCB1	PLCB1	5	100	PLCB1	1	100
PLK3	PLK3	1	100	PLK3	1	98.925
PMCH	PMCH	1	100	#N/A	#N/A	#N/A
PML	PML	15	100	PML	1	100
POU2F2	POU2F2	4	100	LOC706835	1	100
PPARG	PPARG	1	100	PPARG	1	100
PPBP	PPBP	1	100	PPBP	1	100
PPIB	PPIB	1	100	PPIB	1	100
PPP1R12B	PPP1R12B	15	100	PPP1R12B	2	100
PRDM1	PRDM1	5	100	PRDM1	3	100
PRF1	PRF1	2	100	PRF1	2	100
PRG2	PRG2	1	100	LOC100423556	1	100
PRKCA	PRKCA	2	100	PRKCA	1	100
PRKCB	PRKCB	1	100	PRKCB	1	100
PSMB10	PSMB10	1	100	PSMB10	1	98.611
PSMB5	LOC101865806	2	100	PSMB5	1	100
PSMB7	LOC101926640	1	100	PSMB7	1	100
PSMB8	PSMB8	2	100	LOC717766	1	100
PSMB9	PSMB9	2	100	PSMB9	1	99
PSMC2	LOC101867279	1	100	LOC719215	1	98
PSMD7	PSMD7	2	100	PSMD7	1	100
PTAFR	PTAFR	2	100	PTAFR	4	100
PTEN	LOC101867036	1	100	PTEN	1	100
PTGDR2	PTGDR2	1	100	GPR44	1	100
PTGER1	PTGER1	2	100	PTGER1	1	100
PTGER2	PTGER2	3	100	PTGER2	1	97.938
PTGER3	PTGER3	9	100	PTGER3	1	100
PTGER4	LOC101865027	2	100	PTGER4	1	99
PTGFR	PTGFR	1	100	PTGFR	1	100
PTGIR	PTGIR	2	100	PTGIR	1	100
PTGS1	PTGS1	6	100	PTGS1	4	100
PTGS2	PTGS2	1	100	PTGS2	1	100
PTK2	LOC101925550	16	100	PTK2	1	100
PTPN2	LOC101866630	5	100	PTPN2	1	96
PTPN22	PTPN22	7	100	PTPN22	1	100
PTPN6	PTPN6	5	100	PTPN6	1	98.592
PTX3	PTX3	1	100	PTX3	1	100
PYCARD	PYCARD	3	100	PYCARD	1	100
RAC1	LOC101866593	1	100	LOC717755	1	100
RAF1	RAF1	2	100	RAF1	1	100
RAG1	RAG1	1	100	RAG1	1	100
RAG2	RAG2	1	100	RAG2	2	100
RAPGEF2	RAPGEF2	4	100	RAPGEF2	1	100
RARRES3	RARRES3	1	100	LOC722189	1	100
RELA	LOC101867324	5	100	RELA	2	100
RELB	RELB	1	100	RELB	1	100
REPS1	REPS1	5	100	REPS1	1	99
RHOA	LOC101865630	1	100	LOC706455	1	100
RIPK1	LOC101926590	2	100	RIPK1	2	100
RIPK2	RIPK2	2	100	RIPK2	1	100
ROCK2	ROCK2	6	100	ROCK2	1	100
RORC	RORC	4	100	RORC	4	100
RPS6KA5	RPS6KA5	3	100	RPS6KA5	1	100
RRAD	RRAD	1	100	RRAD	1	100
RSAD2	RSAD2	2	100	RSAD2	1	100
RTP4	RTP4	1	100	RTP4	1	98.824
S100A8	S100A8	1	100	S100A8	1	100
S100A9	S100A9	1	100	S100A9	1	100
S1PR1	S1PR1	1	100	S1PR1	1	100
SAMD4A	SAMD4A	5	100	SAMD4A	2	100
SELE	SELE	1	100	SELE	1	99
SELL	SELL	2	100	SELL	1	100
SELPLG	SELPLG	5	100	LOC706046	3	100
SEPT4	SEPT4	8	100	SEPT4	1	100
SERPING1	SERPING1	1	100	SERPING1	1	100
SH2D1A	SH2D1A	2	100	SH2D1A	1	100
SHC1	SHC1	2	100	SHC1	1	100
SIGIRR	LOC101864854	2	100	LOC100425060	1	100
SIGLEC1	SIGLEC1	4	100	SIGLEC1	1	100
SIT1	SIT1	1	100	SIT1	1	100
SKI	SKI	1	100	SKI	1	100
SLAMF1	SLAMF1	2	99	LOC719747	1	100
SLAMF6	SLAMF6	6	100	SLAMF6	1	100
SLAMF7	SLAMF7	1	100	LOC719781	1	100
SLC2A1	SLC2A1	1	100	SLC2A1	1	100
SLC39A8	SLC39A8	2	100	LOC710142	1	100
SMAD2	LOC101925163	4	100	SMAD2	1	100
SMAD3	SMAD3	7	100	SMAD3	1	100
SMAD5	SMAD5	7	100	SMAD5	1	100
SMAD7	SMAD7	2	100	SMAD7	1	100
SMPD3	SMPD3	3	100	SMPD3	1	100
SOCS1	SOCS1	1	100	SOCS1	1	100
SOCS3	SOCS3	1	100	SOCS3	1	100
SPP1	SPP1	4	99	SPP1	1	100
SRC	SRC	4	100	SRC	1	100
STAT1	LOC101925134	2	100	STAT1	1	100
STAT2	STAT2	1	100	STAT2	1	100
STAT3	STAT3	8	100	STAT3	3	100
STAT4	LOC101925110	4	100	STAT4	2	100
STAT5A	STAT5A	1	100	STAT5A	2	100
STAT5B	STAT5B	1	100	STAT5B	1	100
STAT6	STAT6	4	100	STAT6	1	100
SYK	SYK	5	100	SYK	1	100
SYT17	SYT17	5	100	SYT17	1	100
TAGAP	TAGAP	1	100	TAGAP	1	100
TAL1	TAL1	6	100	LOC100428731	1	100
TAP1	TAP1	1	100	TAP1	1	100
TAP2	TAP2	2	100	TAP2	2	100
TAPBP	TAPBP	2	100	TAPBP	1	100
TARP	#N/A	#N/A	#N/A	TARP	1	100
TBK1	TBK1	1	100	TBK1	1	100
TBX21	TBX21	1	100	TBX21	1	100
TBXA2R	TBXA2R	4	100	TBXA2R	1	100
TCF4	TCF4	14	100	TCF7L2	1	100
TCF7	TCF7	1	100	LOC710234	1	100
TFRC	TFRC	1	100	TFRC	1	100
TGFB1	TGFB1	2	100	TGFB1	1	100
TGFB2	LOC101925182	3	100	TGFB2	1	100
TGFB3	TGFB3	1	100	TGFB3	1	100
TGFBI	TGFBI	1	100	TGFBI	1	100
TGFBR1	TGFBR1	1	100	TGFBR1	4	100
TGFBR2	TGFBR2	2	100	TGFBR2	1	100
THBD	THBD	1	100	THBD	1	100
THBS1	THBS1	1	100	THBS1	1	100
THY1	THY1	3	100	THY1	1	100
TICAM1	TICAM1	2	100	TICAM1	1	100
TIGIT	TIGIT	4	100	#N/A	#N/A	#N/A
TIRAP	TIRAP	4	100	TIRAP	1	100
TLR1	TLR1	3	100	TLR1	1	100
TLR2	TLR2	2	100	TLR2	1	100
TLR3	TLR3	2	100	TLR3	1	100
TLR4	TLR4	1	100	TLR4	1	100
TLR5	TLR5	4	100	TLR5	1	100
TLR6	TLR6	8	100	TLR6	1	100
TLR7	TLR7	1	99	TLR7	1	100
TLR8	TLR8	2	100	TLR8	1	100
TLR9	TLR9	2	100	TLR9	1	100
TMEM173	TMEM173	1	100	TMEM173	1	100
TNF	TNF	2	100	TNF	1	100
TNFAIP3	TNFAIP3	1	100	TNFAIP3	1	100
TNFAIP6	TNFAIP6	1	100	TNFAIP6	1	100
TNFRSF11A	TNFRSF11A	1	100	LOC100424175	1	98.684
TNFRSF13B	TNFRSF13B	3	100	TNFRSF13B	1	100
TNFRSF13C	TNFRSF13C	2	100	LOC712577	1	100
TNFRSF14	TNFRSF14	5	100	TNFRSF14	1	100
TNFRSF17	TNFRSF17	1	100	TNFRSF17	2	100
TNFRSF1B	TNFRSF1B	2	100	TNFRSF1B	1	100
TNFRSF4	TNFRSF4	1	100	TNFRSF4	1	100
TNFRSF8	TNFRSF8	1	100	TNFRSF8	1	100
TNFRSF9	TNFRSF9	4	100	TNFRSF9	1	100
TNFSF10	LOC101864918	1	98.851	TNFSF10	1	100
TNFSF11	TNFSF11	1	100	TNFSF11	1	100
TNFSF12	TNFSF12	2	100	TNFSF12	1	100
TNFSF13B	TNFSF13B	2	100	TNFSF13B	2	100
TNFSF14	TNFSF14	2	100	TNFSF14	1	100
TNFSF15	TNFSF15	1	100	TNFSF15	1	100
TNFSF4	TNFSF4	10	100	TNFSF4	1	100
TNFSF8	TNFSF8	1	100	TNFSF8	1	100
TNK2	TNK2	6	100	TNK2	1	100
TOLLIP	TOLLIP	4	100	TOLLIP	1	100
TP53	TP53	4	100	TP53	1	100
TPSAB1	TPSAB1	1	100	LOC100425930	1	100
TPT1	LOC101866841	1	100	TPT1	10	100
TRAC	#N/A	#N/A	#N/A	#N/A	1	100
TRADD	TRADD	2	100	LOC698160	1	100
TRAF1	TRAF1	6	100	TRAF1	1	100
TRAF2	LOC101925175	5	100	TRAF2	3	100
TRAF3	TRAF3	5	100	TRAF3	1	98
TRAF4	TRAF4	1	100	TRAF4	1	100
TRAF5	TRAF5	8	100	TRAF5	1	100
TRAF6	TRAF6	1	100	TRAF6	1	100
TRAP1	LOC101864929	1	100	TRAP1	1	100
TREM2	TREM2	1	100	TREM2	1	100
TSLP	TSLP	1	100	TSLP	1	100
TWIST2	TWIST2	1	100	TWIST2	1	100
TYK2	TYK2	4	100	TYK2	1	100
TYMP	TYMP	2	100	TYMP	3	100
TYROBP	TYROBP	5	100	TYROBP	1	100
UBE2L3	LOC101926376	1	100	UBE2L3	1	100
USP9Y	LOC101925051	5	100	USP9Y	1	100
VCAM1	VCAM1	3	100	VCAM1	3	100
VCAN	LOC101867063	4	100	VCAN	1	100
VNN2	LOC101865481	2	100	VNN2	2	100
VTN	VTN	1	100	VTN	1	100
XAF1	XAF1	3	100	XAF1	1	100
XBP1	LOC102122252	1	100	XBP1	2	100
XCL1	XCL1	3	98.936	XCL1	1	100
XCR1	XCR1	1	100	XCR1	2	100
ZAP70	ZAP70	2	100	ZAP70	1	98.571
ZBTB16	ZBTB16	1	100	ZBTB16	1	100
