# Supplementary material for: Comparison of Transcriptomic Platforms for Analysis of Whole Blood from Ebola-Infected Cynomolgus Macaques
Source: Sci Rep. 2017 Nov 7;7:14756. doi: 10.1038/s41598-017-15145-7 (PMC5676990; doi:10.1038/s41598-017-15145-7)
Supplement: Supplementary file 4 — Supplemental Data Table 3 [file 41598_2017_15145_MOESM4_ESM.xlsx]

## Sheet: compare inputs
Input RNA: 100 ng
Raw Counts		rep 1	rep 2	rep 3		mean background
	NEG_A	7	7	7		5.91667				above background	605		mean threshold	11.3167
	NEG_B	4	5	2						below background	164
	NEG_C	10	2	6						% detected	0.786736
	NEG_D	7	2	11
	NEG_E	9	11	12
	NEG_F	8	5	6
	NEG_G	3	3	3
	NEG_H	4	1	7
Normalized Counts	Positive Normalization Factor	1.03	0.96	1.01
						normalized mean background
	NEG_A	7.21	6.72	7.07		5.94417
	NEG_B	4.12	4.8	2.02		standard deviation
	NEG_C	10.3	1.92	6.06		3.20147
	NEG_D	7.21	1.92	11.11		threshold (mean + 2x(stdev))
	NEG_E	9.27	10.56	12.12		12.3471
	NEG_F	8.24	4.8	6.06
	NEG_G	3.09	2.88	3.03
	NEG_H	4.12	0.96	7.07
Input RNA: 75 ng
Raw Counts		rep 1	rep 2	rep 3		mean background
	NEG_A	4	7	3		5.08333				above background	597
	NEG_B	4	2	4						below background	172
	NEG_C	5	6	12						% detected	0.776333
	NEG_D	8	4	1
	NEG_E	5	8	7
	NEG_F	3	7	7
	NEG_G	2	4	2
	NEG_H	3	9	5
Normalized Counts	Positive Normalization Factor	0.97	0.93	1.12
						normalized mean background
	NEG_A	3.88	6.51	3.36		5.10875
	NEG_B	3.88	1.86	4.48		standard deviation
	NEG_C	4.85	5.58	13.44		2.77166
	NEG_D	7.76	3.72	1.12		threshold (mean + 2x(stdev))
	NEG_E	4.85	7.44	7.84		10.6521
	NEG_F	2.91	6.51	7.84
	NEG_G	1.94	3.72	2.24
	NEG_H	2.91	8.37	5.6
Input RNA: 50 ng
Raw Counts		rep 1	rep 2	rep 3		mean background
	NEG_A	4	9	8		5.70833				above background	538
	NEG_B	5	4	4						below background	231
	NEG_C	12	8	11						% detected	0.69961
	NEG_D	3	4	3
	NEG_E	4	9	10
	NEG_F	8	5	6
	NEG_G	2	5	5
	NEG_H	3	2	3
Normalized Counts	Positive Normalization Factor	0.99	0.95	1.06
						normalized mean background
	NEG_A	3.96	8.55	8.48		5.72042
	NEG_B	4.95	3.8	4.24		standard deviation
	NEG_C	11.88	7.6	11.66		2.98169
	NEG_D	2.97	3.8	3.18		threshold (mean + 2x(stdev))
	NEG_E	3.96	8.55	10.6		11.6838
	NEG_F	7.92	4.75	6.36
	NEG_G	1.98	4.75	5.3
	NEG_H	2.97	1.9	3.18
Input RNA: 25 ng
Raw Counts		rep 1	rep 2	rep 3		mean background
	NEG_A	6	2	7		4.70833				above background	487
	NEG_B	2	2	3						below background	282
	NEG_C	9	11	11						% detected	0.63329
	NEG_D	1	3	3
	NEG_E	5	9	4
	NEG_F	3	3	6
	NEG_G	7	3	5
	NEG_H	2	3	3
Normalized Counts	Positive Normalization Factor	0.99	0.98	1.03
						normalized mean background
	NEG_A	5.94	1.96	7.21		4.71625
	NEG_B	1.98	1.96	3.09		standard deviation
	NEG_C	8.91	10.78	11.33		2.93371
	NEG_D	0.99	2.94	3.09		threshold (mean + 2x(stdev))
	NEG_E	4.95	8.82	4.12		10.5837
	NEG_F	2.97	2.94	6.18
	NEG_G	6.93	2.94	5.15
	NEG_H	1.98	2.94	3.09

## Sheet: Supp Tbl 3
Supplementary Table 3: Genes not detected by NHP Infection Response codeset in context of validation experiments
	Codeset Identifier	NHP Reference RNA	Ex vivo Stimulated Whole Blood
1	AICDA	x
2	AIRE	x
3	ALOX15	x
4	B3GAT1		x
5	BATF	x
6	BLK	x
7	BTLA	x
8	C4BPA		x
9	C8G		x
10	C9		x
11	CAMP	x
12	CARD9	x
13	CCBP2	x
14	CCL1	x
15	CCL13	x
16	CCL15		x
17	CCL16		x
18	CCL17	x
19	CCL22	x
20	CCL23		x
21	CCL24		x
22	CCL26		x
23	CCL7	x
24	CCL8	x
25	CCR10	x	x
26	CCR4	x
27	CCR5	x
28	CCR8	x
29	CD19	x
30	CD1B	x	x
31	CD1E	x	x
32	CD209		x
33	CD22	x
34	CD244	x
35	CD27	x
36	CD34		x
37	CD40LG	x
38	CD70	x
39	CDH5		x
40	CEACAM8	x
41	CFB		x
42	CFH		x
43	CLEC4E	x
44	CLEC5A	x
45	CLEC6A	x
46	CMA1	x
47	CR1	x
48	CSF2	x
49	CSF3	x
50	CX3CL1	x
51	CXCL1	x
52	CXCL12		x
53	CXCL13		x
54	CXCL5	x	x
55	CXCL6	x
56	CXCR1	x
57	CXCR6	x
58	CYSLTR2	x
59	DEFA1	x
60	DEFB103A	x
61	FASLG	x
62	FCAR	x
63	FOXJ1	x	x
64	FPR2	x
65	FUT5	x
66	FXYD2		x
67	GFI1	x
68	GNGT1	x
69	GP1BB	x
70	HAMP		x
71	HLA-C		x
72	HSPB1		x
73	ICAM3	x
74	ICAM4	x
75	ICAM5	x
76	IFNA1/13	x	x
77	IFNA2	x
78	IFNB1	x
79	IFNG	x
80	IL10	x
81	IL11	x	x
82	IL12A	x
83	IL12B	x
84	IL12RB1	x
85	IL13	x
86	IL17A	x
87	IL17F	x
88	IL18RAP	x
89	IL19	x
90	IL1A	x
91	IL1RL2	x
92	IL2	x
93	IL20	x
94	IL21R	x
95	IL22	x	x
96	IL22RA2	x	x
97	IL23A	x
98	IL23R	x
99	IL26	x
100	IL27	x
101	IL28A	x	x
102	IL28B	x	x
103	IL29	x
104	IL2RA	x
105	IL4	x	x
106	IL5	x
107	IL5RA	x	x
108	IL6	x
109	IL9	x	x
110	IRGM	x	x
111	ITGA2B	x
112	ITLN2	x
113	KCNE1		x
114	KIR2DL4	x
115	KIR3DL1	x
116	KIR3DL2	x
117	KIR3DL3	x
118	KIR3DS1	x
119	KLRC1	x
120	KLRC2	x
121	KLRF2	x
122	KLRG2	x
123	KNG1		x
124	LAIR2	x
125	LILRA3	x
126	LILRA5	x
127	LILRA6	x
128	LILRB2	x
129	LILRB4	x
130	LIMK1	x
131	LTB	x
132	LTB4R	x
133	LTB4R2	x
134	LTK	x	x
135	MAFK	x
136	MAP3K9	x
137	MASP1		x
138	MASP2		x
139	MEF2BNB	x
140	MMP3	x	x
141	MMP8	x
142	MPPED1	x	x
143	MS4A2	x
144	MSR1		x
145	NCAM1		x
146	NCR1	x
147	NEFL		x
148	NLRP3	x
149	NOD2	x
150	NOX1	x
151	OXER1	x
152	PAX5	x
153	PDCD1	x
154	PDGFB	x
155	PIGR		x
156	PIK3C2G		x
157	PLA2G2A		x
158	PLA2G2E	x
159	PLA2G6	x
160	PLAUR	x
161	PLK3	x
162	PMCH	x	x
163	POU2F2	x
164	PPARG		x
165	PRG2	x
166	PTGDR2	x	x
167	PTGER1	x	x
168	PTGER2	x
169	PTGFR		x
170	RAG1	x
171	RAG2	x	x
172	RSAD2	x
173	SIT1	x
174	SLAMF1	x
175	SLAMF6	x
176	SYT17		x
177	TBX21	x
178	TBXA2R	x
179	TCF7	x
180	TGFB2		x
181	TLR7	x
182	TLR9	x
183	TNF	x
184	TNFAIP6	x
185	TNFRSF11A	x	x
186	TNFRSF13B	x
187	TNFRSF13C	x
188	TNFRSF4	x
189	TNFRSF8	x
190	TNFRSF9	x
191	TNFSF11	x
192	TNFSF14	x
193	TNFSF8	x
194	TRAC	x	x
195	TSLP		x
196	XCR1		x
