# Supplementary material for: Comparison of Transcriptomic Platforms for Analysis of Whole Blood from Ebola-Infected Cynomolgus Macaques
Source: Sci Rep. 2017 Nov 7;7:14756. doi: 10.1038/s41598-017-15145-7 (PMC5676990; doi:10.1038/s41598-017-15145-7)
Supplement: Supplementary file 5 — Supplemental Data Table 4 [file 41598_2017_15145_MOESM5_ESM.xlsx]

## Sheet: 6_DPI_up
	baseMean	pval_3_0	lfc_3_0	pval_6_0	lfc_6_0	pval_10_0	lfc_10_0
EPSTI1	11347.6	0.999693	0.544803	9.9878e-49	3.7102	1.62554e-36	5.38702
IFI44	2947.87	0.946276	1.24026	1.51254e-36	5.63979	2.67125e-23	6.91388
IFI44L	2278.8	0.999693	1.14849	6.10854e-36	6.57684	9.45924e-24	7.86025
IFIT2	10637	0.999693	0.95743	1.0246e-35	6.69897	3.20404e-25	8.29624
RSAD2	661.565	0.999693	0.245169	1.71847e-35	5.42371	7.48288e-27	7.21393
SIGLEC1	807.634	0.999693	0.296468	9.74758e-34	5.33242	4.91796e-18	5.97801
STAT2	3499.69	0.999693	0.370132	9.74758e-34	2.61867	7.24851e-28	4.03729
ISG15	863.435	0.999693	0.684097	3.2689e-32	6.42872	1.18657e-19	7.27007
DDX60	4630.7	0.999693	-0.0761463	1.54473e-30	3.65282	6.49801e-25	5.40303
OAS2	6108.69	0.999693	0.218799	5.1958e-30	4.5904	6.28578e-21	6.05092
OASL	1572.39	0.999693	1.11873	2.60126e-29	4.82398	8.44553e-21	6.30822
LOC101926503	5134.48	0.999693	0.674832	1.27781e-28	4.9486	9.13906e-22	6.66857
TRIM25	3327.48	0.999693	0.672537	2.03507e-28	2.90869	5.95136e-23	4.35454
RNF213	34778.8	0.999693	0.483871	1.15616e-27	3.23123	3.84955e-22	4.77321
DDX58	6127	0.999693	0.360996	2.26355e-25	3.98372	4.50197e-18	5.35182
LOC102143453	5546.26	0.999693	0.334139	2.53623e-25	2.72124	2.33286e-26	4.64709
OAS3	4733.46	0.999693	0.534279	4.23513e-24	4.51847	1.8994e-17	5.93851
PLA2G4C	1719.88	0.999693	-0.17989	4.31212e-24	4.54316	1.29552e-24	7.07394
MX1	9193.96	0.999693	0.70084	1.19331e-23	5.15236	2.23765e-16	6.39899
LOC101925937	3413.11	0.999693	0.758162	1.69305e-23	4.80202	7.92264e-12	5.15116
PARP14	10294	0.999693	0.298033	1.01587e-22	2.77204	3.84955e-22	4.533
ETV7	627.184	0.999693	0.388724	3.21839e-22	4.02533	2.40205e-20	5.98105
PML	1484.64	0.999693	0.462957	1.25664e-21	2.89764	2.99047e-11	3.404
LOC101866305	178.504	0.999693	0.544613	2.48662e-21	5.44506	1.10542e-28	8.53987
EIF2AK2	3339.5	0.999693	0.263302	6.1503e-21	2.36385	1.35937e-16	3.50926
LOC102132217	522.974	0.999693	0.630045	8.34885e-21	4.00494	1.7827e-17	5.66722
DHX58	1225.54	0.999693	0.126225	1.20859e-20	3.39415	2.69343e-15	4.67585
FAM216B	359.27	0.999693	0.0844403	1.45219e-20	2.95479	2.42248e-15	4.11354
BATF2	188.854	0.999693	0.531943	2.03489e-20	5.60691	1.25532e-18	7.36627
KCTD14	124.794	0.999693	0.561375	2.46429e-20	6.2324	7.87466e-15	7.01147
GIMAP4	702.248	0.999693	0.255065	4.89166e-20	2.31951	2.48377e-11	2.87845
APOL2	2410.88	0.999693	0.303726	1.55486e-19	3.48526	3.1841e-20	5.63337
XAF1	117.253	0.999693	1.00784	5.83036e-19	4.44528	2.00611e-11	5.0209
IFIT3	5561.41	0.999693	0.882699	6.00118e-19	5.33645	2.23765e-16	7.05381
IRF7	983.395	0.999693	0.798717	6.00118e-19	3.9894	1.63411e-12	4.98092
TNFSF13B	2093.95	0.999693	0.776033	6.41265e-19	3.56731	3.51967e-13	4.70234
UBE2L6	781.22	0.999693	0.236874	6.78761e-19	2.21737	8.21164e-23	4.03586
LOC102132246	553.461	0.999693	0.362203	8.87228e-19	3.59915	3.17814e-18	5.54115
SHROOM4	1762.47	0.999693	0.855445	1.24931e-18	6.08127	2.38695e-10	6.02336
APOL6	686.961	0.999693	0.427262	2.92334e-18	3.60939	2.63041e-15	5.16976
AGRN	538.388	0.999693	0.463029	6.70305e-18	5.1598	3.99434e-09	5.17302
TRIM14	1081.44	0.999693	0.469759	9.68365e-18	2.5861	8.1764e-15	3.87011
LOC102130287	85.4093	0.999693	-0.122769	2.05011e-17	6.77883	8.54417e-17	8.09365
MB21D1	669.341	0.999693	0.885839	2.37553e-17	2.99642	2.95853e-19	5.04721
MX2	4871.37	0.999693	0.233215	3.11747e-17	3.88117	3.94763e-14	5.41164
LOC102130542	102.562	0.999693	0.580619	3.12009e-17	6.8178	2.23765e-16	8.10259
HERC6	5020.52	0.999693	-0.0981084	3.23882e-17	3.0306	4.18638e-13	4.2568
SMTNL1	322.505	0.999693	0.274883	5.61367e-17	1.90965	8.71058e-24	3.70333
LOC102138343	358.963	0.999693	0.175195	8.00813e-17	2.77151	6.47075e-14	4.04964
OAS1	1338.26	0.999693	0.234593	1.18445e-16	5.54648	3.79409e-11	6.14306
TMPRSS2	449.291	0.999693	0.535682	1.55705e-16	4.83056	4.85528e-13	6.12585
TRIM5	2154.79	0.999693	0.569639	1.72537e-16	2.67778	7.23548e-15	4.14651
SECTM1	1203.38	0.999693	0.724776	2.70172e-16	4.75856	1.00459e-12	6.03628
LOC101925889	1435.56	0.999693	0.1168	2.70172e-16	1.73202	3.83321e-26	3.6987
LOC101926539	1934.61	0.999693	0.768187	3.43456e-16	3.38791	5.73046e-13	4.76115
CASP5	562.675	0.999693	0.227961	5.18411e-16	3.79564	3.7088e-25	7.20975
IFIT5	1148.53	0.999693	0.299022	7.18802e-16	3.21803	2.07911e-16	5.17353
LOC102127131	5476.01	0.999693	0.427777	9.37203e-16	2.88679	4.67917e-11	3.87627
LOC101866162	1110.45	0.999693	-0.0710762	1.3938e-15	4.31166	2.12926e-11	5.41403
MOV10	1311.18	0.999693	0.202353	1.54339e-15	1.57656	8.07759e-22	3.14622
DYSF	7186.29	0.999693	0.812612	1.99744e-15	5.21621	4.5845e-10	5.74988
HELZ2	2355.24	0.999693	0.342396	2.7773e-15	2.7786	1.12357e-06	2.8998
TRIM6	452.266	0.999693	0.16731	2.78542e-15	2.03971	1.41666e-15	3.39594
ETV6	13067.1	0.999693	0.130315	1.15615e-14	1.39468	1.96804e-18	2.65879
IFI27	1266.26	0.999693	0.0428006	1.43286e-14	4.78713	5.68563e-09	5.22736
LOC102139444	1352.52	0.999693	0.0664235	1.9271e-14	4.17591	1.19073e-09	4.98045
DDX60L	7397.58	0.999693	0.461227	7.52765e-14	3.10886	8.85418e-15	5.05454
SAMD4A	689.262	0.999693	-0.0570016	2.25406e-13	2.36242	9.36159e-08	2.87808
TNK2	2501.44	0.999693	0.429601	2.75026e-13	2.80659	2.88464e-08	3.47758
LOC102143394	45.3768	0.999693	0.661936	3.06618e-13	3.40977	3.37102e-09	4.09359
FBXO39	67.7649	0.999693	0.235751	5.46967e-13	3.84432	5.01352e-15	5.83409
SPATS2L	3758.13	0.999693	0.215967	6.19935e-13	2.43827	4.39337e-24	5.40491
JAK2	11050.3	0.999693	0.0841587	1.05844e-12	2.08866	2.28008e-16	3.90491
PLAC8	4751.03	0.999693	0.255272	1.4235e-12	3.43231	5.73732e-09	4.36612
LOC101864859	374.223	0.999693	0.0420872	1.4235e-12	1.44113	6.08294e-22	3.13486
RHBDF2	683.981	0.999693	0.166689	1.48359e-12	2.53949	7.86924e-11	3.75598
ADAMTSL4	571.32	0.999693	0.710045	2.54e-12	2.27671	1.49982e-10	3.38634
LPCAT2	1586.55	0.999693	0.96034	2.56062e-12	3.29672	3.78251e-13	5.21676
MSRA	6953.41	0.999693	0.690786	2.73536e-12	2.78338	3.14949e-09	3.78636
TWIST2	156.339	0.999693	0.784337	3.00046e-12	3.36222	7.90146e-13	5.13324
CDHR5	68.6897	0.999693	0.726828	4.01131e-12	3.20397	7.07078e-13	4.84477
LOC102142127	236.043	0.999693	0.167949	7.82396e-12	2.15908	1.04774e-08	2.95217
LOC102115042	994.546	0.999693	0.538559	8.29876e-12	2.15177	8.54417e-17	4.17753
LOC101925126	2354.85	0.999693	0.394535	1.08891e-11	2.53105	7.932e-11	3.87165
TRIM22	6729.21	0.999693	0.23747	1.23086e-11	1.43127	4.78084e-14	2.64645
FAM5C	29.547	0.999693	1.19244	1.30475e-11	4.43281	3.56583e-07	4.56022
CLEC7A	580.351	0.999693	0.323037	1.71478e-11	2.0431	4.99151e-07	2.55765
NHSL1	917.357	0.999693	0.25415	2.17287e-11	2.13134	0.00135859	1.77182
GBP2	1442.52	0.999693	-0.0795419	2.32757e-11	2.72374	5.19823e-14	4.76785
IFIH1	3203.77	0.999693	-0.424137	3.1261e-11	2.69898	7.37607e-11	4.16578
PLXNA4	27.3401	0.194252	2.42908	4.29722e-11	3.98439	3.8964e-14	5.79129
S100A8	4749.19	0.999693	0.496372	4.97614e-11	4.30575	3.07189e-10	5.70415
LOC102124408	228.642	0.999693	0.626098	5.49558e-11	3.90832	8.04428e-11	5.49271
LOC102138395	2339.68	0.999693	0.488929	8.93514e-11	1.51443	4.28534e-20	3.45012
CMKLR1	195.589	0.999693	0.786172	9.28769e-11	3.97859	0.000183502	3.41617
MOCOS	145.881	0.999693	0.347005	1.11332e-10	2.90518	3.7146e-08	3.82399
HSH2D	1108.91	0.999693	0.372143	1.20241e-10	2.30391	1.12911e-07	3.09281
APOBEC3B	116.592	0.999693	0.245072	1.24835e-10	3.85749	5.00037e-11	5.51659
LOC102133173	125.647	0.999693	0.849685	1.27621e-10	4.57974	4.97533e-08	5.21971
LOC101925134	6331.5	0.999693	0.363022	1.56147e-10	2.19539	1.20284e-07	2.97942
LOC102125256	274.546	0.999693	0.585208	1.87716e-10	4.08279	4.39772e-07	4.60141
FBXO6	284.484	0.999693	0.308932	1.87716e-10	2.72936	4.88264e-09	3.89914
CMTR1	1500.99	0.999693	0.0966172	1.88325e-10	1.28598	1.71972e-09	2.04156
MYOF	848.516	0.999693	-0.276676	1.90013e-10	2.36275	7.14724e-05	2.45933
ACO1	1410.17	0.999693	0.0758827	1.99907e-10	2.3228	5.73347e-12	3.97544
SLFN5	3638.38	0.999693	0.537019	2.85221e-10	2.71811	9.41063e-11	4.32201
PSTPIP2	1880.76	0.999693	0.371277	4.283e-10	2.61723	4.14367e-13	4.68358
GPR84	107.334	0.999693	0.743955	4.56888e-10	4.55125	7.86924e-11	6.15875
DHRS9	515.927	0.999693	1.00038	4.56888e-10	3.67051	5.73714e-05	3.55074
SNX24	590.938	0.999693	0.0466356	5.7791e-10	1.48625	0.0037097	1.23598
LOC102135965	309.033	0.999693	0.732987	6.05588e-10	5.59431	9.57171e-12	7.05784
LOC102118645	58.1304	0.999693	1.16584	6.69025e-10	3.76338	1.3375e-11	5.60354
SAMD9L	4751.24	0.999693	0.298452	6.69025e-10	2.49827	1.96968e-12	4.41623
LOC101925069	975.033	0.999693	0.597982	6.69025e-10	2.31264	2.21956e-12	4.11325
DTX3L	1411.27	0.999693	0.217129	6.93706e-10	2.36876	1.34698e-11	4.0703
LOC101926013	2735.35	0.999693	0.364601	7.5978e-10	1.68741	7.16908e-13	3.18592
SLC25A47	38.3699	0.999693	0.624936	7.61886e-10	3.42116	5.88712e-13	5.40093
CABP5	51.9444	0.999693	0.0379221	1.26498e-09	4.36931	1.72672e-20	7.8809
RUFY4	106.206	0.999693	0.822238	1.27359e-09	3.4707	7.01205e-14	5.93248
DPYD	13656.8	0.999693	0.352247	1.27812e-09	2.04785	6.42383e-08	2.97315
COL26A1	11.4373	0.771534	2.48078	1.55032e-09	5.29292	1.7824e-07	5.38759
ACPP	138.802	0.999693	0.871731	1.87249e-09	2.99713	3.43706e-09	4.3754
MYO7B	780.152	0.999693	-0.134882	2.27894e-09	5.29783	7.21222e-07	5.25116
CD163L1	347.093	0.999693	0.748558	2.95355e-09	3.65152	0.000391326	3.2324
GNB4	639.293	0.999693	0.224048	2.99716e-09	2.30842	1.4495e-10	3.8871
S100A9	13864.5	0.999693	0.500701	3.72269e-09	4.08203	1.20709e-09	5.65349
LOC102128579	492.586	0.999693	0.269998	4.52264e-09	2.37045	1.11265e-05	2.86446
APOBEC3A	592.306	0.999693	0.012739	4.95311e-09	4.05129	3.80307e-08	5.16117
USP18	585.775	0.999693	0.260838	6.19468e-09	3.00275	9.97842e-07	3.82925
SDC3	302.351	0.999693	-0.0572646	6.67823e-09	2.84917	0.0772668	1.45473
TRAFD1	1446.52	0.999693	0.444378	7.213e-09	2.09136	2.88413e-10	3.58731
TDRD7	1961.62	0.999693	0.181666	8.12835e-09	1.66114	6.76008e-10	2.87269
TYMP	1096.25	0.999693	0.589567	1.1006e-08	2.61451	0.000133419	2.78046
DMXL2	3634.09	0.999693	0.253684	1.1006e-08	1.99879	4.10107e-11	3.63451
LOC101865365	1370.51	0.999693	-0.0453851	1.21862e-08	1.15594	7.87466e-15	2.53923
DNER	235.391	0.999693	1.30179	1.31797e-08	3.41449	3.47738e-08	4.70709
LOC102136518	151.722	0.999693	0.246276	1.4413e-08	3.15588	1.05056e-11	5.34381
LOC101926165	579.766	0.999693	-0.44932	1.51623e-08	3.49811	5.06341e-13	6.13864
NAPA	1510.88	0.999693	0.182033	1.68591e-08	1.90212	7.19845e-07	2.71449
C2	75.2934	0.999693	0.413723	1.73813e-08	3.03679	1.17488e-08	4.41761
RNF144B	1715.8	0.999693	0.646765	1.85333e-08	2.4763	8.5273e-06	3.09773
SLFN12	284.302	0.999693	0.679869	1.92266e-08	2.92483	4.47538e-11	4.97535
UNC93B1	569.19	0.999693	-0.0120366	1.92332e-08	1.73063	3.82828e-05	2.11418
DBF4B	94.6297	0.999693	0.417942	2.08025e-08	2.24528	8.36847e-06	2.81673
ANXA10	174.775	0.999693	-0.166253	3.43915e-08	2.98903	5.50865e-08	4.29511
LOC102136644	329.561	0.999693	0.461179	3.45338e-08	3.417	7.83544e-10	5.27991
IFI35	535.517	1	0.000718108	3.78613e-08	2.35135	5.50865e-08	3.58835
LOC101867210	70.9503	0.999693	1.22826	3.99965e-08	3.53864	0.000245393	3.38509
RIPK2	700.976	0.999693	0.0842908	4.44869e-08	1.60751	3.35893e-13	3.36273
SP100	12946.6	0.999693	0.116903	4.94918e-08	1.39254	5.72165e-10	2.55931
VCPIP1	2109.23	0.999693	0.423538	8.12416e-08	1.58677	2.34198e-11	3.12494
ERO1L	2322.35	0.999693	0.228613	8.12416e-08	1.47836	7.16188e-13	3.12661
LOC101925240	224.115	0.999693	0.406425	9.85706e-08	2.83648	0.000221053	2.98989
KLHDC7B	85.8955	0.999693	1.64503	1.02669e-07	5.1689	1.53484e-07	5.65443
LOC102123623	2264.98	0.999693	0.0606347	1.02669e-07	1.34817	1.32218e-09	2.47463
LOC101865570	471.644	0.999693	0.474294	1.32336e-07	2.31314	8.78174e-13	4.64566
IL1RN	905.161	0.999693	0.145299	1.38971e-07	3.44028	4.9936e-09	5.20736
CACNA1D	446.423	0.999693	0.269012	1.40018e-07	2.81158	9.25672e-15	5.83276
SPRY3	274.774	0.999693	0.494082	1.40018e-07	1.36242	2.1892e-09	2.45482
CHD5	25.7231	0.741618	1.56016	1.41121e-07	2.95967	3.22404e-09	4.44695
GCH1	423.11	0.999693	-0.287628	1.51873e-07	2.12659	1.4785e-12	4.30477
KIRREL3	80.3071	0.999693	0.602141	1.5548e-07	2.58489	3.78941e-07	3.6973
ALPK1	6833.94	0.999693	0.40314	1.57932e-07	2.1225	1.16456e-12	4.35461
ZNF267	4293.72	0.999693	0.0609951	1.64119e-07	1.30048	4.27738e-15	3.07278
LOC101926284	6921.76	0.999693	0.265709	1.69509e-07	1.62214	9.41063e-11	3.16241
GPR141	2491.77	0.999693	0.762053	1.8663e-07	2.33559	2.57456e-09	4.0295
MYO7A	21.5297	0.999693	0.889056	1.9097e-07	3.58074	0.000515906	3.2944
TLR5	359.753	0.999693	1.30668	2.02925e-07	2.93399	1.87747e-10	5.07786
ARHGAP18	1569.65	0.999693	0.482864	2.27426e-07	1.34405	4.26185e-13	2.96764
SEC24D	1061.46	0.999693	0.0179042	2.29072e-07	1.70693	8.24024e-08	2.81406
LOC101926618	6957.2	0.999693	0.0455639	2.7114e-07	1.09717	2.43378e-19	3.00128
LOC102124109	12.0515	0.999693	1.77036	2.8359e-07	3.7015	6.71604e-08	4.76016
ODF3B	165.354	0.999693	0.326495	3.07405e-07	2.41129	8.51923e-05	2.85773
MTHFS	316.196	0.955257	0.772291	3.18636e-07	1.62573	2.54004e-14	3.68448
MKNK1	768.123	0.999693	0.572244	3.40595e-07	2.14318	8.06617e-07	3.21491
ADAP2	91.1363	0.999693	0.9981	3.78347e-07	2.65636	0.0345773	1.75857
TRIM21	284.026	0.999693	0.149944	4.25097e-07	1.89248	3.87236e-10	3.56235
LOC101866793	440.604	0.999693	0.0773522	4.25325e-07	1.48894	2.88464e-08	2.59108
LOC101926554	163.658	0.999693	-0.0420491	4.68343e-07	1.70466	0.000121947	2.104
SHANK2	62.7669	0.999693	1.64052	5.14607e-07	4.13672	8.45215e-05	4.09791
MYT1L	13.1032	0.999693	1.42635	5.38995e-07	4.04633	0.000142633	3.89533
P2RY6	105.186	0.999693	-0.00891381	5.38995e-07	3.93893	3.36158e-07	5.07242
GRID2	69.4631	0.999693	0.655735	5.4084e-07	2.27586	2.76788e-10	4.10714
KCNJ2	656.139	0.999693	1.15702	5.52887e-07	3.4057	1.50223e-10	5.7575
ABHD12B	115.81	0.999693	1.2064	5.52887e-07	3.09169	1.83332e-12	5.81135
NMI	853.684	0.999693	0.45234	5.52887e-07	1.83408	3.21346e-11	3.71281
TRPM2	1192.19	0.999693	0.457421	5.86294e-07	3.254	9.09139e-08	4.77565
IL18RAP	1091.59	0.999693	0.370505	7.43017e-07	3.12845	9.07425e-10	5.27963
SERPING1	133.813	0.999693	-0.554423	7.5554e-07	3.87625	7.10003e-13	6.85433
MDGA1	10.3004	0.999693	0.187491	7.89651e-07	3.91957	0.000807018	3.43155
NLRC5	6135.86	0.999693	0.31815	8.32453e-07	1.14621	1.24772e-11	2.497
LOC101926205	76.2493	0.999693	0.0780821	8.83311e-07	4.26409	0.00549734	3.02986
DNAH17	796.474	0.999693	0.810088	9.37737e-07	2.32858	1.87747e-10	4.43129
SPTLC2	1760.75	0.999693	0.0966681	1.01324e-06	1.37791	1.9592e-09	2.67007
CACNA1I	24.1621	0.999693	1.9249	1.03831e-06	4.56626	0.00124978	3.59094
LOC102121824	15.3312	0.999693	1.35662	1.05529e-06	4.44843	0.00602249	3.07938
GRIP1	178.248	0.999693	0.337741	1.13497e-06	2.08383	8.40531e-08	3.45492
HELB	969.763	0.999693	0.202636	1.1761e-06	1.53855	2.15037e-12	3.41275
LOC102146190	192.567	0.999693	0.905577	1.23093e-06	3.58736	2.42362e-08	5.3089
SORCS2	131.871	0.999693	0.581973	1.24133e-06	2.10689	8.31866e-05	2.65056
CXHXorf21	207.38	0.999693	0.262732	1.24174e-06	2.17423	3.37101e-10	4.13009
CITED2	154.081	0.999693	0.560809	1.39291e-06	1.52599	0.00042776	1.81652
IDO1	7530.07	0.999693	1.15047	1.43006e-06	3.25242	2.88626e-09	5.3433
LOC101864918	571.682	0.999693	0.173692	1.47304e-06	1.77427	3.51967e-13	4.02827
TEAD4	11.0554	0.999693	1.43623	1.59023e-06	4.51735	0.00127933	3.61008
APOL1	169.825	0.999693	0.0774072	1.60128e-06	2.87647	5.83287e-13	5.81684
PI4K2B	1809.54	0.999693	-0.0808289	1.61544e-06	1.1569	6.79833e-06	1.78176
JAKMIP3	17.5371	0.999693	1.42273	1.61722e-06	3.61898	0.000143139	3.74116
WBSCR17	28.6491	0.999693	1.48677	1.89015e-06	3.44564	2.24275e-08	5.11333
ZNF467	49.2421	0.999693	0.843941	1.89015e-06	2.31203	2.03444e-07	3.61688
LGALS9	40.6944	0.999693	0.533508	1.9234e-06	3.14278	0.00025942	3.35354
CDH13	78.3137	0.999693	0.742938	1.94198e-06	2.53596	8.93401e-11	4.77493
KIF1A	18.8937	0.999693	1.21066	2.09909e-06	4.09241	0.00250547	3.27099
COL16A1	10.3251	0.999693	0.90129	2.09909e-06	3.55069	0.000235267	3.56177
RBM47	4991.46	0.999693	0.680553	2.1028e-06	1.74334	2.43206e-08	3.16827
SAMHD1	4004.24	0.999693	0.0563795	2.1028e-06	1.43272	3.06998e-12	3.2488
CD163	2681.83	0.999693	0.28915	2.16566e-06	2.69672	0.0621684	1.65346
AP5B1	371.223	0.999693	0.294602	2.17575e-06	2.15622	4.79431e-05	2.84871
LOC101925063	14.6556	0.999693	1.72918	2.17988e-06	3.72365	0.00102715	3.35205
C15H9orf84	1496.33	0.999693	0.225495	2.19801e-06	3.10846	2.60472e-10	5.54157
LOC102139249	18.532	0.999693	1.34541	2.21611e-06	3.87965	1.52322e-06	4.82801
ISG20	2244.13	0.999693	-0.206254	2.28612e-06	1.56284	9.33307e-07	2.5713
ANO1	24.6649	0.999693	1.36502	2.40511e-06	4.26947	0.000264423	3.96723
ST3GAL4	1452.19	0.999693	0.524184	2.63901e-06	1.89804	7.43225e-06	2.82318
PCDH20	12.9932	0.999693	0.067897	2.6506e-06	4.44464	1.05103e-05	4.81204
CCRL2	320.629	0.999693	0.943936	2.8438e-06	2.84898	1.91643e-09	5.01135
TRANK1	4602.66	0.999693	0.146399	2.85529e-06	1.23177	6.58364e-11	2.68821
FCGR1A	510.199	0.999693	0.370787	3.11055e-06	4.39509	1.36955e-07	5.57165
NTRK3	21.9012	0.999693	1.91011	3.36412e-06	3.85024	1.07005e-07	5.2915
PRSS55	82.583	0.999693	0.875811	3.38641e-06	2.65492	0.000190738	3.1049
LOC102121162	25.3632	0.999693	2.05058	3.43357e-06	4.26235	0.00286127	3.3041
LOC102141792	267.575	0.999693	0.388858	3.4514e-06	3.07448	0.00297438	2.79506
SAMD9	3151.24	0.999693	0.454253	3.4514e-06	2.25843	2.6905e-10	4.45835
KCNQ4	18.6881	0.999693	1.20103	3.56057e-06	2.95562	7.02002e-06	3.82874
FAM26F	51.4333	0.999693	0.184162	3.56057e-06	2.77005	0.0119105	2.23595
LOC102121055	1111.01	0.999693	0.169648	3.56057e-06	2.17827	7.58425e-06	3.18942
LOC101926681	456.904	0.999693	0.617058	3.66353e-06	2.18775	3.40114e-09	4.08894
LOC101866148	109.434	0.999693	0.89367	4.02223e-06	3.40486	1.17249e-07	5.03147
LOC101865786	3012.49	0.999693	0.448842	4.03285e-06	2.57309	8.83043e-09	4.54944
CACNA2D1	20.1721	0.946276	1.99638	4.11943e-06	3.7119	2.27959e-07	5.0724
SUCNR1	46.6648	0.999693	0.699191	4.19215e-06	2.99837	0.000680936	3.10589
TLR1	543.199	0.999693	1.02163	4.19215e-06	2.40157	5.33342e-09	4.36991
LOC101926177	1097.07	0.999693	0.543371	4.19215e-06	1.81181	1.40873e-12	4.14512
LOC102142715	25.9607	0.999693	1.97766	4.20873e-06	4.43363	1.85904e-06	5.17582
IRF9	754.419	0.999693	0.382957	4.3005e-06	1.62113	1.13309e-06	2.68729
FAS	910.874	0.999693	0.167308	4.35785e-06	1.52947	8.75898e-10	3.13274
UNC5A	45.7053	0.999693	1.14007	4.56e-06	3.31303	6.24194e-06	4.29031
LY96	432.718	0.999693	0.295388	4.67359e-06	2.00519	8.91002e-14	4.72898
LOC102119269	73.2457	0.999693	0.19974	4.85657e-06	2.03382	2.9992e-05	2.80784
SIGLEC14	988.283	0.999693	0.316595	4.87833e-06	2.13595	1.11296e-05	3.11789
SLC18B1	419.562	0.999693	0.526953	4.98831e-06	2.28905	8.60327e-05	2.96597
KCNQ2	18.4537	0.947336	2.42277	5.00721e-06	4.56327	0.0361683	2.44804
CHSY1	2072.37	0.999693	0.234739	5.18952e-06	1.2477	7.44968e-10	2.63094
HMCN2	12.1871	0.999693	1.91003	5.5632e-06	4.34493	0.00021617	4.11085
LOC101866035	3193.43	0.999693	0.461172	5.81442e-06	2.15593	2.54838e-06	3.3577
C1QTNF7	149.325	0.999693	0.635483	6.27242e-06	2.64085	1.92708e-12	5.53904
VSIG4	94.5308	0.741618	1.50998	6.694e-06	2.52846	4.668e-10	4.78479
CD274	1154.02	0.999693	0.111185	6.93067e-06	2.41099	1.85632e-10	4.81921
BST2	359.769	0.999693	0.0840375	6.99218e-06	1.60978	6.06274e-06	2.53521
LOC102122672	2555.28	0.999693	0.346282	7.08395e-06	1.23593	2.12914e-13	3.10078
AGBL1	34.1671	0.771534	1.78376	7.15838e-06	3.05102	1.98388e-08	4.90623
BCL6	1389.85	0.999693	0.610705	7.35977e-06	2.01386	7.82349e-08	3.59951
PTPRT	51.9229	0.999693	1.59249	8.08609e-06	3.10327	4.44734e-07	4.60013
HK2	448.302	0.999693	0.00195371	8.1365e-06	1.18711	1.78253e-08	2.33997
TMEM170B	1727.18	0.999693	0.609412	8.3509e-06	1.70375	0.000121174	2.31842
TAP1	1784.24	0.999693	0.0924371	8.3509e-06	1.38573	1.45619e-10	3.05471
LEPREL1	11.0674	0.677284	2.10454	8.58553e-06	3.35812	1.61314e-05	4.05747
DRAM1	773.472	0.999693	0.179054	8.85626e-06	2.11679	5.6169e-07	3.53527
CASP1	902.778	0.999693	0.0977016	8.85626e-06	1.97384	8.70681e-09	3.78303
LOC101865781	19.7295	0.999693	0.982891	9.54055e-06	2.30432	0.0410935	1.67507
LOC101926123	2995.28	0.999693	0.62667	9.80886e-06	1.87106	2.63988e-10	3.9518
TIFA	325.396	0.999693	0.432697	1.10193e-05	2.27044	1.58235e-14	5.49045
PLEK	3846.68	0.999693	0.545285	1.11882e-05	2.14598	3.90497e-10	4.39877
LOC101926712	257.719	0.999693	0.106777	1.12375e-05	1.77262	5.63968e-05	2.51979
GTF2IRD1	25.1439	0.999693	1.23992	1.13265e-05	2.80222	5.87152e-05	3.49764
GLI2	30.2281	0.999693	1.28823	1.13804e-05	3.80918	0.000152552	4.00834
GTPBP2	502.974	0.999693	0.21676	1.17586e-05	1.33116	3.63652e-05	2.00619
ANXA3	2494.06	0.999693	0.793993	1.18699e-05	2.47999	1.61932e-07	4.20033
FCGR2A	1731.41	0.999693	1.01288	1.38973e-05	2.6861	1.57331e-07	4.46282
SYNPR	18.3765	0.999693	0.739365	1.43295e-05	2.9065	2.49224e-08	4.6786
DAGLA	68.4123	0.999693	0.12248	1.52948e-05	1.61498	0.174306	0.894586
FAM111A	576.854	0.999693	0.214234	1.52948e-05	1.25635	2.96585e-10	2.79149
CSF1	212.386	0.999693	0.211424	1.53643e-05	1.94077	7.23796e-09	3.78177
PTPN12	3074.52	0.999693	0.665973	1.57874e-05	1.48866	9.56485e-08	2.83189
LOC101925679	1527.36	0.999693	0.424148	1.58351e-05	1.59699	3.04789e-10	3.48858
LOC102138752	341.392	0.999693	1.17346	1.64049e-05	2.80737	3.37035e-09	5.12063
LOC102143440	72.4435	0.955257	1.81636	1.644e-05	3.30165	1.79977e-08	5.36119
LGALS3BP	1032.93	0.999693	0.450586	1.71694e-05	2.60721	1.18408e-05	3.74629
LOC101866490	1546.06	0.999693	0.031885	1.72397e-05	1.91384	0.00477901	1.96878
LMTK2	3635.61	0.999693	0.317927	1.73176e-05	1.31731	2.65802e-08	2.64037
ELFN1	8.46297	0.999693	1.06553	1.88674e-05	3.8751	0.00073306	3.66219
LOC101925139	13.2697	0.999693	1.52267	1.98039e-05	3.91087	0.00455374	3.14212
SLAMF8	16.2322	0.999693	0.95377	2.03057e-05	2.37841	0.00396406	2.33149
USP25	8024.92	0.999693	0.104342	2.03177e-05	1.14573	8.97106e-07	2.09198
OTOF	9.77558	0.999693	1.77532	2.11067e-05	3.91267	0.00029251	3.93286
COL4A2	18.7287	0.999693	0.751851	2.14273e-05	2.84033	0.00021092	3.33098
LOC102139683	9.99489	0.646495	2.55879	2.19781e-05	3.68148	1.63298e-05	4.42244
RAB44	257.98	0.999693	-0.0904182	2.20338e-05	2.95164	0.00890186	2.53532
LOC101867477	715.883	0.999693	0.114523	2.20338e-05	1.4537	7.91159e-08	2.8141
BATF3	82.493	0.999693	0.185991	2.21209e-05	2.0259	0.000763749	2.42532
HCK	2730.82	0.999693	0.559189	2.21209e-05	1.60911	2.63415e-06	2.74176
TACC2	14.7021	0.999693	1.36747	2.2159e-05	2.9277	1.15523e-05	3.89232
LOC102139733	406.079	0.999693	0.591125	2.35773e-05	2.49697	1.45883e-07	4.30846
GCA	900.533	0.946276	1.5798	2.36208e-05	2.70555	2.73591e-06	4.11656
LOC102142792	15.5977	0.999693	1.20555	2.36372e-05	2.68077	0.00185708	2.73533
TICAM2	196.267	0.999693	0.503565	2.36372e-05	1.52713	4.11263e-08	2.97095
EBF3	8.87782	0.999693	1.76887	2.5094e-05	3.1931	7.58304e-05	3.72841
TAP2	1180.59	0.999693	-0.00331054	2.67618e-05	1.0824	7.49673e-10	2.44163
SIGLEC11	2078.99	0.999693	0.337965	2.756e-05	1.80951	1.39853e-05	2.84896
GRIK2	23.3249	0.999693	1.31589	2.81789e-05	3.55609	3.40344e-07	5.13295
CRHR1	7.87125	0.999693	1.97123	2.85934e-05	4.56149	0.00582962	3.21093
BAHCC1	24.2746	0.999693	0.974796	2.93561e-05	2.96883	0.0793134	1.79202
LOC101865777	7.33923	0.999693	0.523283	3.07608e-05	3.17615	0.0178155	2.43021
LRRC4B	13.9767	0.999693	1.51197	3.24423e-05	3.99249	0.00744249	3.02342
DNAH2	12.318	0.999693	0.545941	3.24715e-05	3.22453	0.00668406	2.76632
SLC7A7	1040.09	0.999693	0.491373	3.55728e-05	1.77137	1.85904e-06	3.06647
RTP4	125.443	0.999693	-0.998799	3.5795e-05	1.96115	2.66267e-09	4.00195
MNDA	6038.98	0.999693	0.769819	3.59232e-05	2.09222	1.64944e-05	3.21294
ATP6V1A	1019.15	0.999693	0.124677	3.59232e-05	1.39223	0.000182375	1.99476
DSCAM	36.6204	0.999693	0.833753	3.61264e-05	2.94946	4.31672e-06	4.24993
TRPM6	177.149	0.999693	-0.266636	3.66907e-05	2.13354	0.00176528	2.41689
MSI1	3.15927	0.999693	0.149199	3.7426e-05	4.43313	0.0101922	3.0578
LOC102136378	136.402	0.999693	1.06246	3.76325e-05	3.3874	3.8275e-07	5.07393
KIAA1598	290.172	0.999693	0.372564	3.76325e-05	1.68401	0.259054	0.800753
WDFY3	7847.15	0.999693	0.812624	4.10395e-05	2.03013	4.30855e-06	3.3398
PARP11	2747.79	0.999693	0.214522	4.10395e-05	1.1927	5.36061e-08	2.44251
CDH4	86.8471	0.999693	0.84727	4.21222e-05	2.9959	0.000577635	3.34263
LOC102135147	6.05221	0.999693	1.66599	4.3297e-05	4.31632	0.000179291	4.28782
ZNFX1	4903.87	0.999693	0.348306	4.33643e-05	1.45835	9.57515e-08	2.89087
LAMC3	14.7714	0.999693	1.18714	4.49419e-05	3.12322	0.00143315	3.15832
GPATCH11	228.595	0.999693	-0.144332	4.56602e-05	1.16631	4.86769e-07	2.21416
PRDM16	94.9585	0.999693	0.518912	4.68355e-05	2.50828	0.0309419	1.95371
GAS6	50.1872	0.999693	0.412822	4.68355e-05	2.30123	0.173684	1.22768
CCR2	377.172	0.999693	0.594374	4.68355e-05	1.91646	0.119252	1.19272
C3H7orf49	497.283	0.999693	0.268273	4.70074e-05	1.79877	2.93156e-08	3.58126
RNF24	3679.99	0.999693	0.669154	4.73435e-05	1.58275	4.52714e-12	3.93801
TLR4	3373.14	0.999693	0.556308	4.82945e-05	2.21345	1.16666e-07	4.07625
CACNA1H	30.8944	0.999693	1.51741	4.85385e-05	3.5307	0.0416747	2.25617
AIM2	3764.87	0.999693	0.11826	4.85385e-05	1.3036	4.60522e-12	3.31584
CC2D2A	1550.74	0.999693	0.452051	5.02488e-05	1.87984	4.34001e-13	4.76281
LOC102115673	95.4222	0.999693	0.331152	5.11266e-05	1.72421	0.00320512	1.94309
PLD1	774.36	0.999693	0.245871	5.26308e-05	2.08784	2.01093e-06	3.54548
COL13A1	16.9594	0.999693	1.2753	5.36539e-05	3.99424	7.2353e-05	4.38368
ERAP2	1202.86	0.999693	-0.0603991	5.41297e-05	1.30963	1.83059e-08	2.77263
LOC102146213	2694.69	0.999693	0.448217	5.41297e-05	1.1829	1.15936e-10	2.85543
LOC101866868	1176.25	0.999693	0.88204	5.451e-05	1.85684	1.19635e-08	3.80157
ADAMTSL1	45.8671	0.999693	0.955275	5.57662e-05	2.59313	8.4662e-07	4.20561
VEPH1	15.1012	0.999693	0.95741	5.59521e-05	3.26811	2.42126e-08	5.28208
FAM49A	4739.9	0.999693	0.186457	5.62301e-05	1.20537	5.50245e-06	2.13323
IL1RAP	10639	0.999693	0.690251	5.86128e-05	2.15871	9.0592e-07	3.76746
MYT1	11.9984	0.999693	1.72293	5.98775e-05	4.22	0.00304121	3.39561
PATL1	789.772	0.999693	0.118808	6.06217e-05	1.20611	7.87448e-11	2.93376
KCNH7	89.942	0.999693	0.581605	6.07035e-05	3.09965	6.57657e-10	5.80476
LOC102134674	4.89568	0.999693	1.32393	6.08556e-05	4.34622	0.00305626	3.4627
LOC102133018	78.4253	0.999693	0.707134	6.18857e-05	2.79206	0.00206669	2.924
SORCS3	25.7809	0.999693	1.96885	6.39823e-05	3.56099	1.89863e-07	5.3418
LOC101926209	3728.97	0.999693	0.279113	6.55016e-05	1.3846	1.19703e-08	2.97951
LOC101925257	1169.79	0.999693	-0.0948356	6.57183e-05	1.34057	8.47654e-08	2.73483
LOC102124116	574.511	0.999693	1.35782	6.73235e-05	3.98498	5.20255e-11	6.83623
LOC102143493	42.7225	0.999693	1.3996	6.7617e-05	3.20828	2.46477e-08	5.3927
RADIL	9.38585	0.999693	2.1363	6.77284e-05	4.21155	0.00251765	3.47202
NOTCH3	5.94309	0.999693	1.81044	6.81297e-05	3.71446	0.00111507	3.56803
GPR98	31.8808	0.999693	0.476053	6.84779e-05	2.35617	2.5367e-06	3.75947
FNDC3B	28607.2	0.999693	0.59026	7.2124e-05	1.96309	4.95897e-06	3.30479
LOC102121671	23.44	0.999693	0.754001	7.48013e-05	2.54304	2.42553e-07	4.26402
PDE1A	42.2464	0.999693	0.997659	7.56562e-05	2.3524	0.00169321	2.65136
HSD3B7	34.1938	0.999693	-1.05209	7.86188e-05	3.38131	1.69413e-07	5.26364
SASH1	495.214	0.999693	0.121409	7.86188e-05	1.92508	0.191376	1.04553
CACNA1A	207.394	0.999693	-0.0641617	7.86188e-05	1.51369	1.19602e-09	3.39288
AIF1L	5.65144	0.741618	2.84316	7.88995e-05	4.31762	0.073663	2.14393
ECM1	38.5711	0.429734	1.74692	7.94117e-05	2.06929	0.00141716	2.43082
CELF4	51.5924	0.999693	0.676645	8.22096e-05	2.16188	0.000223228	2.89634
LOC102117364	144.077	0.999693	0.508623	8.3193e-05	2.12348	5.83404e-05	3.12356
AQP9	440.262	0.999693	0.0211679	8.69145e-05	2.24505	0.000189941	3.05966
LOC101926565	371.808	0.999693	0.608493	8.72669e-05	2.66131	0.00126401	2.99878
NLRP13	2.79243	0.999693	0.156623	8.93264e-05	4.27414	0.0103443	3.05287
CYFIP1	632.384	0.999693	0.310958	8.93264e-05	1.00434	0.000595644	1.4169
KCNJ15	709.703	0.999693	0.314512	9.0039e-05	2.50812	3.72206e-06	4.02895
LOC102120826	206.826	0.999693	-0.0677134	9.0039e-05	2.32153	4.02079e-05	3.41993
B3GAT1	6.71444	0.999693	2.06753	9.3395e-05	4.31077	0.00381901	3.36224
SRGAP2	6225.3	0.999693	-0.011937	9.48062e-05	1.17604	5.39887e-06	2.13659
SYNPO2	109.72	0.999693	0.137243	9.56864e-05	2.6074	5.89819e-09	5.03058
TLR7	78.9492	0.999693	0.42842	9.6471e-05	1.61871	0.00593677	1.77401
TMEM140	916.204	0.999693	0.143549	9.97223e-05	1.69571	9.52492e-06	2.88568
SLC6A11	7.13178	0.999693	1.99836	0.000101592	3.8004	1.37462e-05	4.71843
MPZL1	5716.44	0.999693	0.075634	0.000101828	1.0995	3.32713e-08	2.39381
BATF	257.827	0.999693	-0.0273553	0.000102265	1.64226	2.33961e-08	3.43244
UNC13A	12.0018	0.999693	1.47218	0.00010367	3.66219	0.00149105	3.49718
LOC101865087	56.3021	0.999693	0.79493	0.000104846	2.01997	1.47693e-07	3.77108
CKAP4	724.455	0.999693	0.657164	0.000105774	2.34922	9.60403e-05	3.31405
MEGF6	53.6244	0.999693	0.595351	0.000106289	2.33442	0.153778	1.32792
GABRD	2.94873	0.999693	0.609581	0.000107381	4.4412	1	0
ADAM28	116.348	0.999693	0.471851	0.000107395	3.32141	0.0225602	2.47178
ATP13A4	12.1904	0.999693	1.26042	0.000110206	2.80407	1.11296e-05	3.9659
LOC102135060	17.25	0.999693	1.62615	0.000112994	3.51141	3.29862e-05	4.39779
LOC101926561	848.036	0.999693	0.416847	0.000112994	1.32512	1.99252e-07	2.69671
LOC101926312	32485.6	0.999693	0.302203	0.000112994	1.15017	3.12059e-07	2.3458
CPZ	7.19217	0.999693	1.93016	0.000113697	4.32054	0.0050657	3.25145
LOC102137080	23.6657	0.999693	1.56826	0.000113874	3.43088	4.39772e-07	5.178
LOC102128522	66.4113	0.999693	0.292441	0.000113874	1.99512	0.000322673	2.70098
CD200R1L	213.253	0.999693	-0.289995	0.000114312	1.77774	1.30599e-20	5.74712
TMX1	660.397	0.999693	0.159052	0.000114443	1.17059	3.09049e-07	2.37555
EDIL3	12.986	0.999693	2.29355	0.000119068	3.93287	1.9787e-06	5.22061
LOC102124837	19.4572	0.999693	1.57817	0.000120312	3.32003	1.80534e-07	5.2185
NELL1	40.3612	0.999693	0.804665	0.000121915	2.75424	3.02869e-06	4.29148
RTDR1	4.00823	0.999693	1.66037	0.000122929	3.82664	0.00975642	2.99222
SLCO2B1	8.56231	0.999693	0.730524	0.000123811	4.25603	0.00400602	3.32534
FBXL5	3159.39	0.999693	0.25724	0.00012712	1.15879	7.15081e-12	3.08459
CPXM2	8.80497	0.999693	1.50068	0.000129798	3.17306	1.11523e-05	4.29832
BMP7	11.2828	0.646495	1.95323	0.00012997	2.52734	2.9615e-06	3.78328
LOC102131466	8.92529	0.999693	1.50051	0.000131094	3.48848	0.0940838	1.94171
CNTN4	35.8904	0.999693	0.901006	0.000131094	2.8	2.10883e-07	4.74835
CTNNA2	44.024	0.999693	1.21194	0.000132482	2.8272	1.10403e-06	4.54696
BNC2	219.947	0.999693	0.646774	0.000136907	2.12252	0.0434798	1.69749
CPEB3	1358.43	0.999693	-0.0102454	0.000136907	1.04248	1.9592e-09	2.48402
FBXL7	18.6239	0.999693	0.413066	0.00013787	2.64479	7.0502e-07	4.31752
GRIK4	24.347	0.999693	1.07376	0.00013822	2.87022	3.24856e-06	4.37247
LILRB5	226.598	0.999693	0.48657	0.000139474	2.1341	0.00103496	2.65832
TNNT1	4.55247	0.999693	0.853985	0.000139594	3.79261	0.106741	1.94571
CREB5	9213.24	0.999693	1.03835	0.000142001	2.27286	1.1269e-07	4.3317
PLA2G4A	320.95	0.999693	0.396042	0.000142037	1.74193	0.00499751	1.96454
CACNG3	6.61416	0.999693	1.33805	0.000145137	3.63218	5.29505e-05	4.36045
PARP15	801.704	0.999693	0.110473	0.000146897	1.1311	2.25975e-12	3.08786
NRG3	40.6021	0.999693	0.415079	0.000146968	2.78501	2.41284e-06	4.39016
LOC102126168	8.59302	0.999693	1.01624	0.000147377	3.70566	0.00871351	2.97645
P2RY2	174.626	0.999693	0.407098	0.000156241	2.02193	0.00150314	2.48381
TMEM51	63.2952	0.999693	0.14118	0.000159378	2.28328	0.0199206	2.04483
LOC101925608	12.2297	0.999693	1.19299	0.000161398	3.15965	6.69071e-07	4.8458
GSG1L	174.271	0.999693	1.00032	0.000163736	2.70687	7.55367e-06	4.18273
HLX	202.347	0.999693	0.673785	0.000163736	1.83622	6.52475e-07	3.46895
LOC101926770	4264.79	0.999693	0.254793	0.000163736	1.11505	1.77017e-14	3.34587
PLEKHG6	31.5716	0.999693	0.766324	0.000164088	1.61743	3.86606e-13	3.94697
ARHGEF10L	567.06	0.999693	0.0450399	0.000172133	1.63862	0.265849	0.821749
PTGER2	173.618	0.999693	-0.393728	0.000175021	2.25703	0.00302962	2.54452
SFRP2	34.5679	0.999693	1.8742	0.000178467	3.57078	3.73675e-08	5.75717
LOC101867063	28797.3	0.999693	0.347164	0.000182918	1.9269	0.00450072	2.18252
LOC102127520	70.4856	0.999693	0.785802	0.000183357	2.36725	5.09834e-09	4.80165
LOC101866138	12.7624	0.999693	2.00967	0.000185151	3.8579	5.66133e-05	4.48823
FSTL4	31.2569	0.999693	0.87612	0.000187296	2.65444	7.19682e-06	4.09315
PSME2	597.863	0.999693	-0.192088	0.000187296	1.1698	4.7789e-05	1.97918
IQCJ	7.5891	0.999693	1.59862	0.000196579	3.76562	6.27248e-06	4.94856
PYGL	2142.53	0.999693	1.07325	0.000198364	2.49165	1.12776e-07	4.66286
LOC102126159	5.52905	0.999693	0.923813	0.000198508	3.6804	0.317718	1.25813
LOC102143783	468.415	0.999693	0.909232	0.000198691	2.11136	4.14799e-07	3.9788
LOC101865948	4.6294	0.999693	2.28155	0.000201002	4.11521	0.0179794	2.79569
LOC102142713	106.322	0.999693	-0.327353	0.000202046	2.02664	0.00699458	2.16484
LOC102140092	114.197	0.999693	0.406359	0.000202046	1.73676	2.60789e-10	4.08141
CHMP5	525.366	0.999693	0.135085	0.000205539	1.2051	3.92434e-09	2.83723
ATP11A	5203.37	0.999693	0.387011	0.000209849	1.34039	8.3481e-09	3.08598
C3H21orf91	1496.32	0.999693	0.112481	0.000211606	1.1819	1.48743e-08	2.70891
IL15RA	247.367	0.999693	-0.250255	0.00021673	1.44621	0.000206081	2.21078
LOC101926621	7.32349	0.999693	1.93982	0.000216747	3.6254	0.0475558	2.30953
LOC102128795	58.6338	0.999693	0.24423	0.000217086	2.11906	0.0109794	2.12435
SLC22A18AS	3.12984	0.999693	0.270179	0.000220015	3.86107	0.0683504	2.199
LOC102144956	50.2906	0.999693	1.47311	0.000223683	2.59698	1.94972e-06	4.30114
XPNPEP2	12.752	0.999693	0.0876819	0.000224012	3.80227	0.000485755	3.91718
SLC8A1	4039.74	0.999693	-0.0283118	0.000232298	1.62415	0.727469	0.296108
SPSB4	4.4088	0.999693	1.34722	0.00023257	3.85425	7.91578e-06	4.94745
CELSR3	10.5143	0.999693	0.892311	0.000234531	2.47217	0.0428377	1.9335
MMP15	3.69885	0.999693	0.56065	0.000236375	3.85451	0.014954	2.86396
C4H6orf222	13.8447	0.999693	1.07984	0.000236525	3.38847	1.65792e-08	5.71246
CCDC40	11.2386	0.999693	0.796602	0.000236525	3.16916	0.00793853	2.83736
CALN1	26.0407	0.999693	1.28348	0.000241046	3.1903	2.01206e-05	4.39626
IRG1	241.048	0.999693	1.27043	0.000244768	3.98429	9.49808e-11	6.82534
PKHD1	17.1762	0.999693	1.59493	0.00024548	3.2765	3.5453e-06	4.77836
LOC101925746	616.165	0.999693	0.484627	0.000247328	1.60679	0.101326	1.15792
LOC101926617	661.324	0.999693	0.31882	0.000252909	1.77851	5.10882e-07	3.4977
NRXN1	34.5533	0.999693	1.58782	0.000253948	3.18065	6.09972e-06	4.63798
RNF175	1184.83	0.999693	1.40448	0.000253948	2.6695	2.2376e-06	4.43092
LOC102139666	23.797	0.999693	0.507414	0.000255237	1.8866	0.000522516	2.53173
CNTN5	43.272	0.999693	0.656321	0.000256862	2.45434	2.175e-06	4.13887
ATP2B3	6.05128	0.999693	2.0425	0.000258187	3.79377	0.00552839	3.19852
LOC101867036	10480.2	0.999693	0.131845	0.000258538	1.39412	4.81319e-06	2.62936
LAMB4	5.68105	0.999693	1.78022	0.000259958	3.63172	5.74627e-05	4.41008
PAX7	10.1131	0.999693	0.968646	0.000259974	3.50441	0.00234516	3.3713
C6H5orf47	31.2944	0.999693	-0.646965	0.000261275	1.96214	2.31246e-09	4.17405
MXD1	4642.12	0.999693	0.735272	0.000261275	1.92905	1.05952e-08	4.20687
PPARGC1A	12.6149	0.999693	0.721632	0.000263217	3.11391	6.46868e-07	4.90182
SIRPB1	802.765	0.999693	0.482851	0.000263278	2.22372	2.86036e-05	3.53038
GALNTL6	45.258	0.999693	0.284469	0.000263278	1.93729	8.63517e-08	3.83711
ARHGEF11	1404.42	0.999693	0.302291	0.000263278	1.43757	3.67431e-08	3.18576
LOC102146348	6.60844	0.771534	2.65525	0.000272214	3.81832	7.24855e-06	4.99372
CDH3	4.60732	0.999693	1.24869	0.000274563	3.86022	1.2313e-05	4.89719
LOC101926783	878.477	0.999693	0.0184623	0.000278407	1.47922	8.55429e-05	2.41549
ASIC2	146.299	0.999693	0.178392	0.000278407	1.44462	5.35182e-12	3.837
LOC102132664	10.9768	0.955257	1.71902	0.000281563	2.71535	0.00797099	2.60411
PTPRO	36.8163	0.999693	0.641008	0.000283061	2.63285	0.00423867	2.76163
PDE4C	5.17818	0.999693	0.486279	0.000284642	3.72307	0.0414748	2.40617
MYH7B	62.1353	0.999693	0.489262	0.000284883	1.26776	1.64368e-08	2.77946
LOC102123147	2.47407	0.999693	0.582263	0.00029029	4.1367	0.0977187	1.97649
SCIN	74.6626	0.999693	0.887961	0.000292608	3.03994	2.02217e-11	6.45022
LOC101867183	4974.65	0.999693	0.137441	0.000293246	1.12063	5.63898e-09	2.70005
LOC102135112	14.3919	0.999693	0.41703	0.000294377	3.09177	2.57838e-05	4.27429
RAB39A	108.28	0.999693	0.211278	0.000294467	1.38874	0.0594316	1.17274
UBQLNL	120.66	0.999693	0.269029	0.000297793	1.55457	0.00109107	2.11696
IRF5	479.961	0.999693	-0.0353624	0.000297793	1.42259	0.000632199	2.05835
CLCN5	1336.44	0.999693	0.288601	0.000297793	1.199	8.55528e-08	2.66204
KIF19	4.07766	0.999693	0.870241	0.000298589	3.90958	0.0797694	2.112
PADI1	4.81024	0.999693	0.896372	0.000298658	3.97932	0.000106051	4.44328
FLT4	9.65582	0.999693	2.00118	0.000298658	3.92941	0.01014	2.98019
CREB3L1	5.52484	0.999693	1.3618	0.000298658	3.41239	0.0075815	2.98143
PEBP4	18.3445	0.999693	1.15338	0.000298658	3.15368	1.21788e-05	4.49037
LOC102127482	74.7571	0.999693	-0.0612628	0.000298658	2.46986	0.00105535	3.02149
LOC102140408	42.0378	0.999693	-0.202026	0.000298658	1.79774	0.000333254	2.57093
LOC102130330	3.69963	0.999693	1.16452	0.000300435	4.06941	0.0100819	3.03456
ATP9A	468.457	0.999693	0.367903	0.000316673	2.57178	0.000490345	3.30221
CASP4	1216.1	0.999693	-0.240604	0.000321393	1.49685	6.97756e-10	3.68754
LOC102128888	46.857	0.999693	1.06666	0.000322487	3.44803	1.34732e-05	4.66803
LOC101865522	1839.89	0.999693	0.228534	0.000322487	1.46618	8.10598e-05	2.42608
LOC102140341	9.68268	0.999693	0.301434	0.000322677	3.63369	0.0001494	4.21382
LOC102127323	7.27078	0.999693	0.770614	0.000323994	3.42914	0.000103296	4.18573
COL7A1	19.8868	0.999693	0.781518	0.00032898	1.7705	0.0193594	1.7381
LRP1B	67.4278	0.999693	1.22458	0.000331649	2.48073	5.66685e-06	4.08636
TSPAN11	7.70669	0.999693	1.4388	0.000332152	3.87781	0.000721903	3.86277
LOC101866685	8.85694	0.999693	1.92047	0.000332293	3.68318	3.22596e-06	5.108
GAL3ST1	3.12246	0.999693	1.88205	0.000340071	3.86311	0.00466306	3.32193
ROCK2	2469.59	0.999693	0.258184	0.000340071	1.12295	1.00995e-08	2.68671
ESRRG	24.2178	0.999693	1.21903	0.000342991	3.1174	9.35649e-06	4.54459
GRIN2D	17.4155	0.999693	1.08019	0.000342991	2.13044	0.088754	1.53155
LOC102124823	153.459	0.999693	0.930241	0.000343735	2.63768	2.17132e-08	5.14597
LRP3	3.17081	0.999693	2.46309	0.000344765	4.00604	1	0
C3	32.6237	0.999693	0.608905	0.000345248	2.94769	2.38354e-05	4.24147
RHPN1	8.05828	0.999693	1.07134	0.000358583	2.6367	0.195166	1.41113
LOC102124413	31.0789	0.999693	1.00015	0.000359644	2.20791	0.000417608	2.98232
MARCKS	479.561	0.999693	0.373321	0.000362569	2.06171	0.00390199	2.40216
KRT80	4.71281	0.999693	1.74484	0.000362663	3.74233	0.00564609	3.20774
SLC22A15	716.217	0.677284	0.92526	0.00036387	1.24861	1.45133e-05	2.31028
TOM1	1214.15	0.999693	0.498866	0.00036387	1.1313	1.24901e-05	2.13102
RAB27A	2253.15	0.999693	0.455282	0.000365649	1.12757	2.43879e-10	2.95957
LOC102127861	6.82809	0.999693	1.81511	0.000368318	3.04372	0.00431714	2.99083
OLFM2	10.6477	0.999693	0.877	0.000368318	2.53777	0.034443	2.07611
GPR39	26.3133	0.999693	0.405072	0.000368318	1.75294	2.12891e-05	2.89479
LOC102117081	26.9978	0.999693	0.437098	0.000380535	3.43743	1.69484e-07	5.5216
CSF2RB	6358.59	0.999693	0.663491	0.000381123	2.26613	8.25906e-06	3.85427
LOC102125833	2.98813	0.999693	1.06693	0.000381837	3.98736	0.0152524	2.87911
PGLYRP4	17.8436	0.999693	0.835267	0.000381899	3.8746	3.34206e-05	4.6359
LOC102130578	24.5085	0.999693	-0.389421	0.00038655	2.96255	0.0044531	2.96802
LOC102138910	19.1093	0.999693	1.93015	0.000387775	3.16432	4.9457e-05	4.23903
OTOP3	3.37324	0.999693	1.26506	0.000388603	4.10551	0.103506	1.93739
LOC102138006	3.99584	0.999693	1.13309	0.000397976	4.08921	0.0252896	2.63216
LOC101926124	28.0742	0.999693	0.8808	0.000397976	2.38675	7.87701e-05	3.49854
LOC101926642	15.1158	0.999693	0.185718	0.000398584	1.9129	9.89981e-06	3.14061
WDR49	27.0799	0.999693	1.10078	0.000399817	2.06034	2.87108e-07	3.88529
GABBR2	24.1411	0.999693	0.71945	0.000401948	2.49947	1.07765e-05	3.96612
OBFC1	859.667	0.999693	0.679457	0.000401948	1.36918	1.95784e-10	3.54977
GPR123	11.067	0.999693	2.21062	0.000403152	3.91765	0.0422355	2.38748
PLA1A	34.8025	0.999693	-0.201033	0.000414028	1.98824	2.5367e-06	3.57286
C3AR1	446.01	0.999693	0.409959	0.000415875	2.41388	7.54018e-05	3.61143
TMEM150B	33.0585	0.999693	0.388701	0.000415875	1.70487	0.0769571	1.34679
KIAA1644	14.1642	0.999693	0.602181	0.000419155	2.41882	0.00386371	2.65115
LOC102132598	20.4589	0.975795	1.12851	0.000420122	1.76158	0.00197096	2.20898
LOC101866132	1203.81	0.999693	0.692558	0.000424779	1.75035	4.09617e-09	4.08572
FAM129A	9127.06	0.999693	0.583971	0.000426557	1.89444	5.29449e-07	3.77881
GLP1R	9.70451	0.999693	1.19831	0.000426941	2.3487	0.00386183	2.56897
HCAR1	6.1266	0.999693	1.4528	0.000427319	3.96137	0.000245393	4.2081
SLC2A3	1770.3	0.999693	0.763288	0.000427407	2.20987	1.12776e-07	4.44395
RASGRP4	459.298	0.999693	0.44889	0.000428698	1.45413	5.55639e-07	3.02669
F7	4.13351	0.999693	1.02266	0.000433436	3.45883	0.00643886	3.08895
SAMSN1	3550.6	0.999693	0.123357	0.00044153	1.67328	4.48831e-06	3.16756
LOC102141000	7.5183	0.999693	1.45956	0.000467967	3.53725	1.26112e-06	5.22564
LOC102125766	41.7444	0.999693	0.627497	0.000467967	2.00949	2.78086e-06	3.62632
MLKL	567.829	0.999693	0.394389	0.000472243	1.76819	5.58364e-11	4.55174
BRINP1	10.7454	0.999693	1.66301	0.000479603	3.57154	1.43969e-05	4.77845
TPO	5.02109	0.999693	1.20524	0.000479639	3.94938	0.000638089	3.94453
FAM179A	9.17455	0.999693	0.549781	0.000479639	3.08691	0.0011893	3.42016
KCNK7	44.7908	0.999693	0.350413	0.000484185	1.51383	1.46984e-06	2.92736
LOC102146935	467.292	0.999693	0.490881	0.00048787	2.4654	1.36458e-07	4.76344
LOC102116181	19.6829	0.999693	0.901055	0.000489609	2.74138	1.21133e-06	4.59504
STARD8	29.6428	0.999693	1.12531	0.000489609	1.80911	0.0102948	1.95699
ANKFY1	2572.54	0.999693	0.190203	0.000496624	1.11011	2.08966e-05	2.0844
NOS2	4.68888	0.999693	1.06497	0.000496899	4.03112	0.00679363	3.15378
OGFR	548.452	0.999693	0.0819744	0.000500385	1.62928	0.0259474	1.60228
TREX1	83.7496	0.999693	0.091718	0.000502274	1.49292	0.00809694	1.73741
LOC102124914	34.1638	0.999693	0.268498	0.000502947	3.72581	8.19948e-13	7.61974
COL22A1	13.8147	0.999693	1.78965	0.000504556	3.39487	1.6389e-06	5.11704
SLC7A10	3.37824	0.999693	1.90737	0.000506009	3.63417	0.147969	1.77348
OSMR	28.4634	0.999693	1.03988	0.000515516	2.99591	0.000752606	3.51694
ATP13A1	1203.86	0.999693	0.221081	0.000524956	1.39917	0.000835456	2.05165
LOC101866667	23385.9	0.999693	0.114583	0.000525966	1.00207	7.58809e-07	2.17865
PHF21A	7713.53	1	0.000273504	0.000532091	1.01454	4.70469e-09	2.56288
CORO2A	606.987	0.999693	0.394758	0.000550657	2.46717	2.86548e-05	3.89533
TOR1B	209.841	0.999693	0.0183302	0.000554968	1.71206	0.000217669	2.66789
SLC43A3	223.789	0.999693	0.137724	0.000566337	1.27388	1.95737e-06	2.60001
IRF2	2323.19	0.999693	0.133965	0.000571217	1.34088	3.8888e-08	3.12346
IL1RAPL1	39.6446	0.999693	1.07582	0.000575224	2.08055	9.197e-07	3.90608
LRRC4C	34.9398	0.999693	0.683831	0.000577629	2.72528	4.74542e-06	4.42979
FAP	978.718	0.999693	0.869176	0.000581315	3.69173	2.04514e-07	5.56759
PDE10A	35.2252	0.999693	1.05475	0.000586667	2.37454	2.27485e-06	4.16606
WNK2	34.9339	0.999693	1.38672	0.000596424	2.37333	0.00382122	2.68671
IGDCC4	4.84769	0.999693	0.747932	0.000602215	3.22196	0.00277064	3.2674
LOC102129100	53.7456	0.999693	1.02098	0.000615939	1.96812	0.0116223	2.09197
CACNG2	13.92	0.999693	1.50038	0.00061799	2.99402	2.88661e-05	4.27981
LOC102124328	22.8965	0.999693	0.420436	0.00061799	2.37288	2.5734e-05	3.74461
RNF13	7030.05	0.999693	0.327423	0.00061799	1.29234	2.175e-06	2.66334
LOC102141712	13.9388	0.999693	0.606261	0.000623821	2.70252	0.000190463	3.64024
ZDHHC14	2669.94	0.999693	-0.175796	0.000623821	1.36429	0.110878	1.03173
CNTN1	14.1979	0.999693	1.85058	0.000626891	3.20397	3.24856e-06	4.87663
LOC102119484	42.442	0.999693	0.604699	0.000626891	2.22498	4.59764e-08	4.52895
LOC102118180	203.956	0.999693	0.275338	0.000627099	1.29585	1.00709e-09	3.297
TLR6	662.707	0.999693	0.500718	0.00062801	1.79525	3.34099e-09	4.26677
LOC102130328	40.439	0.999714	0.00219824	0.000643019	2.61698	0.000116704	3.72964
HCN4	4.84846	0.999693	1.40492	0.000644329	3.66907	0.00358698	3.3705
SMOC2	6.41973	0.999693	1.16419	0.000644432	3.49646	5.34124e-06	4.96736
TRPV3	7.66602	0.999693	0.728614	0.000644432	3.43997	0.00709681	3.05925
MAST1	7.86883	0.999693	1.3675	0.000644432	2.73473	0.00523789	2.81158
OPCML	59.5387	0.999693	0.845197	0.000644432	2.42866	1.12835e-05	4.02213
STOX2	40.1064	0.999693	0.355905	0.000644432	2.35717	0.0221079	2.1774
CCL8	11.6766	0.999693	-0.381024	0.000644888	3.52096	0.00292188	3.36635
UNC5C	19.9756	0.999693	0.635148	0.000644888	2.41767	1.90853e-05	3.84007
DOCK7	754.715	0.999693	0.0490678	0.000652783	1.04642	0.00872429	1.28155
ZBP1	859.342	0.999693	0.270244	0.00065785	1.7509	1.04272e-08	4.07672
IQSEC3	15.6717	0.999693	0.669956	0.000663089	3.05189	0.000999469	3.49493
RIN2	303.252	0.999693	0.462173	0.000665386	2.42698	0.341642	1.0169
PODNL1	3.3981	0.999693	1.7617	0.000675252	3.5042	0.0108557	2.9638
LIMK2	4307.38	0.999693	0.678416	0.000683121	1.91562	5.66486e-06	3.56515
RNASEL	326.278	0.999693	0.205515	0.000684264	1.64706	3.91675e-08	3.73377
TEC	904.782	0.999693	0.292384	0.000689788	1.59204	9.80012e-06	3.00866
ZMAT4	20.404	0.999693	0.750281	0.00069682	2.73888	3.71131e-06	4.48042
GBP6	177.242	0.999693	0.511332	0.00069682	2.51933	1.57091e-07	4.8604
LOC102125762	5.88501	0.999693	0.608897	0.000710471	3.33903	1.92685e-05	4.5988
LOC102124168	52.6813	0.999693	1.36266	0.000712431	2.43165	2.10999e-09	5.26157
CARD17	142.844	0.999693	0.574894	0.0007141	2.75998	5.09966e-05	4.05989
PIK3AP1	7503.15	0.999693	0.198158	0.000717991	1.22869	2.68846e-08	2.96521
MMP17	7.00194	0.999693	1.35837	0.000718171	2.45842	0.790813	0.358992
SEMA3F	7.92294	0.999693	1.40907	0.00073575	3.07445	0.00127552	3.43771
PSD2	4.48629	0.999693	-0.0677271	0.000745721	3.56995	0.000438073	3.99574
LOC101867044	8761.75	0.999693	0.302293	0.000745721	1.231	1.07408e-08	3.05257
NMNAT2	11.2803	0.999693	-0.24171	0.000747037	2.77742	8.30695e-06	4.32863
LOC102128185	6.24303	0.999693	-0.879946	0.000757635	2.46865	0.0886425	1.75319
FPR2	595.979	0.999693	0.927186	0.000762739	2.35306	2.65124e-05	3.84963
SLFN13	574.333	0.999693	1.13735	0.000764446	3.21395	0.00166224	3.42752
LOC102141887	2.17995	0.999693	0.561812	0.000767547	3.87353	0.0344615	2.51904
LOC102122418	5131.82	0.999693	0.0415018	0.000776478	1.3965	0.0446195	1.31217
B3GALT1	367.963	0.999693	1.0302	0.000784798	2.24462	4.40801e-06	4.04451
PALM3	3.85157	0.999693	1.62255	0.000789309	3.84598	0.00732976	3.14325
TENM2	51.5033	0.999693	0.832164	0.00079125	2.70945	1.80368e-05	4.23686
CCR1	707.367	0.999693	0.385748	0.000792905	1.67546	0.373154	0.743
ACSL1	9305.14	0.999693	0.548694	0.000796264	1.87702	1.14432e-06	3.76656
LMX1B	17.3871	0.999693	1.2615	0.000797729	3.52683	0.0222666	2.63481
ATP2C2	9.42664	0.999693	1.11365	0.000798017	2.84795	0.0010369	3.3625
ADCY8	10.3074	0.999693	0.664241	0.000798368	3.40814	0.00011687	4.25923
SHANK1	8.09606	0.999693	0.722815	0.000801952	3.03224	0.0380758	2.3118
TCF7L1	111.579	0.999693	-0.44917	0.000801952	2.4061	0.000558232	3.25165
BLZF1	442.349	0.999693	0.111761	0.000801952	1.16442	1.83677e-13	3.63673
RFK	160.239	0.999693	0.225439	0.000806054	1.46405	0.00668406	1.79835
LOC101867452	15229.2	0.999693	0.311096	0.000806818	1.11399	0.304987	0.592138
SCNN1B	7.79751	0.946276	2.02692	0.000812595	2.9192	7.9111e-06	4.41377
LOC102126217	3.55488	0.999693	1.13658	0.000819217	3.62688	3.33461e-05	4.67955
FAM163B	7.08358	0.999693	0.82059	0.000819217	3.01748	0.0568014	2.14367
ASPG	5.68728	0.999693	2.07322	0.000825682	3.90712	0.0139085	2.85942
TRPM5	9.07135	0.999693	1.09267	0.000828	2.73947	0.0327243	2.25771
SLC47A2	21.1294	0.999693	0.75993	0.000835617	2.00303	1.94712e-11	4.77508
MAFB	475.441	0.999693	0.421583	0.000838539	1.54439	0.128482	1.11948
LOC102117000	7.78069	0.999693	1.1102	0.000842979	3.13135	0.000492224	3.74644
LOC102116177	237.098	0.999693	0.338567	0.000849354	1.72487	3.29437e-09	4.1812
EPHB1	106.857	0.999693	0.895447	0.000855409	1.76896	0.00102178	2.50106
KIRREL2	3.4357	0.999693	1.52609	0.000872711	3.67598	0.000434189	4.06163
MOB3C	399.326	0.999693	0.117308	0.000874419	1.42298	0.00024976	2.33107
LRP6	17.3608	0.999693	1.23295	0.000876007	2.68216	1.54711e-06	4.58933
LOC102117392	21.2008	0.999693	0.873729	0.000880617	2.72035	0.00143315	3.2332
ATOH8	6.24392	0.999693	1.25542	0.000882746	2.69337	0.00496797	2.82516
KCNJ12	7.72476	0.999693	1.89173	0.000882914	3.82102	0.0220413	2.6707
EPHB3	4.53525	0.999693	1.81289	0.00089949	3.31338	4.23114e-05	4.41764
TJP1	34.9055	0.999693	0.685326	0.000901487	2.00344	0.00091237	2.74981
LOC102136555	18.2943	0.999693	1.09875	0.000906393	3.13212	0.000141898	4.08273
LOC102147283	6.37424	0.999693	0.694201	0.000914591	3.53585	2.73757e-05	4.70046
NAIP	3819.7	0.999693	0.446761	0.000914591	1.65339	1.68057e-06	3.38986
LOC101866167	31.079	0.999693	0.529343	0.000919459	1.85665	1.50361e-05	3.27011
SLC8A3	8.7824	0.999693	1.40416	0.000931852	3.46846	3.46691e-05	4.60573
SUV420H2	74.8261	0.999693	0.74594	0.000952683	1.47688	0.0179124	1.61177
PKD1L2	7.61672	0.999693	0.767088	0.000960446	2.98938	0.000171069	3.92189
TLR2	3094.8	0.999693	0.747275	0.000961796	2.09466	6.23202e-05	3.45046
NXPH1	13.9756	0.999693	1.37297	0.000962433	3.1026	0.000139668	4.07415
PRUNE2	56.7057	0.999693	1.50906	0.000962433	2.58688	6.73817e-06	4.34361
FBN3	12.0552	0.999693	1.12861	0.0009949	3.30481	0.00706138	3.03789
BEGAIN	10.3928	0.999693	1.34111	0.0009949	2.47283	0.0937271	1.742
FPR3	224.348	0.999693	0.218813	0.0009949	1.75223	0.595664	0.496553
LOC102124962	9.74266	0.999693	1.59606	0.00099841	3.40762	0.00227693	3.44538
LOC101926613	15.0453	0.999693	0.619206	0.00100305	2.30905	0.0335547	2.04576
EHD4	1584.07	0.999693	-0.0669379	0.00100709	1.49712	0.266739	0.834286
LOC102119812	6.00703	0.999693	0.530226	0.00101617	3.19339	0.0410935	2.34876
GK	3669.17	0.999693	0.807525	0.00103747	1.97801	3.88499e-07	4.11894
GPRC5D	2.9327	0.999693	1.41451	0.00104498	3.7453	0.00895149	3.08484
GPR144	3.54742	0.999693	1.86952	0.001056	3.863	0.104076	1.93127
S100P	139.789	0.999693	0.207017	0.001056	2.89498	0.000419955	3.69952
ANKRD22	423.906	0.999693	0.270855	0.00106626	2.5262	0.00107955	3.22356
CECR6	35.23	0.999693	0.407303	0.00108385	1.82959	1.98087e-07	3.81293
GLRA3	22.5168	0.999693	0.347667	0.001085	3.24104	0.0177645	2.67911
FCN1	1946.44	0.999693	0.100541	0.00109212	2.1204	0.0141406	2.2227
LOC101926350	16.6563	0.999693	1.17022	0.00110185	2.27771	0.00491022	2.59904
SCIMP	804.788	0.999693	-0.0101722	0.00110185	1.11179	7.15081e-12	3.34372
ALS2CL	5.22513	0.999693	2.17962	0.00110353	3.39619	0.0303654	2.53543
C5H4orf33	965.067	0.999693	0.0549126	0.00110483	1.08794	1.18654e-05	2.20232
LOC102143309	68.4167	0.999693	0.622943	0.00111227	1.75697	0.00384133	2.23882
CPT1C	5.65189	0.999693	0.26582	0.00111703	3.5153	0.00327453	3.38461
EPHB2	166.802	0.999693	1.37188	0.0011197	2.18058	4.9365e-05	3.59988
MID1	12.8378	0.999693	0.885263	0.00112377	2.4134	0.000719083	3.17007
LOC101926665	3.53086	0.999693	2.30494	0.00115617	3.58599	0.00111714	3.77464
TRIM72	52.4629	0.999693	0.142387	0.00115617	1.55866	0.212536	0.973975
LOC102115065	162.26	0.999693	0.836623	0.00115731	1.87585	4.87635e-06	3.60201
LOC101865651	15.5977	0.999693	1.12941	0.00117288	3.05909	0.000117911	4.11234
SLC9A3	37.4402	0.999693	0.481863	0.00118713	1.14676	0.0622048	1.07642
CCL7	19.0147	0.999693	0.534805	0.00119642	3.36401	0.0170444	2.72752
LOC101925045	99.8872	0.999693	0.87985	0.00120321	1.61734	4.84377e-07	3.46876
LOC101865897	7.58005	0.999693	1.41725	0.00120567	3.56153	6.66834e-05	4.51133
CSF3R	17545.5	0.999693	0.777695	0.00120567	2.25695	3.84236e-06	4.16928
CAP2	19.1667	0.646495	2.96664	0.00120691	3.44686	0.00131066	3.6173
RHBG	2.74331	0.999693	0.131537	0.00121035	3.64662	0.000226962	4.25864
LOC101866832	908.638	0.999693	-0.0787025	0.00123109	1.52056	0.000174058	2.57732
CCDC33	15.6257	0.999693	0.968324	0.00123435	3.27206	0.00613893	3.08391
ANKFN1	9.31771	0.999693	1.51272	0.00123435	3.003	3.15227e-07	5.1662
PDE11A	28.4769	0.999693	0.46124	0.00123435	2.1764	4.91885e-07	4.25604
THBS2	4.23574	0.999693	2.32665	0.00125755	3.63118	0.0014775	3.68895
CNTNAP5	33.8184	0.999693	1.23974	0.00125755	2.79289	6.27847e-05	4.10435
OSGIN1	48.9477	0.999693	0.23156	0.00125755	1.85087	0.000663436	2.71394
LRP2	10.7936	0.999693	1.83586	0.00125886	3.52745	0.000218017	4.17213
GRM8	33.6551	0.999693	1.20493	0.00131557	2.89297	6.19951e-05	4.18412
LOC102121547	10.7347	0.999693	1.07135	0.00131982	2.43274	2.05297e-05	3.88101
FA2H	7.14741	0.999693	1.26536	0.00132497	3.06985	0.00196769	3.38247
PHF21B	12.4565	0.999693	0.428459	0.00133783	3.05004	0.00514421	3.07491
TMEM179	3.13568	0.999693	0.761006	0.00137385	3.82459	0.0278621	2.57374
CACNA1S	10.6063	0.999693	0.718467	0.00140787	2.37838	0.00538865	2.66535
RASIP1	3.95238	0.999693	1.06802	0.00140954	3.57735	0.0267422	2.62193
HSPG2	19.9367	0.999693	1.0687	0.00143685	3.07025	0.123888	1.79609
GCNT1	494.538	0.999693	0.640368	0.00143685	1.4332	1.83584e-05	2.79062
LOC101925108	31.764	0.999693	0.330461	0.00144486	1.77718	0.0172663	1.91572
LOC102136447	18.6153	0.999693	-0.312377	0.00145571	2.92369	4.77997e-06	4.73794
DOK7	9.60807	0.999693	1.24749	0.00146159	3.54111	0.0365223	2.44963
RENBP	103.331	0.999693	0.113825	0.00146617	1.45695	2.84693e-05	2.7418
LOC101926269	51.6065	0.999693	0.660647	0.00147806	2.1193	1.00842e-05	3.82402
EPHX2	4.55464	0.999693	2.39192	0.00148514	3.54996	0.0003024	4.15067
LOC102137220	13.1089	0.999693	0.848505	0.00148514	3.1753	0.0185045	2.67157
GPR97	129.381	0.999693	0.0313137	0.00148732	2.18112	0.000842086	3.04513
CDC42EP2	22.2529	0.999693	0.816622	0.0015123	1.67789	0.143322	1.21438
SRCIN1	15.6172	0.999693	0.790071	0.00151261	3.18826	0.00652852	3.0528
LRRC38	2.42941	0.999693	0.435928	0.00151656	3.63446	0.00166224	3.6847
CNIH3	13.2236	0.999693	0.748122	0.00152212	2.17658	3.65525e-05	3.53854
FMNL2	1083.7	0.999693	0.0840487	0.00152212	1.22615	0.0130418	1.48258
MROH9	5.60708	0.999693	1.75858	0.00153256	3.32693	3.77504e-05	4.57229
LOC101865796	20.0578	0.999693	0.0627647	0.00155557	2.18238	2.36412e-05	3.69608
SYT7	14.4623	0.999693	1.20531	0.00156983	3.19995	0.0151887	2.75453
LOC101926271	739.782	0.999693	0.35687	0.00156983	1.38483	1.54203e-05	2.75209
UROC1	4.15682	0.999693	1.66366	0.00158372	3.77816	0.0334879	2.48428
TRABD2B	12.9268	0.999693	1.1171	0.00159457	3.39082	0.000355157	4.00642
LOC101866950	23.543	0.999693	0.958897	0.00159457	2.82901	0.000180236	3.91441
LOC101867237	400.004	0.999693	0.629416	0.00159457	1.56443	1.89078e-07	3.59067
EN1	2.34419	0.999693	0.156421	0.00161014	3.62866	0.0014775	3.7251
NRXN2	23.6085	0.999693	0.491356	0.00161228	2.001	0.000151457	3.16567
SLC6A19	4.51812	0.999693	2.08452	0.00161356	3.68926	0.00704748	3.13831
PCDH15	31.7252	0.999693	1.16029	0.00161356	2.6262	6.19951e-05	4.01327
FREM1	15.9848	0.999693	1.44239	0.00164582	2.6845	8.27418e-05	3.96953
LOC102119662	14.7176	0.999693	0.0227738	0.00166129	2.63549	1.13309e-06	4.70642
LOC101925624	255.076	0.999693	0.367189	0.00167223	1.19222	0.000343804	2.03109
BAI1	22.3583	0.999693	1.65144	0.00167549	3.87269	0.00768569	2.96524
CLEC2B	2291.01	0.999693	0.0958991	0.00167549	1.14745	1.03627e-07	2.82913
LOC102120438	6.44529	0.999693	0.756344	0.00169063	3.10357	0.0797694	2.04976
GM2A	157.854	0.999693	-0.179034	0.00169389	1.44497	0.187367	0.977011
GNAO1	17.4439	0.999693	1.0306	0.00169994	2.89787	0.000787496	3.58296
LOC102116158	46.3509	0.999693	1.3576	0.00173333	2.8565	0.0109109	2.76568
LOC102122232	10.4842	0.999693	0.416936	0.00173333	2.72936	0.000148867	3.86614
LOC102132076	50.2742	0.999693	0.781691	0.00173333	2.18255	1.3085e-05	3.89233
LTBR	216.831	0.999693	0.376742	0.00174124	1.7086	0.000185087	2.86784
LOC102116305	8.06981	0.999693	1.25315	0.00176183	3.08308	1.55398e-05	4.62827
LOC101925634	931.229	0.999693	0.511982	0.00176317	1.22089	3.91886e-05	2.37691
MYO3A	11.7367	0.999693	0.758197	0.00176675	2.53803	6.17365e-06	4.2956
CYGB	2.52642	0.999693	0.512028	0.00176739	3.65685	0.00484147	3.31246
LOC102140434	13.9704	0.999693	0.685115	0.00179873	1.71025	2.71522e-07	3.43932
SLIT1	67.6556	0.999693	0.647103	0.00179873	1.31776	3.37512e-15	4.28006
CC2D2B	1907.32	0.999693	0.689155	0.0018312	1.19292	0.0046281	1.65425
GAD2	3.90701	0.999693	1.78577	0.00183171	3.49358	0.000142576	4.35954
SERPINF2	5.18151	0.999693	1.39279	0.0018401	2.66358	0.550781	0.767255
LOC102118816	3.19067	0.999693	1.54277	0.00184168	3.57345	0.00195463	3.61392
IRAK3	2138.23	0.999693	0.293076	0.00184168	1.58829	1.96216e-05	3.08466
EMR1	2149.88	0.999693	0.549245	0.00185642	2.39506	9.71239e-05	3.76912
TLDC2	287.922	0.999693	0.162697	0.00185642	1.2896	3.42782e-12	3.96984
AIFM3	31.6589	0.999693	0.458556	0.00185642	1.16878	2.93665e-05	2.19258
LOC101926719	57.4443	0.999693	0.681924	0.0018569	1.24702	3.37676e-12	3.64203
PPFIA3	14.8814	0.999693	0.213942	0.00185982	1.99516	0.0569603	1.737
GLIS2	6.92745	0.999693	0.707569	0.00188493	2.7401	0.289496	1.26675
LOC102128801	6.82086	0.999693	1.54142	0.00188644	2.52139	0.000588455	3.32377
NTRK2	15.6325	0.999693	1.10393	0.00191647	2.77959	0.000208997	3.86478
DPEP1	7.09771	0.999693	0.817201	0.00191936	2.79247	0.0759197	1.99903
TERT	9.13282	0.999693	1.33013	0.00192725	2.80637	0.0724447	2.01916
DCC	49.1586	0.999693	0.61123	0.00194553	1.88495	8.93286e-07	3.90261
LOC101866497	48.0792	0.999693	0.118122	0.00195187	1.55542	0.0603961	1.42912
LOC102120778	4.86032	0.999693	1.94187	0.00195884	3.75457	0.0669619	2.13781
LOC102126140	6.25249	0.999693	0.386278	0.00196369	2.90712	0.00011927	4.04444
DBH	4.51729	0.999693	1.76941	0.00198204	3.227	0.0110469	2.93242
NCS1	4.52533	0.999693	1.83403	0.00198278	3.67671	0.00903493	3.0311
HRH2	76.9523	0.999693	0.292631	0.00198744	1.30847	0.000476622	2.1573
SLC8A2	6.74639	0.999693	0.887994	0.00199698	3.01618	0.00355316	3.22499
C5AR2	84.3538	0.999693	0.109804	0.00199944	1.4322	0.000102065	2.57007
LOC102143370	66.5147	0.999693	0.903207	0.00200225	2.25674	7.18207e-05	3.6974
LOC102145938	1199.47	0.999693	0.338166	0.0020329	1.95338	3.5208e-06	3.90013
BCAR1	11.0781	0.741618	2.00378	0.00203726	2.47601	0.0517414	2.03839
LOC101865054	2.94551	0.999693	1.79565	0.00205248	3.60315	0.0203689	2.74136
CADPS2	22.4747	0.999693	0.437185	0.00205262	2.39628	4.9457e-05	3.87165
LOC102133058	25.538	0.999693	1.57477	0.00206341	2.81353	0.000495055	3.68603
AGTRAP	144.716	0.999693	0.230886	0.00210592	1.4567	9.98234e-07	3.23649
LOC102136093	26.2921	0.999693	0.427121	0.00214105	1.95148	0.00381165	2.49333
LOC102116526	10.4311	0.999693	-0.358657	0.00214716	2.22314	0.0288721	2.11606
LOC101865288	739.187	0.999693	0.48285	0.00217025	1.19746	1.62356e-06	2.72062
SOD2	15338.9	0.999693	0.922645	0.00217274	2.20516	2.92205e-06	4.27282
NCF2	3836.38	0.999693	0.981586	0.00217293	1.57784	1.32258e-05	3.15807
ANO4	19.8071	0.999693	0.53739	0.00217361	2.59333	2.41496e-05	4.21371
TRPV4	2.83066	0.999693	1.2664	0.0021948	3.46917	0.000587673	3.98399
CUX2	42.7384	0.999693	0.426463	0.00220236	1.33819	0.00021906	2.29794
SLC38A3	3.78843	0.999693	1.46929	0.00222631	3.75219	0.130486	1.77231
LOC102123599	3.60072	0.999693	0.122395	0.00222908	3.52449	4.84102e-05	4.66488
PAX2	7.63595	0.999693	1.1995	0.0022346	3.1155	0.000485601	3.86545
ST18	12.3063	0.999693	1.63598	0.00226258	2.99245	3.63041e-05	4.43855
GRIA2	4.17393	0.999693	1.95292	0.00227517	3.39521	3.87311e-05	4.66447
LOC102139621	2.77876	0.946276	2.50214	0.0022871	3.3624	0.00184365	3.6112
LOC102114965	255.693	0.999693	0.54177	0.00228754	1.56357	0.00292909	2.20256
OXER1	188.719	0.999693	0.35349	0.00229702	1.8764	0.000447513	2.94918
LOC101925552	23.2201	0.999693	0.882928	0.0023105	2.36142	2.34743e-05	4.00361
ST8SIA4	6619.92	0.999693	0.446379	0.00231504	1.2468	0.00143015	1.9506
TRDN	12.3212	0.999693	1.17189	0.00231904	2.87529	6.23646e-05	4.23798
LOC102134162	4.29699	0.999693	1.51718	0.00233552	3.36484	0.0116499	2.94987
GNS	1970.77	0.999693	0.257936	0.00233947	1.03677	3.48361e-10	3.05967
HEBP1	120.448	0.999693	-0.316865	0.0023401	1.84939	0.000896809	2.76991
LOC101867204	19.3896	0.999693	1.17888	0.00236471	3.27707	7.25836e-05	4.40596
PRR16	22.9703	0.999693	1.42052	0.0023771	2.50113	0.00130883	3.23825
FGR	3009.98	0.999693	0.224363	0.00238305	1.13526	0.00042503	1.97613
FMN1	108.917	0.999693	0.64981	0.00240598	1.81372	0.0131275	2.09185
ELAVL3	8.36017	0.999693	0.236792	0.00240624	2.65376	0.054277	2.1083
GRM1	16.3061	0.999693	0.863011	0.00243759	2.69862	6.77467e-05	4.10197
GRID2IP	7.27851	0.999693	1.00352	0.00244581	2.84899	0.0254522	2.49103
LILRA2	419.889	0.999693	0.445015	0.00244581	1.83902	0.00016305	3.12211
LOC102142815	13.8611	0.999693	1.47135	0.00246931	3.10869	1.27059e-05	4.75668
SCARF1	199.427	0.999693	0.312406	0.00247746	1.67116	0.000625914	2.65124
TNFRSF10A	1174.15	0.999693	0.820859	0.0024807	1.36619	7.85858e-09	3.63171
CDR2L	7.46771	0.999693	0.990403	0.00248179	2.62318	0.00389929	2.99591
LOC101926048	30.4206	0.999693	0.382151	0.00248271	2.48815	1.7553e-05	4.22413
NR2E1	16.7299	0.999693	1.53501	0.00250178	3.18679	7.15631e-07	5.3794
ALDH3A2	942.03	0.999693	0.187121	0.00250312	1.31391	9.44081e-05	2.47329
CD97	6365.45	0.999693	0.32394	0.00250312	1.19513	3.15227e-07	2.91503
MGAM	22.5801	0.999693	0.831412	0.00252373	2.57387	0.000100273	3.925
LOC102115055	15.0576	0.999693	0.965876	0.00253232	2.03691	2.98791e-05	3.51968
LOC101925800	866.477	0.999693	-0.219729	0.0025361	1.03969	0.00631121	1.44783
NLGN1	30.5043	0.999693	1.00938	0.00255578	2.7913	0.000102983	4.08941
TAGAP	1413.15	0.999693	-0.0539222	0.00256125	1.24543	5.24322e-06	2.72549
LOC101926157	393.972	0.999693	-0.240901	0.00263495	1.40299	0.0237069	1.5846
ZAN	11.1157	0.999693	0.582218	0.00264831	2.81884	0.00731948	2.92718
LOC101866879	21.8673	0.999693	0.742445	0.00267004	2.65838	6.11914e-05	4.11804
PLEKHA4	4.97355	0.999693	0.310363	0.00268175	2.93418	0.104352	1.90985
SSPO	14.263	0.999693	0.953708	0.00269633	2.69403	0.0772001	1.972
LOC101925632	42.3738	0.999693	0.0490494	0.0027103	1.36196	2.26487e-06	2.92387
NGEF	16.0498	0.999693	0.68754	0.00271718	2.39702	0.00666309	2.7231
CD300A	842.552	0.999693	0.570725	0.00271718	1.88696	4.65565e-06	3.82368
LOC102116875	2.91386	0.999693	0.353786	0.00271739	3.41272	0.0235861	2.68602
ADCY1	9.38685	0.999693	0.633181	0.00271739	2.65648	0.000324158	3.69693
LOC102131679	25.2567	0.999693	1.05449	0.00273591	1.71354	2.34513e-06	3.47228
FRMD1	4.05667	0.999693	1.68149	0.00277977	3.42799	0.050557	2.32503
LOC102131290	47.7834	0.999693	0.904612	0.00279804	2.07373	2.56732e-08	4.74578
FGD4	1999.82	0.999693	0.183549	0.00279804	1.36786	2.26502e-05	2.78564
FGFR2	4.88518	0.999693	1.21469	0.0028091	3.42923	2.37625e-05	4.81756
ADAMTS2	33.2023	0.999693	0.912439	0.00281026	2.84205	0.0398365	2.30295
TRAM2	530.684	0.999693	0.349504	0.00281493	1.15805	0.156232	0.889612
CLCNKB	2.49839	0.999693	1.46483	0.00282436	3.4851	0.00855511	3.10486
SNTG2	151.355	0.999693	1.37704	0.0028289	2.50082	1.87747e-10	6.0809
PTGIR	29.6855	0.999693	0.511546	0.00284971	1.42816	0.623803	0.441674
GALNT18	15.6987	0.999693	1.29709	0.00285082	2.94862	4.23398e-05	4.41097
ALDH3B1	74.4837	0.999693	0.378314	0.00285669	1.50833	0.011524	1.86232
TTLL8	6.25559	0.999693	2.0963	0.00285875	3.5259	0.0294394	2.54425
LOC102142600	5.84324	0.999693	-0.540828	0.00285875	2.80479	7.03466e-05	4.13883
LOC102145977	31.8656	0.999693	0.293067	0.00285875	2.3654	9.6257e-05	3.78185
ESPL1	37.8436	0.999693	-0.089894	0.00285875	1.20045	0.0765848	1.12996
ENPEP	11.9957	0.999693	1.59184	0.00287554	3.18183	0.00165597	3.54425
GPC6	47.3183	0.999693	0.883664	0.00288119	2.33985	1.64186e-05	4.13343
LOC102143650	20.2796	0.999693	0.712689	0.00288225	2.01683	7.03623e-05	3.42488
ZCCHC2	3499.57	0.999693	-0.236309	0.00288472	1.14518	6.25241e-07	2.77097
LOC102120468	3.27158	0.999693	0.11563	0.00291219	3.39082	1.32742e-05	4.93401
SLC17A2	225.622	0.999693	-0.0364136	0.00291219	1.07424	6.90789e-09	2.95141
LOC102125604	15.1889	0.999693	0.984217	0.00291796	2.72744	2.53821e-05	4.367
AANAT	5.38184	0.999693	0.805556	0.00293168	3.00298	1.39021e-05	4.65055
FER1L6	19.1654	0.999693	0.981552	0.00296235	2.25755	2.87407e-06	4.26401
NWD1	4.7045	0.999693	0.982332	0.00297472	2.88551	0.000548655	3.71726
LOC102132458	8.77929	0.999693	1.7522	0.00298673	3.16656	9.6901e-05	4.34119
SHISA6	16.8711	0.999693	0.969278	0.0029975	2.87113	1.65144e-05	4.58008
LOC102124709	16.8825	0.999693	1.3275	0.0029975	2.40872	0.000327628	3.53078
LOC102125519	4.81894	0.999693	0.997127	0.00299806	3.39386	1.00842e-05	5.00962
LOC101867480	4.93349	0.999693	0.647929	0.00300543	3.20511	8.35098e-05	4.41285
LOC102144543	19.3919	0.999693	-0.52494	0.00301101	2.2917	3.69479e-05	3.88668
LOC102136967	4.51344	0.999693	1.62651	0.00301701	3.64472	0.0453569	2.31703
LOC102138699	19.2455	0.999693	-0.412162	0.00301851	1.78061	0.0172838	1.99838
SYCE3	10.4656	0.999693	1.22897	0.00306422	2.90453	1.92075e-06	5.00756
COL19A1	11.7725	0.999693	0.898927	0.00307244	2.46162	0.00030916	3.57708
LOC102132461	13.4381	0.999693	0.362936	0.00309059	2.58409	0.000179339	3.8233
LOC101925099	430.168	0.999693	0.107309	0.00310571	1.19208	0.0116275	1.54438
SSFA2	1456	0.999693	0.281726	0.00311281	1.41356	6.9572e-05	2.72349
RAB15	71.1567	0.999693	0.235819	0.00312544	1.34409	1.6661e-05	2.74582
ZCCHC6	18945.7	0.999693	0.608741	0.00314276	1.43186	2.87108e-07	3.46759
LOC102120940	6.71333	0.999693	0.570349	0.00317257	2.90791	0.000220332	3.9992
LOC101866740	37.6198	0.999693	0.986163	0.00317488	1.46902	2.8971e-09	3.7713
LOC102122262	1.72911	NA	0	0.00317954	3.56176	0.0153874	2.8566
LOC102118692	34.1205	0.999693	0.514607	0.0031797	1.58896	9.65473e-08	3.70351
UGT1A9	5.43608	0.999693	0.82971	0.00319236	3.17158	0.000327034	4.05028
PCDHAC2	9.22749	0.999693	0.510917	0.00320337	2.41626	0.000960859	3.25991
GRHL2	16.5014	0.999693	1.27637	0.00321063	2.03921	0.000327628	3.1534
LOC101865527	13.6523	0.999693	1.63156	0.00323566	3.12691	3.90426e-05	4.54513
SUN5	2.6258	0.999693	-0.328273	0.00323867	3.25008	0.00233212	3.52422
FGF11	3.43347	0.999693	1.65495	0.00323867	3.09581	0.0502025	2.31574
MISP	4.13589	0.999693	1.04058	0.00324441	3.17594	0.0100742	2.98479
PTGDR	102.717	0.999693	0.159857	0.00325436	1.98734	0.0251803	2.07105
FBXO44	28.9532	0.999693	0.217624	0.00325436	1.31843	0.370954	0.697443
LOC102138461	3.22976	0.999693	0.70588	0.00326057	3.30681	0.00864737	3.07772
LOC102129339	5.04804	0.999693	1.02259	0.00328149	3.18703	0.000137246	4.29274
APOL4	95.3601	0.999693	0.326995	0.00330325	2.64917	5.68073e-07	5.08317
LOC102117705	2.66834	0.999693	1.37988	0.00335248	3.56014	0.0530703	2.27326
KLLN	10.4617	0.999693	0.0623044	0.00335248	2.23995	0.000239308	3.41813
SLC26A11	133.317	0.999693	0.496436	0.00335582	1.52066	4.37773e-06	3.27258
LOC102125462	5.32474	0.999693	2.01646	0.00336393	3.02047	4.15876e-06	4.91469
ACER1	8.5617	0.999693	0.145994	0.00336393	2.50578	0.0380758	2.21773
LOC102134954	7.41041	0.999693	1.02602	0.00336393	2.03087	0.0161119	2.19846
FCGR2B	3323.08	0.999693	0.249492	0.00336393	1.42503	1.51949e-05	2.97818
LOC102115068	3.25702	0.999693	1.6016	0.00342543	3.30165	9.36032e-05	4.45555
RSPH10B2	4.66212	0.999693	0.244718	0.0034452	2.72506	0.000460458	3.65992
LOC102139821	5.30226	0.999693	0.865096	0.00347932	2.91985	0.105262	1.9125
LOC101926721	16.2615	0.999693	1.1884	0.00347932	2.8884	0.000142503	4.11822
ASIC3	3.38784	0.946276	2.3059	0.00348003	2.9491	0.215942	1.52521
LOC102116475	6.48277	0.999693	1.89396	0.00355192	3.30123	2.67431e-06	5.26104
CRHR2	3.68491	0.999693	1.0395	0.00358372	3.11202	0.0123725	2.90191
WNT9B	3.43177	0.999693	0.972879	0.0036248	3.19351	0.000899916	3.79755
LOC102128319	6.92014	0.999693	1.2722	0.00362689	2.63125	0.000457675	3.62391
FOXN4	2.55876	0.999693	0.733416	0.0036284	3.31243	0.0867761	2.06895
FGF3	1.88837	0.999693	0.62314	0.003646	3.517	0.0422806	2.3962
LOC102121198	7.90281	0.999693	1.25611	0.003646	2.46798	4.89148e-06	4.33842
FAIM2	4.59965	0.999693	1.74787	0.00370431	3.47502	0.00185906	3.58421
JPH4	1.97362	0.999693	1.51368	0.00372908	3.36746	0.0124985	2.97012
LOC102115453	5.07418	0.999693	2.30488	0.00373483	3.33635	0.000113887	4.4109
MUC16	9.25699	0.999693	1.13642	0.00373483	2.93702	2.7202e-05	4.54564
LOC102118803	95.6198	0.999693	0.309078	0.00373483	2.33079	4.13761e-05	4.00928
CSMD3	44.5015	0.999693	0.443352	0.00373712	1.95427	4.33332e-07	4.26724
CSPG4	4.33128	0.999693	1.19752	0.00378797	2.90258	0.114114	1.87745
RIPK3	201.373	0.999693	0.240156	0.0037886	1.22597	4.03154e-05	2.50022
LRRIQ1	5.47801	0.999693	1.96942	0.0038254	3.15827	0.000195887	4.20619
HTRA3	6.80452	0.999693	1.02767	0.0038345	2.81857	0.0344615	2.39637
ENTPD3	90.0412	0.999693	0.290999	0.0038345	2.04905	1.65542e-07	4.60231
CCDC155	5.26292	0.999693	0.298363	0.00388631	3.23117	0.0150184	2.83376
LOC102124460	4.57376	0.999693	2.2924	0.00401421	3.25794	3.98372e-05	4.6647
DCDC2C	6.06896	0.999693	2.39468	0.00402475	3.19948	0.000419092	4.01324
LOC102139837	8.34403	0.999693	1.22979	0.00403031	3.16017	0.000974943	3.73462
ESPN	4.24668	0.999693	1.05198	0.00403814	3.27771	0.0870869	2.05265
ABCC8	5.87984	0.999693	1.24601	0.00403814	3.09495	0.000339357	4.0298
LOC102145404	11.3643	0.999693	1.64627	0.00404652	2.9052	4.38782e-05	4.42846
MAPK4	8.90375	0.999693	1.18854	0.00404652	2.67744	0.000176629	3.92932
PARD3B	57.8118	0.999693	1.09728	0.00411178	1.95698	3.58761e-05	3.62057
LOC101926835	1452.05	0.999693	-0.146047	0.00411178	1.12994	0.000239174	2.13055
DAAM2	5.59937	0.999693	1.06299	0.00411559	3.15204	1.85562e-05	4.78647
KAZN	136.861	0.999693	0.276761	0.00412122	1.32538	4.20381e-05	2.67463
FIBCD1	6.87693	0.999693	0.927343	0.00414095	2.59413	0.0125769	2.68326
MAMSTR	2.16661	0.999693	1.62806	0.00414434	3.20782	0.482627	0.898551
LOC102127029	15.9988	0.999693	0.729469	0.00415091	2.6528	0.000333254	3.78221
KCNK2	7.49864	0.999693	1.29558	0.00415508	2.91632	2.42939e-05	4.56604
NEURL3	5.40996	0.999693	0.868171	0.00422373	2.78556	0.0129317	2.77
LOC101926335	12.9181	0.999693	0.399335	0.00428316	2.35889	2.64565e-05	4.0611
MYH14	19.3117	0.999693	0.352046	0.00428316	2.09839	0.030731	2.09972
LOC102139676	2.43187	0.999693	1.12851	0.00428406	3.33077	0.00120058	3.77997
SATB2	15.661	0.999693	1.01328	0.00428406	2.16783	0.000124443	3.55491
HCN1	15.7325	0.999693	0.97481	0.00428406	2.11095	4.17338e-05	3.69272
RAB31	4162.91	0.999693	0.341309	0.00428406	1.33526	0.0225359	1.5892
GNAT1	1.8058	0.999693	1.05246	0.00429515	3.42023	0.037376	2.47313
KIAA0513	1328	0.999693	0.90304	0.00430873	1.20204	0.00224603	1.90155
LRRN2	184.54	0.999693	0.605622	0.00431712	2.95156	1.80539e-06	5.11075
HGF	189.702	0.999693	0.606447	0.00431892	2.03231	0.00933692	2.44935
LOC102127874	52.0704	0.946276	1.71852	0.00432939	2.20891	1.75069e-06	4.46421
SRC	122	0.999693	0.665293	0.00436045	1.33326	0.146578	1.06173
LOC102133033	6.3569	0.999693	0.882266	0.0043608	2.72755	1.5346e-05	4.47075
LOC102120983	3.34462	0.999693	0.129695	0.00437576	3.34936	5.22567e-05	4.65132
PAPPA2	32.9551	0.999693	1.31764	0.00437631	2.44501	0.000220332	3.7517
SNTG1	33.2932	0.999693	0.69052	0.00438528	1.95244	1.01416e-05	3.81309
GBA3	5.3038	0.999693	1.67341	0.00441542	3.39778	0.000309477	4.12671
LIN28B	4.82669	0.999693	1.31683	0.00442336	3.37336	0.000134565	4.37365
LOC102136969	4.40888	0.999693	0.667369	0.00442336	3.25359	0.000961676	3.80102
UPP2	6.16451	0.999693	1.30558	0.00442594	3.24136	0.000110396	4.38841
PDGFRL	3.65637	0.999693	0.840271	0.00443526	3.40598	0.00051187	4.0124
ZIM2	5.32726	0.999693	0.970357	0.00444507	2.63848	0.00367659	3.09928
ADAMTS12	18.8476	0.999693	0.464154	0.00447412	2.55906	3.64971e-05	4.2396
EPAS1	399.397	0.999693	0.213943	0.00447524	1.52454	0.000750146	2.53902
LOC101926525	30.9982	0.999693	0.603382	0.00449248	1.83964	0.00788382	2.32351
TSPAN17	127.256	0.999693	0.261405	0.00449248	1.31319	0.00148011	2.11901
LOC101926660	20.2945	0.999693	1.21433	0.00449629	2.71708	0.000178066	3.99903
LOC101866161	2.83544	0.999693	1.64573	0.00452353	3.40857	0.0133679	2.9038
METTL7B	2.91968	0.999693	-0.679824	0.00454395	3.4726	0.13923	1.76382
LOC101926278	4020.33	0.999693	0.456134	0.00455961	1.63035	8.60327e-05	3.09136
NID1	34.9998	0.999693	0.406165	0.00456934	2.45375	1.66302e-07	5.12947
GRID1	49.7009	0.999693	0.671963	0.00458148	2.13057	7.23828e-05	3.71693
NKAIN4	6.117	0.999693	1.94636	0.0046235	3.51847	0.0219035	2.62275
ASTN1	15.5671	0.999693	1.06098	0.00463221	3.02498	8.65377e-05	4.34079
RAB25	3.28194	0.999693	1.7069	0.00463221	2.95009	0.0471907	2.33616
COL25A1	21.1855	0.999693	1.08976	0.00463221	1.82577	1.15819e-06	3.86514
LOC102115428	13.7827	0.999693	0.383734	0.00468625	2.08986	5.11646e-06	4.01248
BCO2	6.40588	0.999693	1.53979	0.00471894	2.47111	0.000690005	3.41994
LILRA5	612.021	0.999693	0.378301	0.00471894	1.94293	0.0179583	2.19495
ZSWIM4	293.765	0.999693	0.708454	0.00471894	1.10629	1.70277e-07	2.88672
CDCP1	229.326	0.999693	0.449885	0.00475317	2.2691	4.53271e-09	5.50968
LOC102146288	21.6452	0.999693	0.630343	0.00476392	2.36778	1.15186e-08	5.34432
LOC102124565	10.4199	0.999693	1.56007	0.00477702	2.97897	1.08324e-05	4.82062
RASGEF1C	12.9241	0.946276	1.66669	0.00479581	2.11697	0.00628682	2.59977
LHFPL3	55.6374	0.999693	0.71979	0.00479581	1.2925	2.3864e-06	2.93622
FRMPD4	15.2528	0.999693	0.6741	0.0048484	2.2667	7.5729e-05	3.79936
HNF4A	2.79757	0.999693	1.41625	0.00488068	3.47792	0.0608112	2.18831
RIMS4	4.86982	0.999693	1.78633	0.00490676	3.33308	0.000236942	4.21598
FBLN1	10.3465	0.999693	0.631972	0.00490676	1.92324	0.0709549	1.71066
LOC101925962	14.8525	0.999693	1.07452	0.0049277	3.0533	9.60389e-05	4.33099
ICAM1	201.131	0.999693	0.0223193	0.00496644	1.17879	4.95872e-11	3.73568
C19H19orf38	326.697	0.999693	0.26287	0.00499238	1.3934	0.000639901	2.40928
CCL22	3.20562	0.999693	0.529002	0.00500363	2.97095	0.179286	1.64689
GPC1	21.5871	0.999693	0.374927	0.00503218	2.01689	0.336701	1.02327
IL27	24.4626	0.999693	0.525083	0.0050521	1.95106	0.000393194	3.14988
PXN	2034.9	0.999693	0.427453	0.00508173	1.27906	0.00011927	2.5167
PSMB9	689.097	0.999693	-0.0258835	0.00516234	1.03151	9.32454e-06	2.3753
PLXDC1	8.4576	0.999693	1.05528	0.00523528	2.49917	0.019818	2.50328
PCP4	2.65945	0.999693	0.144916	0.00529049	3.30661	0.000214922	4.29235
LOC102131996	2.59144	0.999693	0.159078	0.00533341	3.35213	0.000776922	3.91367
LOC102136812	4.23011	0.999693	1.82473	0.0053342	3.15597	9.58411e-06	4.9746
DRD2	10.7158	0.999693	1.0514	0.00534156	2.51672	3.83455e-05	4.18833
CCDC148	14.6841	0.999693	1.09216	0.00534833	2.28897	3.10736e-06	4.41029
LOC102124361	2.37787	0.999693	1.56475	0.00535639	3.14262	0.178682	1.65573
LOC101865681	33.087	0.999693	0.632765	0.00538892	1.95221	0.000376223	3.18902
HPSE2	47.4837	0.999693	0.519089	0.0054004	1.6911	1.6978e-06	3.75011
MECOM	21.1159	0.999693	1.44894	0.00542674	2.54646	5.54406e-05	4.17951
LILRB2	661.118	0.999693	0.354692	0.00544657	1.62653	0.00461592	2.30613
LOC102147082	3.40399	0.999693	1.60153	0.00545298	3.11939	0.244028	1.44756
GPR4	3.2749	0.999693	0.2349	0.00547153	3.13486	0.0488239	2.34612
LOC102142024	6.74075	0.999693	0.958724	0.00552346	3.20307	0.00121783	3.69763
LOC102143642	45.0549	0.999693	-0.21618	0.00552346	2.7714	1.08274e-06	5.158
GDF1	11.3096	0.999693	1.02114	0.00552346	2.1455	0.00498674	2.70714
HS6ST3	18.7885	0.999693	1.28066	0.00552751	2.40805	4.26553e-05	4.1057
LOC102141122	128.773	0.999693	0.479803	0.00552751	2.11193	0.038993	2.05881
KCTD8	11.9835	0.999693	1.49361	0.00552797	2.45083	4.22244e-05	4.11589
LOC101925244	49.0456	0.999693	0.558745	0.00553213	2.21316	0.00140478	3.14768
CSMD2	45.5812	0.999693	0.326566	0.00557027	2.34084	0.000337469	3.61362
DMBT1	1.98781	0.999693	0.553376	0.00566269	3.40087	0.0224449	2.67786
LOC102124057	2.08354	0.999693	0.0922251	0.00566269	3.3954	0.00628682	3.19553
FSTL5	23.4031	0.999693	1.03824	0.00566269	1.90988	3.51488e-07	4.24284
LOC102142816	16.0865	0.999693	1.30015	0.00570336	2.82201	0.000202188	4.06418
LOC102142973	5.71487	0.999693	0.65991	0.00572659	2.98931	0.00112943	3.68119
PFKFB4	680.258	0.999693	0.601054	0.00572659	1.40957	2.18517e-06	3.32002
LOC102121399	14.4174	0.999693	1.52785	0.00577216	2.02744	0.000565349	3.13143
CHST9	2.19328	0.999693	1.11437	0.00581514	3.2939	0.00473381	3.32129
SLC16A12	5.67946	0.999693	0.0664628	0.00588926	2.68227	0.000104844	4.09598
AMPH	13.6733	0.999693	1.09498	0.00593785	2.6452	7.29586e-05	4.20242
LOC102145222	38.1549	0.999693	0.997538	0.0059508	1.56589	0.00707608	2.12528
FLNC	5.28667	0.999693	1.09223	0.00595535	3.21408	0.0532536	2.28757
LOC102143782	36.2843	0.999693	-0.023167	0.00596284	1.86191	0.000396519	3.10125
CDH15	7.61816	0.999693	0.881346	0.00598089	2.65793	0.335256	1.18825
UPP1	888.34	0.999693	0.326325	0.00601176	1.56308	0.00908256	2.09068
WDR72	6.70506	0.999693	1.93267	0.00608305	3.122	7.81358e-05	4.46848
EPHA8	5.99687	0.999693	0.363294	0.00608416	2.89591	0.114318	1.8836
COL24A1	14.9696	0.999693	0.9589	0.006114	2.52859	7.2353e-05	4.11916
TBX5	4.24099	0.999693	0.320108	0.00612332	3.26153	0.00199963	3.57078
TMEM59L	1.92251	0.999693	0.547382	0.00613585	3.33076	0.00916379	3.07062
LOC102120619	13.4081	0.999693	-0.013703	0.00613585	2.10195	7.58304e-05	3.65066
PTPRH	4.5318	0.999693	0.147856	0.00615834	2.88064	0.0294966	2.52239
LOC101925487	16.8239	0.999693	-0.0883871	0.00617626	1.70648	0.00120455	2.64174
ARHGAP23	45.1062	0.999693	0.00741661	0.00618833	1.57844	0.000760584	2.6293
LOC102141918	4.99531	0.999693	0.727802	0.0062319	2.97258	0.00067384	3.83968
LOC102144934	6.78941	0.999693	1.03724	0.0062319	1.96369	0.981531	0.0389983
LOC102139332	33.3644	0.999693	0.830629	0.00623287	1.88244	0.000221167	3.2481
LOC102130176	6.41443	0.999693	0.930601	0.00623778	3.11624	5.10474e-05	4.58022
LOC101866736	5.72741	0.999693	1.19054	0.00623778	2.07428	0.00486213	2.61562
ATP8B4	3070.63	0.999693	0.590566	0.00623778	1.79847	3.45538e-06	3.94772
LOC101926386	3.48946	0.999693	1.00656	0.00625851	2.8235	0.0249951	2.58451
LGALS4	3.09611	0.999693	-0.00929741	0.00627853	3.21294	0.0049317	3.28546
LRRC9	8.13578	0.999693	0.710985	0.00635554	2.53905	2.10647e-05	4.34889
LOC101866166	27.261	0.999693	0.561837	0.00636674	1.99427	6.93788e-06	4.01396
VENTX	2.23624	0.999693	0.827632	0.00638301	3.07084	0.0855129	2.08132
GABRB3	7.99146	0.999693	0.891584	0.00638301	3.05991	0.000588455	3.89131
ANHX	1.83632	0.999693	0.784116	0.00641399	3.41792	0.128367	1.76995
GRK1	2.67528	0.999693	0.994145	0.00641399	3.24782	0.21146	1.52651
LOC101925954	19.793	0.999693	0.805003	0.00641399	2.19078	0.0100098	2.58422
LOC102135658	101.113	0.999693	-0.0410902	0.00641399	1.63007	0.0235555	1.89954
LOC101865629	1032.73	0.999693	0.254674	0.00641481	1.08248	0.000215773	2.14398
EGFLAM	8.89119	0.999693	1.11507	0.00643529	2.90584	0.000144605	4.21644
LOC102144565	7.29275	0.999693	0.723645	0.00654006	2.60243	0.000482593	3.71011
NAT16	2.24148	0.999693	0.537853	0.00654694	3.43138	0.0650868	2.12436
SYT12	3.5734	0.999693	1.13919	0.00655564	3.29567	0.0648533	2.18289
MYOM3	4.7576	0.999693	0.329204	0.006566	2.92726	0.000242568	4.10536
RELN	22.7185	0.999693	0.449987	0.00657448	2.13465	0.00113793	3.14838
LOC102121859	3.41054	0.999693	1.48231	0.00659363	3.35284	0.00969261	2.99437
CHRNA1	2.25911	0.999693	1.65638	0.00662264	3.36272	0.115899	1.85436
LOC102134413	3.77334	0.999693	1.27647	0.00662586	3.26118	0.000405259	4.07865
PKP3	2.69376	0.946276	2.39099	0.00666417	2.92994	0.0530861	2.31098
C3H7orf60	860.867	0.999693	0.433953	0.0066645	1.08035	0.00143379	1.86737
LOC102137435	2.43395	0.999693	0.776506	0.00666597	3.20506	0.000434435	4.08726
LOC102121009	28.0594	0.999693	-0.0604437	0.00667891	2.02219	0.000250363	3.39831
LOC102118503	416.49	0.999693	-0.325904	0.00668689	1.36232	1.31699e-05	3.03463
BCAM	5.06454	0.999693	0.880874	0.0067015	3.17376	0.000676833	3.89972
DMBX1	5.83936	0.999693	0.189713	0.0067364	2.82119	0.00583783	3.11103
CATSPER1	2.70132	0.999693	1.28644	0.00674699	3.34588	0.0180951	2.75208
ICAM5	2.94672	0.999693	1.4373	0.0067597	3.19725	0.0904292	2.03417
SLC1A7	9.66402	0.999693	1.02726	0.00677915	3.13037	0.0156662	2.79405
SNTA1	3.10774	0.999693	1.2271	0.00678788	2.93011	0.0617152	2.22377
LOC102119643	7.96282	0.999693	0.339284	0.0068	2.19264	0.0214316	2.33256
LOC101866179	3093.95	0.999693	0.404331	0.0068	1.27478	9.63223e-05	2.60233
P2RX6	2.53115	0.999693	0.469304	0.00682051	2.93651	0.0593775	2.24935
NBEAL2	3000.97	0.999693	0.389752	0.00682609	1.41682	0.000203839	2.717
LOC102122782	94.3609	0.999693	0.198458	0.00684098	1.54064	4.37891e-05	3.13118
TICAM1	158.389	0.999693	-0.0509287	0.00688642	1.46972	0.00289157	2.26921
LOC102131739	3.14409	0.999693	1.8679	0.00691001	3.16188	0.000481134	4.03991
CNGB3	12.1322	0.999693	1.05963	0.00691821	1.86449	0.00054689	2.97404
RNASE6	1219.04	0.999693	-0.014305	0.00692196	1.28451	4.30855e-06	3.04704
LOC102136053	79.8891	0.999693	1.2127	0.00696524	1.93143	2.36633e-07	4.53448
LOC101926308	9.10833	0.999693	0.706466	0.00696524	1.88605	0.0311711	2.00164
LOC102129816	4.09871	0.999693	0.812024	0.00697285	3.08373	0.000345854	4.09459
DDC	6.1289	0.999693	0.328561	0.0070454	2.82805	0.000618452	3.80636
ADPRH	426.781	0.999693	0.144119	0.00711493	1.18032	1.1467e-05	2.72054
SIGLEC5	389.348	0.999693	0.866355	0.00712916	2.06803	3.73355e-05	3.90941
LAMA1	7.10478	0.999693	0.708208	0.00714429	2.82563	0.000351671	3.95889
THEG	2.32746	0.999693	1.61764	0.00715335	3.27553	0.0227751	2.68335
KCNB2	21.5246	0.999693	0.618792	0.00716648	1.9746	0.000104844	3.51196
ROBO1	36.1983	0.999693	0.96857	0.00724348	2.4735	0.000181301	3.91421
SYT8	1.83722	0.999693	1.16767	0.00725854	3.24974	0.017287	2.81809
LOC102136627	329.659	0.999693	0.483214	0.00727217	1.40135	0.27239	0.897134
TNFRSF1A	1315.09	0.999693	0.569728	0.00728427	1.39917	8.3055e-05	2.84851
IFNGR2	1827.72	0.999693	0.283807	0.00728427	1.14934	7.03716e-06	2.73086
LOC102120616	89.2898	0.999693	0.179857	0.00728427	1.09943	0.157581	0.921896
LOC101925947	2627.02	0.999693	-0.203965	0.00728626	1.21457	0.000155432	2.44541
ITGA3	6.64573	0.999693	0.134498	0.00730716	2.21804	0.212627	1.39488
LOC102139131	1.58485	NA	1.53582	0.00735971	3.32848	1	0
C5H4orf22	24.993	0.999693	0.952525	0.00736898	2.14186	0.000123626	3.69129
MSR1	460.404	0.999693	1.02164	0.0074169	2.0727	0.317977	1.08666
WWTR1	15.8272	0.999693	1.75929	0.00743344	2.32112	0.00371145	2.99088
LOC102138815	8.20286	0.999693	0.679021	0.00743344	2.09948	1.38714e-05	3.88824
C13H2orf70	2.05035	0.999693	1.04687	0.00743955	3.37388	0.132583	1.7507
LOC102142750	27.1707	0.999693	0.654031	0.00743955	2.24866	4.05725e-08	5.18438
LOC101865855	18.5153	0.999693	0.301618	0.00747893	1.98726	1.83909e-05	3.84876
KCNJ6	17.3064	0.999693	0.708849	0.00754742	2.18798	1.67518e-05	4.12128
LOC102134575	21.5534	0.999693	0.283181	0.00754742	1.76564	0.000644674	2.90401
LOC102142359	2.60148	0.999693	0.610552	0.00758312	3.31781	0.00673651	3.14229
TFEC	1619.88	0.999693	0.620565	0.00758312	1.82379	8.34363e-06	3.89772
LOC101926234	1560.72	0.999693	0.427514	0.00760178	1.06809	7.25836e-05	2.29603
LOC102128154	2.56431	1	0	0.0076159	3.25596	0.000349969	4.15094
LOC102129909	31.0581	0.999693	0.255358	0.00767452	1.76568	0.00124737	2.78824
LOC101926422	2.42336	0.999693	1.22509	0.00769159	3.14828	0.000727497	3.93104
MLC1	3.91156	0.999693	2.01811	0.00774902	3.31704	0.026808	2.5638
PLBD1	2953.77	0.999693	0.84685	0.00775352	1.49596	5.92684e-05	3.07871
BAIAP2L1	83.95	0.999693	0.289201	0.00775352	1.45663	6.04554e-08	3.86096
ANKRD24	27.8699	0.999693	0.678296	0.00775719	1.52883	0.0915939	1.41378
GATA5	3.44319	0.999693	1.29976	0.00776227	3.30359	0.444516	0.955243
CHAT	4.79678	0.999693	0.647703	0.00776227	3.0127	4.17343e-05	4.62448
NLRP3	569.759	0.999693	-0.396345	0.00777678	1.05306	0.000578043	1.98839
LOC101926720	3877.61	0.999693	0.361267	0.00778301	1.04447	2.75476e-05	2.37612
SIM1	3.92849	0.999693	0.698972	0.00784353	2.82342	0.00613893	3.12069
SLIT3	27.476	0.999693	0.822462	0.00793333	2.67162	0.000466568	3.80816
LOC102133840	5.01471	0.999693	0.692425	0.00793333	2.58741	0.0128781	2.75421
ADAMTS9	7.58921	0.999693	0.234852	0.00793333	2.55534	0.000424302	3.74915
FOXH1	2.93892	0.999693	1.58863	0.0079613	2.71126	0.723283	0.491502
LOC102137165	4.10231	0.999693	0.119579	0.00803015	2.90504	0.0159818	2.798
ESRRB	9.19311	0.999693	0.845646	0.00806199	2.70596	0.00218526	3.39169
CHL1	7.37583	0.999693	0.880609	0.00806848	2.71186	0.000109495	4.20104
LOC102137919	3.39989	0.999693	1.75627	0.0080902	3.09163	0.000102051	4.45033
LOC102117929	2.56915	0.999693	1.51679	0.008095	3.19461	0.00388939	3.37844
LOC102124744	81.1298	0.999693	0.877889	0.00810026	1.78205	9.7033e-05	3.37833
FGF12	35.2786	0.999693	0.577435	0.00810026	1.5197	8.27918e-07	3.60829
KRT82	2.06766	0.999693	1.23334	0.00810654	3.33258	0.128809	1.7743
EPDR1	6.6385	0.999693	0.750862	0.00810654	2.21746	0.00195392	3.05639
KCNK5	151.871	0.999693	0.68154	0.00810654	1.19549	9.60389e-05	2.47848
RBP1	3.37632	0.999693	0.761435	0.00810702	3.04178	0.0488342	2.3431
LOC102122785	2.32306	0.999693	1.36214	0.0081368	3.16338	0.00264212	3.5226
LOC102121574	3.85169	0.999693	0.569453	0.0081368	2.68726	0.0453009	2.31261
SPATA16	6.24189	0.999693	2.36878	0.00814642	3.12696	3.99939e-05	4.66662
HOXA9	2.24185	0.999693	1.74509	0.00818791	3.21718	0.0216746	2.71025
C1H1orf162	406.733	0.999693	0.0185738	0.00822394	1.46254	1.70679e-07	3.84038
LOC102117623	36.6365	0.999693	1.05335	0.00830943	2.21525	5.55958e-06	4.43291
DAPK1	5357.1	0.999693	0.825776	0.00831746	1.08202	4.4047e-05	2.4069
LOC102121228	2.31482	0.999693	1.05985	0.00834651	3.0217	0.0381946	2.47379
TMEM200A	4.7418	0.999693	1.49793	0.00834651	2.97204	0.000156401	4.28295
SCN2B	6.58099	0.999693	1.35431	0.00834651	2.19555	3.83518e-06	4.17322
LOC101926737	2761.86	0.999693	0.261889	0.00834651	1.12753	7.58304e-05	2.42314
LOC101926363	150.816	0.999693	0.576255	0.00835691	1.30953	0.00457619	2.0083
LOC101926637	3.97006	0.999693	2.02838	0.00835863	3.07277	6.19998e-05	4.57618
LOC101865444	207.48	0.999693	0.444467	0.00835863	1.14116	0.00945847	1.65265
IGF2R	8515.57	0.999693	0.470325	0.00836612	1.34358	7.43095e-05	2.81288
NDST4	10.026	0.999693	1.13256	0.00839979	2.74078	0.000565349	3.80681
LOC102117250	1.98161	0.999693	0.986007	0.00839982	3.21675	0.0101912	3.0266
CCDC13	14.8274	0.946276	1.92487	0.00843662	2.28106	0.0037097	2.98253
LOC102142028	4.34259	0.999693	0.454883	0.00845255	2.68073	0.193498	1.57628
GRB14	8.52584	0.999693	-0.0809584	0.00847819	2.00947	0.000462499	3.20662
NTF4	1.23949	NA	0.579354	0.00848265	3.27045	0.109446	1.87576
ICA1	68.6027	0.999693	0.304624	0.00848265	1.23601	0.00716204	1.81776
EPS8	927.697	0.999693	0.273841	0.00848495	1.44223	0.816517	0.233964
CSTA	109.121	0.999693	-0.0875781	0.00851053	1.9116	0.00242938	2.83032
LOC102142844	1.7449	NA	0.948393	0.00857384	3.26427	0.0476211	2.32541
LIG4	109.34	0.999693	0.172385	0.00857384	1.02571	0.00131188	1.82256
ZBTB7C	30.7624	0.999693	0.932302	0.00857644	1.9464	0.000183505	3.43907
WNT4	54.3299	0.999693	0.895731	0.00860668	1.48946	3.657e-05	3.10577
DCDC1	19.6759	0.999693	0.943907	0.00861872	2.25503	0.000928091	3.35673
LOC101865416	161.424	0.999693	0.765555	0.00861872	1.42991	0.0232393	1.76581
CARD6	385.225	0.999693	0.758815	0.00864029	1.58591	0.000734082	2.75708
BCAN	3.08572	0.999693	0.900931	0.00866605	3.26912	0.00430929	3.28881
IL1RAPL2	47.12	0.999693	0.154927	0.00868304	1.40584	1.38366e-06	3.3843
NCF4	1305.13	0.999693	0.616821	0.00873553	1.51294	3.26924e-05	3.23425
TRIL	10.3438	0.999693	-0.122443	0.00885517	2.27762	0.000833408	3.38581
LOC102144124	17.5917	0.646495	2.31462	0.00887276	2.23827	0.00782242	2.73907
EXOC3L4	35.0232	0.999693	0.51609	0.00888175	1.30333	0.133688	1.1432
LOC102115515	49.3111	0.999693	2.01238	0.00890833	2.63336	1.92301e-15	7.86164
LOC102132158	3.5787	0.999693	1.603	0.00891428	3.14915	0.000494111	4.02142
MEI4	9.65943	0.999693	0.524708	0.00891428	2.43317	0.0019253	3.28469
LOC102133642	1.92819	0.999693	1.4567	0.00894215	3.27008	0.119795	1.82949
BEST2	2.72913	0.999693	0.379441	0.00896714	2.92101	0.078432	2.11594
LOC102137658	4.86273	0.999693	0.149295	0.00896714	2.36525	8.36179e-05	3.89112
ACSM4	10.1859	0.999693	0.0871269	0.00896714	1.53317	0.218659	1.11343
LOC102140805	23.4713	0.999693	-0.0140945	0.00897719	1.54777	0.000179423	2.89425
ACVRL1	7.50673	0.999693	1.21254	0.00898279	2.85283	0.0711531	2.12731
NOTUM	2.64698	0.999693	2.32624	0.00912502	2.97501	0.156598	1.73657
LOC101925474	10.9091	0.999693	0.992586	0.00912502	2.44647	0.000262192	3.82508
CAPN13	11.2704	0.999693	1.14814	0.00912502	1.94835	3.83455e-05	3.6363
LOC101866220	5686.64	0.999693	0.347102	0.00914903	1.04061	0.00030763	2.09432
LOC101864986	3.16229	1	0	0.00915749	3.29414	0.00170905	3.57764
LOC102120865	10.4313	0.999693	1.69885	0.00915749	2.17225	0.0443038	2.10246
SGSH	474.413	0.999693	0.430754	0.00915913	1.51723	0.000522531	2.75038
LOC102132741	7.186	0.999693	0.862585	0.00921299	2.82903	1.80769e-05	4.73594
FAM65C	305.759	0.999693	0.431373	0.00921555	1.05728	0.000341149	2.09961
CREB3L3	2.65196	0.999693	0.97735	0.00923954	2.92054	0.130215	1.84246
LOC102132523	3.54437	0.999693	1.51348	0.00927212	2.99882	0.00320512	3.41746
TBC1D8	2186.84	0.999693	0.0279093	0.00930282	1.17666	2.85029e-05	2.67528
LOC102140945	1071.27	0.999693	0.144447	0.00932777	1.30683	0.000183505	2.63064
LOC101865236	11.885	0.999693	0.216413	0.00937305	2.21086	2.74704e-05	4.08105
ELSPBP1	9.20882	0.999693	0.995064	0.00941146	3.07098	2.1307e-07	5.77465
LOC102139806	21.2767	0.999693	0.400974	0.00944516	2.18829	0.000154988	3.74882
LOC101925822	6.19424	0.999693	0.0339858	0.00952599	2.73537	6.18713e-05	4.39165
PTGER1	1.29002	NA	0.974448	0.00952991	3.2822	1	0
LOC102116457	36.7451	0.999693	0.229267	0.00952991	1.42022	1.09153e-11	4.48161
CRELD2	61.426	0.999693	-0.0623213	0.00956934	1.55459	0.215942	1.10844
AP3B2	4.9028	0.999693	0.516684	0.00957871	2.8301	0.00223032	3.47319
LOC101865683	181.604	0.999693	0.357005	0.00962116	1.07079	0.0142524	1.50348
CELF5	12.8012	0.999693	0.967339	0.00964226	2.62107	0.0112509	2.83483
LOC102135869	1.47516	NA	1.14057	0.00968534	3.28798	1	0
ALOXE3	3.27434	0.999693	1.37124	0.00968534	3.02561	0.00696176	3.15453
LOC102121759	1.66662	NA	1.34798	0.00969161	3.16491	0.0388646	2.45069
SLC6A6	4638.7	0.999693	0.551443	0.00970431	1.16003	0.00118698	2.09309
KIF17	9.68418	0.999693	0.905932	0.00973559	1.98026	0.00803065	2.53256
LOC102146489	7.37405	0.999693	1.02474	0.00974585	2.62835	0.000206834	4.03027
TEAD1	22.8127	0.999693	0.661281	0.0097548	1.58666	0.000516215	2.77323
LOC101866603	99.8223	0.999693	1.12156	0.00976081	2.09029	0.00500213	2.80364
SLC22A2	1.3679	NA	0.937334	0.00977739	3.28851	1	0
CNPY1	6.27397	0.999693	0.882329	0.00977739	3.06699	0.00150671	3.62995
LOC102121528	4.72184	0.999693	2.08602	0.00977739	3.03663	3.47047e-05	4.71622
SEZ6L	4.35561	0.999693	0.0604053	0.00980805	3.0439	0.000243679	4.20908
FIGN	7.10425	0.999693	0.557453	0.00980805	2.85949	0.002243	3.47075
LOC102120640	3.10895	0.999693	1.81213	0.00982402	3.19578	0.0124393	2.90728
LOC102141648	4.67767	0.999693	0.930227	0.00982402	3.03666	0.378347	1.11831
TNNI3K	22.3347	0.999693	1.50143	0.00982402	2.38897	0.00114627	3.42889
ERBB2	7.71027	0.999693	0.489512	0.00985686	1.76586	0.0237685	2.0356
KCNK3	4.24482	0.999693	0.875142	0.00985721	3.01095	0.0099536	3.00382
GALNT13	8.66386	0.999693	-0.153096	0.00989537	2.37264	8.8365e-05	4.00983
LOC102139573	8.55136	0.999693	1.52673	0.00989537	1.98499	0.000248783	3.31092
CACNG4	7.70849	0.999693	0.694201	0.00989883	2.86336	0.0146586	2.81272
TMEM150C	6.64317	0.999693	0.610589	0.00989883	2.35378	0.00229609	3.18257
RAB3IP	133.036	0.999693	0.437729	0.00989883	1.42936	1.76852e-07	3.79642
CNTFR	7.73214	0.999693	1.10088	0.00991508	2.47068	0.0275384	2.44494
NR5A2	6.71464	0.999693	1.22578	0.00997721	2.91396	0.000972069	3.74827
FAM92B	3.06884	0.999693	1.15811	0.00998861	3.21928	0.00659669	3.13328
TMPRSS11D	4.58603	0.999693	1.88292	0.0100051	3.02056	2.07937e-05	4.84108
LOC101865472	6.5112	0.999693	1.09123	0.0101258	3.15113	0.0480524	2.31032
LOC102125728	3.83699	0.999693	1.77169	0.0101258	3.01545	4.13515e-05	4.67814
LOC101866059	1706.67	0.999693	-0.0183911	0.0102073	1.09105	0.00229628	1.88526
BMPER	11.985	0.999693	1.30797	0.0102285	2.61587	8.77723e-05	4.24334
LOC102138951	15.0016	0.999693	0.471421	0.0102285	2.30504	0.000761025	3.47828
LOC102134949	3.84855	0.999693	0.642463	0.0102303	2.61172	0.00170197	3.44357
LOC102132931	2.0355	0.999693	0.092139	0.0102899	3.03967	0.0449193	2.40026
C1RL	258.526	0.999693	0.330881	0.0102899	1.54461	0.000558232	2.79836
LOC102127585	5.00944	0.999693	1.47183	0.0103686	3.19472	0.0010655	3.71866
LOC102117672	5.10041	0.999693	1.09272	0.0103849	2.98713	0.396022	1.08254
LOC102119410	2.0062	0.999693	1.54086	0.0104286	3.18111	0.0493488	2.31191
LOC102134821	6.54349	0.999693	0.693032	0.0104286	2.7491	5.92684e-05	4.43363
SLC1A3	9.91942	0.999693	-0.345244	0.010517	2.59274	0.0281457	2.48596
LOC102128345	2.76089	0.999693	0.754723	0.0105189	3.08515	0.000254923	4.23525
LOC102128223	11.8469	0.999693	0.146752	0.0105518	2.55773	0.00396626	3.16961
LOC101867174	5.15466	0.999693	0.698591	0.0105866	2.83009	0.00290052	3.39765
SLC35F1	15.3093	0.999693	0.508997	0.0105866	2.13972	5.64644e-05	3.91979
UNC80	12.3537	0.999693	1.41278	0.0106143	2.64425	0.000247461	4.01277
SLC2A5	53.6116	0.999693	0.532502	0.0106176	2.32852	0.142015	1.6563
ARHGAP31	724.277	0.999693	0.387324	0.010635	1.04284	0.00521811	1.67612
SLC6A18	3.35697	0.999693	1.70612	0.0106618	3.11454	0.103381	1.94629
LOC102115920	61.2279	0.999693	0.194505	0.0107056	1.78161	0.000673258	3.04476
C1H1orf170	2.97716	0.999693	2.08643	0.0107642	2.86189	0.0369811	2.47568
TMEM173	589.388	0.999693	0.048832	0.0107731	1.20534	0.00154966	2.13202
CA5A	10.6248	0.999693	-0.0454376	0.0108293	1.85133	0.059708	1.82125
LOC102134743	5.72588	0.999693	1.77946	0.0109118	3.05011	2.50472e-05	4.79266
PIEZO2	19.4218	0.999693	0.480121	0.0109118	1.46809	5.73224e-05	2.96248
SULT2B1	8.68409	0.999693	-0.116124	0.0109446	2.27114	0.275668	1.27558
LOC102145386	1.58737	NA	0.206641	0.0109685	3.15108	0.00814179	3.1158
LCN6	3.42917	0.999693	0.715141	0.0109705	3.12706	0.0204507	2.70548
HOGA1	4.8573	0.999693	1.95385	0.0109705	2.62093	0.00528813	3.11741
C1H1orf106	3.34095	0.999693	1.91471	0.0110026	2.90932	0.0046188	3.29087
LOC102129606	1.89962	0.999693	0.745867	0.0110073	3.12529	0.0053144	3.27057
STX11	2690.88	0.999693	0.282591	0.0110073	1.2565	9.52279e-05	2.68995
TNC	5.23687	0.999693	1.59468	0.0110519	2.95733	0.000209151	4.22817
LOC102134531	5.27111	0.999693	0.817631	0.0110835	2.89901	2.97885e-05	4.70426
LOC101865175	71.0823	0.999693	0.0498872	0.0110835	1.15921	6.38244e-05	2.52184
LOC102139535	2.34366	0.999693	0.508472	0.0111421	3.12711	0.00157741	3.68007
TMEM196	2.2818	0.999693	0.0630752	0.0111438	3.02462	0.0285511	2.60165
SDSL	2.02688	0.999693	0.339025	0.0111481	3.002	0.100785	1.98752
LOC101926080	29.7681	0.999693	0.243603	0.0111481	1.91528	0.000987041	3.09368
CYTH4	2993.24	0.999693	0.368875	0.0111481	1.0626	8.91141e-06	2.63493
PTPRD	25.3696	0.999693	1.36767	0.0112555	2.39782	7.25836e-05	4.15878
HCAR3	800.864	0.999693	0.905463	0.0113542	2.18303	0.000349037	3.6299
PTK6	2.70814	0.999693	1.14785	0.0114766	3.24799	0.0825376	1.99247
C9H10orf112	24.176	0.999693	0.439048	0.0114786	1.95053	0.000266931	3.42751
LOC102125036	1.4272	NA	0.29405	0.0114924	3.28658	1	0
LOC102137489	6.192	0.999693	1.30873	0.0114929	2.5808	0.0130166	2.79365
ALOX5	326.319	0.999693	0.430509	0.0114929	1.62363	9.34938e-05	3.28487
LOC101865525	1208.7	0.999693	0.350163	0.0114929	1.00723	4.68573e-07	2.81646
SDC1	4.00403	0.999693	0.955627	0.0115161	2.69275	0.144859	1.75902
LOC102117886	5.31858	0.999693	1.00044	0.011555	2.59758	0.00286756	3.30839
PLCH2	23.5737	0.999693	0.918643	0.0115573	1.55996	0.75008	0.353389
WFDC1	3.88646	0.999693	0.255656	0.0116329	2.87172	0.00304218	3.41565
LOC101867016	7.45371	0.999693	1.11135	0.0116782	2.6079	7.30178e-05	4.30417
MAGI2	68.5929	0.999693	0.0842828	0.0117289	1.67334	4.30549e-05	3.47644
MDFI	2.73684	0.999693	2.14999	0.0117545	3.12308	0.0285309	2.56739
LOC102141788	1.37262	NA	0.955602	0.0117999	3.23083	1	0
LOC102120068	3.22664	0.999693	1.59511	0.0118351	2.81487	0.00264214	3.45232
MUC6	33.6962	0.999693	-0.0250174	0.0118692	1.51373	0.211062	1.12126
LUZP2	17.3087	0.999693	1.40905	0.0118724	2.239	4.25191e-05	4.12278
LOC101926679	668.768	0.999693	0.334678	0.011892	1.29002	0.000111399	2.73937
CERS3	6.71796	0.999693	1.37321	0.0119232	2.63219	0.000382022	3.91243
LOC102140512	5.65135	0.999693	0.882059	0.0119328	3.0258	0.000313226	4.11333
TRPC4	13.845	0.999693	0.625893	0.0119328	2.06069	0.00025493	3.53528
LOC102115363	2.0756	0.999693	1.17661	0.0119853	2.9384	0.0806898	2.1086
LOC101926035	6.70066	0.999693	0.613096	0.0119853	2.60919	0.482935	0.91062
TLR3	274.842	0.999693	-0.0648657	0.0119853	1.87121	1.81082e-07	4.70055
CD55	4318.51	0.999693	0.184267	0.0120415	1.04138	0.0197177	1.43849
FHOD3	41.2443	0.999693	0.775859	0.01209	1.37904	2.49337e-05	3.0429
APOA2	13.4139	0.999693	0.633022	0.0121173	2.12224	9.0592e-07	4.62393
MARC1	88.1707	0.999693	1.06548	0.0121356	1.39196	3.11962e-05	3.08461
CPS1	4.25613	0.999693	1.19102	0.0122266	3.07397	0.000169323	4.30903
FOLR3	6.62516	0.999693	-0.0777396	0.0122266	2.95597	1.84798e-05	4.84695
LOC102121609	4.30783	0.999693	0.558914	0.0122266	2.51708	0.000119649	4.06954
LOC102130666	5.45384	0.999693	0.5848	0.012246	2.61401	0.1188	1.85195
LOC101926483	45.0433	0.999693	-0.138431	0.0122509	1.62811	0.052026	1.73948
LRRC63	94.3984	0.999693	0.57542	0.0123193	1.77533	1.32742e-05	3.86152
RRP12	753.279	0.999693	0.301192	0.0123193	1.04303	0.000151735	2.25742
MYRFL	22.6461	0.999693	0.161759	0.0123308	1.91687	2.70654e-08	4.85486
SBNO2	2139.11	0.999693	0.416493	0.0123424	1.24457	0.000374765	2.47732
BPI	109.456	0.999693	1.07077	0.0123825	2.02597	2.40185e-05	4.0845
RPL3L	2.73137	0.999693	0.815473	0.0123983	2.75917	0.768786	0.411592
FCAR	1228.22	0.999693	0.0223749	0.0123983	1.20092	1.93845e-07	3.39812
PDE8B	458.958	0.999693	0.0887194	0.0123983	1.17761	0.598546	0.428948
PRRX2	2.3596	0.999693	1.79848	0.0124538	3.08388	0.0138471	2.88586
GHSR	7.47057	0.999693	-0.298062	0.0125896	2.97237	0.00247894	3.46121
IL15	816.723	0.999693	-0.0282462	0.0125896	1.0654	0.473167	0.517604
USH2A	29.4006	0.999693	0.0837889	0.0126021	2.0203	0.000125968	3.7028
LOC102146134	208.546	0.999693	0.176443	0.0126613	1.29839	0.000177281	2.68632
LOC102138487	1.9668	0.999693	1.51283	0.0126626	3.16722	0.128075	1.78029
PCSK9	5.17138	0.999693	1.29251	0.0126748	2.2007	0.227797	1.39731
UTS2R	1.16136	NA	0.277705	0.0126777	3.17448	0.121142	1.78696
LOC101865497	33.123	0.999693	-0.153346	0.0126796	1.74018	5.17358e-07	4.24087
LOC102140761	113.053	0.999693	-0.418166	0.0126865	2.16347	2.0156e-05	4.27641
PVALB	2.41102	0.999693	0.173776	0.012704	3.11275	0.0013536	3.71522
MAB21L3	239.907	0.955257	1.36689	0.012704	1.58799	0.00163985	2.66871
PLEKHO2	698.05	0.999693	0.33831	0.012704	1.0164	0.0037992	1.7258
LOC102136430	1.44436	NA	2.26854	0.0127062	3.06394	1	0
ANGPT4	16.2842	0.999693	1.42556	0.0127062	2.32938	0.00153198	3.35127
LOC102119978	2.68292	0.999693	1.12368	0.0127126	3.00334	0.000335112	4.15594
ESPNL	11.9004	0.999693	0.352518	0.0127146	2.23616	0.255047	1.3209
SLC11A1	3289.84	0.999693	0.590876	0.0127146	1.20902	0.00122082	2.22098
LOC102147095	1.68324	NA	1.44438	0.0127269	3.13678	0.117967	1.83759
LOC102145907	4.48879	0.999693	1.75115	0.0127269	2.53922	0.0387792	2.37003
CSGALNACT1	970.594	0.999693	0.855612	0.0127269	1.92394	0.00117972	3.1188
SEMA5A	24.1993	0.999693	1.18036	0.0128231	2.00738	0.000291293	3.49985
MPEG1	2012.3	0.999693	-0.0433088	0.0128778	1.15991	0.231649	0.872943
FAM194B	6.73136	0.999693	1.06706	0.0129127	2.66778	8.51923e-05	4.33313
LOC102117156	3.17843	0.999693	-0.384309	0.0129745	2.89462	0.00113101	3.75992
LOC102146012	1.24205	NA	0.961363	0.0129917	3.18439	1	0
LGI3	3.12657	0.999693	1.56297	0.0129918	3.19351	0.0860978	1.97575
FTCD	2.79659	0.999693	1.64999	0.0129989	3.0889	0.00743896	3.11
LOC102116115	6.70269	0.999693	0.103859	0.0129989	2.98498	3.50983e-07	5.71093
LOC102128803	5.15999	0.999693	1.57497	0.0129989	2.98373	2.19273e-05	4.83464
TREM2	254.732	0.999693	-0.0383581	0.0129989	1.93773	0.117167	1.61546
GSDMC	129.855	0.999693	-0.73876	0.0130423	1.68571	1.19687e-05	3.77523
ARMC3	4.94507	0.999693	-0.276612	0.0130734	2.64642	0.00182584	3.49697
PTPRK	32.1147	0.999693	1.25858	0.0130971	1.9198	0.00121652	3.08455
ADCY2	12.9201	0.999693	0.756122	0.0131058	2.67085	0.000908184	3.69618
LOC102132756	50.8968	0.999693	-0.0582414	0.0131476	1.18657	0.00149266	2.11835
ITGA7	3.30886	0.999693	0.0304758	0.0131736	2.86594	0.00689122	3.14831
LOC102145964	3.7807	0.999693	1.49708	0.0131807	3.00168	0.000158571	4.34254
TMEM132D	33.6069	0.999693	0.546598	0.0131813	2.34349	8.08072e-05	4.12941
C1H1orf168	4.74544	0.999693	1.82009	0.0132975	3.04508	0.000358234	4.07812
LOC102125531	30.2135	0.999693	-0.29413	0.0132975	1.8986	0.000254135	3.43218
CDH10	5.64244	0.999693	1.35945	0.0133219	2.80671	0.000299199	4.09456
GDF15	12.528	0.999693	0.577865	0.0133477	1.60146	0.0102863	2.18228
SCN5A	11.8761	0.999693	0.271634	0.0133514	2.24663	0.0115434	2.68849
PARVA	7.65066	0.999693	1.35057	0.0134228	2.632	0.00017403	4.14327
LOC102139930	4.1056	0.999693	0.673172	0.0134379	2.48917	0.00852784	2.92385
SCNN1D	3.5326	0.999693	1.96386	0.0134994	2.97682	0.0587975	2.24368
LOC102146810	11.6714	0.999693	-0.0714626	0.0135586	2.67451	0.0465069	2.31038
RAB20	96.216	0.999693	-0.0219909	0.0136212	1.66539	0.304276	1.01601
LOC101925540	5.56909	0.999693	1.15209	0.0136296	2.60258	0.000220332	4.06261
LOC102143938	8.70292	0.999693	0.760301	0.0136395	2.74091	0.000704709	3.81107
ZBTB7B	475.375	0.999693	0.356842	0.0136395	1.08588	0.00159083	1.99431
LOC102116968	5.19316	0.999693	1.27833	0.01366	2.5224	0.000138891	4.09807
TLR8	600.729	0.999693	0.905111	0.0136861	1.42978	8.79071e-05	3.05236
LOC102139443	3.20282	0.999693	1.07298	0.0137563	2.9008	0.00233075	3.53051
NPR1	2.34399	0.999693	1.90898	0.0137668	2.9939	0.00564843	3.24959
LOC102135976	3.5697	0.999693	2.13066	0.0137668	2.90402	0.0189439	2.75924
CCR5	79.6121	0.999693	0.504924	0.0137668	1.19621	0.0928244	1.22197
C19H19orf45	3.25085	0.999693	-0.593413	0.0138063	2.61884	0.0605589	2.20742
LOC102135873	42.8239	0.999693	1.11094	0.0138063	1.50052	2.17684e-06	3.65155
CLMN	95.5602	0.999693	-0.0334945	0.0138692	1.24753	0.000502756	2.43559
SGMS2	134.624	0.999693	0.891574	0.0138829	1.45837	0.281292	0.966021
SLC6A1	2.16381	0.999693	0.975889	0.0138887	3.1384	0.0361187	2.4182
LOC101866750	1966.16	0.999693	0.837292	0.0138939	1.45802	2.28503e-05	3.34018
FAM13C	5.32709	0.999693	0.928846	0.0139396	2.98759	0.000587172	3.92871
LOC101866383	2.01456	1	0	0.0140093	3.09621	0.00230742	3.54237
IL18	123.833	0.999693	0.665279	0.0140348	1.44389	0.0360725	1.72932
SMTNL2	4.06447	0.999693	0.823797	0.0140441	2.91797	0.0551247	2.27331
LOC101926752	22.8568	0.999693	0.62169	0.0140483	1.87824	0.000324158	3.35306
ACTL8	4.99991	0.999693	1.21743	0.0140858	2.9387	0.000733504	3.8689
LOC101867285	23.2943	0.999693	0.945086	0.0140858	2.03777	0.00014997	3.70669
GPC4	123.533	0.999693	-1.01134	0.0140858	1.78436	0.233954	1.21265
EPHA3	12.0059	0.999693	0.418961	0.0140984	2.26414	4.68959e-05	4.16142
CAPS2	2.59387	0.999693	0.846094	0.0141546	2.81737	0.00215787	3.54861
PLA2G4D	1.45864	NA	0	0.0141616	3.17049	0.057891	2.15076
LOC102130946	99.4398	0.999693	0.0780851	0.0142117	1.1011	0.000678479	2.14979
ZDHHC19	5.08799	0.999693	0.658645	0.0142118	2.21552	0.00577028	2.87202
LOC102119336	171.197	0.999693	1.09666	0.0142118	1.62996	8.73362e-05	3.36187
ARHGEF15	2.79715	0.999693	1.69503	0.0142591	3.09414	0.0228304	2.6378
LOC102140330	8.3666	0.999693	1.45255	0.0142764	2.20425	0.00022428	3.71974
SHE	25.3589	0.999693	0.333299	0.0143243	1.48135	4.65105e-07	3.74898
LOC102133939	26.8429	0.999693	0.194529	0.0143856	1.3805	0.174306	1.14858
CHIT1	61.716	0.999693	-0.0797397	0.0144445	1.82371	0.48221	0.778195
ERBB4	41.1264	0.999693	0.788107	0.0145518	1.81869	3.84486e-05	3.74952
HORMAD1	62.4318	0.999693	0.160758	0.014584	1.59024	2.45581e-09	4.72095
LOC101866233	2825.34	0.999693	0.26303	0.0146138	1.29586	0.00465557	2.10701
NAALADL1	9.31477	0.999693	0.663391	0.0146279	1.5237	0.178822	1.24348
LOC102135522	4.81997	0.999693	0.465281	0.0146859	3.09564	0.00885189	2.98215
PVRL2	215.273	0.999693	0.588434	0.0146859	1.28344	0.00476442	2.07982
ELN	3.10513	0.999693	1.95851	0.014726	2.8196	0.0141738	2.88002
KLF5	62.3135	0.999693	0.230986	0.014936	1.81676	3.04583e-05	3.81967
PAPPA	10.3685	0.999693	0.611602	0.0150539	2.73842	0.00618929	3.12212
TRIB1	1137.3	0.999693	0.121838	0.0150539	1.64939	0.000219052	3.23875
CEP170B	5.97284	0.999693	0.820384	0.0150584	2.34212	0.0683594	2.0607
LOC102129165	4.98193	0.999693	0.473061	0.0150592	2.35313	0.189923	1.55238
LOC101866854	9.30125	0.999693	0.380314	0.0151111	1.96878	0.00031407	3.41319
TNNT2	2.76945	0.999693	1.23502	0.0151207	2.80726	0.289644	1.32523
LOC102131111	3.14716	0.999693	0.588773	0.0151207	2.76105	0.00720375	3.12048
HAPLN1	3.69707	0.999693	1.17368	0.0151387	3.05879	0.00151253	3.62412
SSH3	107.418	0.999693	0.29916	0.0151712	1.16745	0.0192891	1.62484
LOC102136385	43.4563	0.999693	0.694558	0.0152303	2.15766	0.000284195	3.71453
LOC102118543	4.79247	0.999693	0.904399	0.015245	2.91919	0.000602464	3.93088
LOC102130053	1.31547	NA	0	0.0152792	3.08809	0.0185037	2.74184
LOC101926862	180.459	0.999693	0.409035	0.0152792	1.1707	0.00167116	2.13586
INSC	7.06469	0.999693	1.07514	0.0153062	2.90807	0.000999469	3.74787
LOC102139034	2.9708	0.999693	0.74777	0.0153661	2.94295	9.6257e-05	4.4905
NANOS2	2.22225	0.999693	0.174387	0.0154051	3.02292	0.00102288	3.81793
GRIN2A	17.1801	0.999693	1.26913	0.0154051	2.34607	0.000280181	3.86029
LOC101867327	10.6362	0.999693	1.20533	0.015472	2.23349	7.25836e-05	4.05251
FNDC1	5.14011	0.999693	1.20058	0.0154826	3.03521	0.000269428	4.131
SEPT12	4.76313	0.999693	0.511483	0.0155182	2.61233	0.0470139	2.31925
GALNT9	67.0906	0.999693	0.496862	0.0155182	1.10769	1	0.00364846
TYRO3	3.69261	0.999693	1.07457	0.0155732	2.80689	0.0176736	2.77755
NR1H3	31.0715	0.999693	0.686375	0.0156408	1.31075	0.065894	1.43946
LOC102130623	5.38523	0.999693	1.34437	0.0156564	3.07021	0.00111202	3.67262
LOC102142697	3.15045	0.999693	1.16662	0.0156587	2.79795	0.00101791	3.78064
LOC102117864	3.40029	0.999693	1.08633	0.0156753	2.59774	0.00091237	3.69722
TMEM178A	14.4511	0.999693	1.43174	0.0156753	1.93535	7.5418e-05	3.71096
TNFSF13	260.989	0.999693	0.183811	0.0156847	1.02563	0.0288236	1.37639
LOC102134654	7.75709	0.999693	0.888914	0.0156871	2.53159	2.51614e-05	4.56274
LOC102135907	11.3823	0.999693	0.440863	0.0156871	1.95628	0.00259204	2.93269
ACMSD	13.5427	0.999693	0.838869	0.0156915	1.90604	9.7033e-05	3.6196
SEL1L2	7.18325	0.999693	0.967042	0.0157634	2.29699	0.00259187	3.20768
LOC102126157	1.29148	NA	0	0.0158487	3.14897	0.153911	1.58561
LOC101926722	1506.19	0.999693	0.289722	0.0158487	1.10833	0.580649	0.434797
LOC102136166	4.65539	0.999693	0.567607	0.0159065	2.77715	3.80794e-05	4.64853
TBC1D16	18.6792	0.999693	0.271073	0.0159065	1.58752	0.0816937	1.58641
LOC102118904	3.66068	0.999693	-0.265419	0.0159727	2.92737	0.00112407	3.76278
GRM4	32.5422	0.999693	0.343868	0.0159772	1.89696	0.261195	1.2123
ADGB	6.92596	0.999693	0.313381	0.0160571	2.04744	0.00326409	2.93581
LOC102132431	19.6824	0.999693	-0.653876	0.0161057	2.27982	0.00203173	3.28983
LOC102130670	9.36456	0.999693	0.999792	0.0161064	1.94882	2.85656e-05	3.8527
PLCE1	20.8293	0.999693	0.0793996	0.0162961	1.64073	7.23828e-05	3.3605
LOC102118902	2.65062	0.999693	0.139659	0.0163124	3.0123	0.000553592	3.99019
LOC102117731	6.01551	0.999693	1.09848	0.0164187	2.6161	0.000403383	3.95255
CEACAM16	1.95787	0.999693	0.173824	0.0164976	3.07429	0.0107463	2.93605
LOC102134860	4.86646	0.999693	0.565535	0.0165204	2.7149	0.00238372	3.47299
LOC102130191	11.2293	0.999693	1.1477	0.0165511	2.10389	0.0111605	2.64211
C1H1orf167	107.906	0.999693	0.290455	0.0165695	1.09295	0.79679	0.223132
RFPL4B	4.41818	0.999693	0.918455	0.0166681	2.56406	7.2353e-05	4.33835
XCL1	15.72	0.999693	1.02673	0.0166979	1.40503	9.33307e-07	3.41463
OPN5	2.53538	0.999693	0.74486	0.0167465	2.94828	0.000476622	4.05518
TLE6	5.87963	0.999693	0.779485	0.0167507	2.17589	0.0954342	1.85854
TBC1D24	120.106	0.999693	-0.00345221	0.0167664	1.49312	0.0129018	2.1067
LOC102116950	2.46698	0.999693	0.742553	0.0167898	3.03492	0.00514667	3.22469
LOC102146696	2.13948	0.999693	0.496037	0.0169067	2.9483	0.000696281	3.95054
TMEM53	46.2009	0.999693	0.125726	0.0169067	1.35939	0.0251136	1.77934
ST6GAL2	3.11594	0.999693	-0.65728	0.0169817	2.7136	0.00236509	3.49656
LOC102123978	11.5967	0.955257	1.97541	0.0170045	2.22878	3.20708e-05	4.24466
KSR2	34.1865	0.999693	0.471295	0.0170253	1.29244	1.63316e-07	3.55342
MLXIPL	6.2752	0.999693	1.68944	0.0170582	2.48354	0.349582	1.17345
ITIH3	2.01564	0.999693	0.0793172	0.0170626	2.83811	0.0125107	2.95339
LOC102138764	2.23908	0.999693	0.988802	0.0171257	3.02018	0.510276	0.823956
LOC102129614	1.31605	NA	0.940106	0.0172025	3.0989	1	0
GPR75	28.5924	0.999693	0.861727	0.017217	1.06754	0.144859	1.01808
C19H19orf81	2.95551	0.999693	0.678954	0.0173776	2.5261	0.0307287	2.50198
CACNA1E	36.512	0.999693	1.12112	0.0173972	2.14724	0.00126727	3.34607
MICALL2	24.2844	0.999693	0.24394	0.017432	1.25102	0.404311	-0.806312
CEACAM19	1.28303	NA	0.273681	0.0174817	3.08992	0.142477	1.66339
ITPRIPL2	22.3397	0.999693	-0.232959	0.0174817	1.56403	0.502846	0.696032
MOGAT2	4.11807	0.999693	-0.062355	0.0174854	2.84791	0.000296722	4.15429
QPCT	398.214	0.999693	0.879177	0.0174895	1.53527	7.02931e-06	3.72818
TCIRG1	1277.58	0.999693	0.235403	0.0174909	1.11141	0.00629919	1.83196
SPEG	11.4811	0.999693	0.813909	0.0176235	2.4407	0.0475558	2.26423
LOC102119487	13.9556	0.999693	0.904513	0.0176587	1.77813	0.00262887	2.77748
FAM20A	184.36	0.999693	0.41379	0.017663	1.82392	0.057519	1.89412
SLC5A1	4.8673	0.999693	0.012535	0.0177759	2.40418	0.00198479	3.37926
LRFN1	65.4978	0.999693	0.459096	0.0177759	1.59885	0.000117516	3.30487
SIRPB2	469.215	0.999693	0.773617	0.017783	1.59483	0.000355157	3.1059
LOC101866588	245.356	0.999693	0.408231	0.017783	1.17179	0.00256073	2.09443
SOHLH2	4.13536	0.999693	0.959226	0.0177831	2.48019	0.000805262	3.68061
IGSF11	47.8769	0.999693	0.370002	0.0178001	1.79825	0.000143085	3.53202
EPHA6	27.5168	0.999693	0.284338	0.0178166	2.18871	0.000283343	3.77319
SERPINB7	4.53581	0.999693	2.18923	0.0178358	2.59081	0.00123716	3.63616
LOC102128115	2.52978	0.999693	1.26359	0.0178514	2.8074	0.028084	2.60396
LOC102117926	107.421	0.999693	-0.135659	0.0178514	1.87975	0.0304741	2.17244
FCER1G	863.789	0.999693	0.197694	0.0178536	1.29303	0.000456556	2.61756
CHRNA4	5.48604	0.999693	1.41113	0.017874	3.00855	0.305253	1.25429
LOC101867405	26.2551	0.999693	0.946271	0.017903	1.71105	0.000352123	3.19843
LOC101925875	1612.98	0.999693	0.683135	0.0179039	1.03099	6.97927e-06	2.72969
CNTN3	12.8725	0.999693	0.809833	0.0179545	2.52394	0.000893021	3.68288
ENPP6	4.95782	0.999693	1.34817	0.0179873	2.93284	8.74202e-05	4.46578
SLC7A11	99.8959	0.999693	0.610128	0.0179873	1.36087	0.572665	0.534409
ZBTB47	177.43	0.999693	0.700208	0.0179873	1.34707	0.0011773	2.50633
CD68	234.482	0.999693	0.00938054	0.0180646	1.06019	0.0829181	1.16807
RHOD	2.64801	0.999693	0.935496	0.0180817	3.02286	0.00727161	3.07829
LOC102116093	18.8551	0.999693	0.959553	0.0180852	2.22569	0.000153888	3.94842
KCNT2	14.8442	0.999693	1.1963	0.0181146	2.72694	0.000628375	3.84352
CLEC4D	116.702	0.999693	0.523045	0.0181146	2.65679	0.000562997	3.83041
LOC102141569	101.664	0.999693	0.389349	0.0181146	2.10314	0.000339418	3.67262
DPYS	14.2644	0.999693	-0.514911	0.0181146	1.89959	0.000140687	3.60291
LOC102133643	1.74127	NA	0.83303	0.018223	2.97498	0.0119033	2.94683
LOC102142395	3.00885	0.999693	0.465638	0.0182955	2.9881	0.00080917	3.84371
TLL1	8.49552	0.999693	0.528894	0.0183379	2.54129	0.00024898	4.05587
LOC102127544	5.35075	0.999693	0.801524	0.0183917	2.79636	0.0059245	3.17432
APOB	2.59571	0.999693	0.951703	0.0184638	2.964	0.00206162	3.56423
SULF1	8.63902	0.999693	0.85092	0.018471	2.28723	0.000250363	3.86321
LOC102132928	3.73647	0.946276	2.40667	0.0185249	2.60378	0.00110734	3.68208
LOC102125291	5.84364	0.999693	1.31528	0.0185457	2.70919	0.000783192	3.81826
LOC102138550	1.57792	NA	0.11599	0.0185676	2.97094	0.00493743	3.29034
FAM3D	1.60181	NA	0.206161	0.0186276	2.97136	0.0053337	3.25768
KIF6	16.5704	0.999693	0.859358	0.0187687	2.30139	0.0047498	3.06788
AADACL4	2.60352	0.999693	1.05705	0.0187705	2.88961	0.000455395	4.06862
LOC102129130	2.60293	0.999693	1.08248	0.0187879	2.92422	0.001059	3.79623
LOC102130437	4.54054	0.999693	0.363918	0.0187879	2.69885	0.00048828	3.96766
LOC102142574	17.5964	0.999693	0.974835	0.0187879	2.33253	0.000195887	3.98614
ADAMTSL3	21.8265	0.999693	1.13539	0.0187879	1.75348	0.00014869	3.43364
LOC102117466	50.0294	0.999693	0.516657	0.0187879	1.2394	0.000565633	2.45435
PSMB8	1107.51	0.999693	-0.0525341	0.0187879	1.03906	0.00122665	2.03727
KCTD12	1834.41	0.999693	0.708321	0.0187971	1.41992	0.00489462	2.30634
LOC102129976	2.27615	0.999693	1.26932	0.0188116	2.92326	0.00290811	3.47113
PPAPDC1A	30.8803	0.999693	0.0641051	0.0188116	1.95608	0.000221167	3.62735
LRRC7	21.7843	0.999693	0.854684	0.0189237	1.88446	0.000210537	3.53966
KIAA1244	8.68236	0.999693	1.38253	0.0189284	2.25217	0.00852784	2.84914
LOC102123866	3.05058	0.999693	0.907527	0.0190207	2.96006	0.00114265	3.73795
PODXL	45.9722	0.999693	0.682125	0.0190578	1.35702	1.34939e-07	3.82292
LOC102133817	2.81049	0.999693	1.6011	0.0191314	3.02498	0.048459	2.26731
ITGA11	34.3632	0.999693	0.800225	0.0191314	1.74578	0.0232399	2.17529
RAB3B	6.03664	0.999693	1.12607	0.0191677	2.42708	0.000113815	4.1665
LOC102147290	2.46607	0.999693	0.426985	0.0192213	2.85454	8.18453e-05	4.53928
CLEC4A	624.032	0.999693	0.470987	0.0192213	1.52745	6.63916e-05	3.3688
LOC102118403	20.0934	0.999693	0.364164	0.0192659	2.60767	0.281167	1.33586
COBL	12.9221	0.999693	0.997201	0.0192659	2.4517	0.00168157	3.47357
LOC102130684	17.2724	0.999693	0.746781	0.0192975	2.62829	0.00214993	3.45496
LRRC8E	4.12892	0.999693	-0.434591	0.0194349	2.34785	0.125172	1.80198
ADAM33	5.6762	0.999693	-0.434522	0.0194561	1.9682	0.252308	1.29449
LOC102121654	3.63647	0.999693	1.97871	0.0195449	2.86814	0.000453602	4.04275
MYO3B	38.5027	0.999693	0.558067	0.0195615	1.57231	1.17775e-06	4.00314
KCNN1	13.868	0.999693	0.663145	0.0195782	1.64274	0.176323	1.3341
LOC102139798	9.14225	0.999693	1.42596	0.0196775	2.8033	0.000402473	4.00222
ITPK1	3672.71	0.999693	0.450654	0.0196775	1.14623	0.000724768	2.32072
LOC102121312	7.99623	0.999693	0.482536	0.0197379	1.90356	0.000494318	3.29548
LOC102130718	1.83438	0.999693	1.11306	0.0197964	2.91801	0.00654892	3.1868
LOC102136144	8.05704	0.999693	1.01906	0.0198442	2.04108	0.000142748	3.72856
SGCA	1.85238	0.999693	1.36294	0.0199179	2.95691	0.0278498	2.56833
LRRC23	2.83491	0.999693	1.76228	0.0199179	2.71548	0.00785668	3.10784
LAMA2	42.5897	0.999693	0.436354	0.020123	1.70347	2.02316e-06	4.18479
HES4	11.823	0.999693	0.0892134	0.02015	1.66538	0.126988	1.49477
SELL	6858.38	0.999693	0.212588	0.0201732	1.35096	1.14544e-05	3.37808
WDR16	4.4928	0.999693	1.95003	0.020297	2.65395	0.00251334	3.46313
HPN	4.72909	0.999693	0.989123	0.020297	2.50192	0.00872791	2.98285
LOC102134136	9.41479	0.999693	1.61421	0.020297	2.21734	0.166766	1.60323
LOC102128763	6.13027	0.999693	-0.426908	0.0203215	2.55727	0.000120088	4.27509
LOC102120851	1.63251	NA	0.199361	0.020335	3.01442	0.0317732	2.45526
LOC102132369	1.91331	0.999693	-0.357832	0.0204529	2.92407	0.134652	1.78683
TH	2.72496	0.999693	1.40194	0.020476	2.99991	0.0312501	2.46475
LOC102132707	7.38254	0.999693	0.491668	0.0204849	2.48917	0.000172	4.143
LOC102136130	27.2161	0.999693	0.674931	0.0204934	1.12062	8.10376e-06	2.76183
KIAA1614	16.3329	0.999693	0.88335	0.0205259	1.84292	0.0146463	2.40421
LOC102134656	1.91293	0.999693	0.996336	0.0205596	2.84167	0.00114627	3.80134
LOC102125706	5.0671	0.999693	1.64944	0.0205835	2.96364	0.00188796	3.50737
NFIB	14.2683	0.999693	-0.175653	0.0206171	1.66346	0.00150305	2.82634
HTR2C	5.14478	0.999693	0.325193	0.0206255	2.33377	0.000403913	3.78832
LOC102146795	3.95355	0.999693	1.10953	0.0206463	2.59719	0.000643603	3.85755
LMX1A	5.81373	0.999693	1.37769	0.0207169	2.91804	0.000141431	4.30078
IL31RA	4.97305	0.999693	0.365881	0.0207284	2.36165	0.000394313	3.82101
LOC102117554	1.40875	NA	0.412781	0.0207549	2.95963	0.0223366	2.66262
LOC102127091	9.86747	0.999693	1.20547	0.0207549	1.71688	5.6896e-06	3.80179
LOC102128743	6.15101	0.999693	-0.618657	0.0207799	2.47048	2.02276e-05	4.62266
RALB	2223.77	0.999693	0.421182	0.0207799	1.12741	6.65601e-05	2.68666
LOC101866203	2.22983	0.999693	1.42737	0.0209194	2.52419	0.282393	1.34768
GNAQ	9655.95	0.999693	0.726599	0.0209309	1.17329	0.00307203	2.10643
EXOC3L1	1.62259	NA	0.540357	0.0210106	2.89815	0.00466537	3.3224
LOC102116947	2.91339	0.999693	0.40526	0.0210139	2.74484	0.0238212	2.66433
HHATL	1.72888	NA	0.761555	0.0210512	2.86931	0.00243801	3.55514
FMO1	1.08047	NA	0.285107	0.0210797	3.00277	0.133453	1.70696
LOC102115650	12.0105	0.999693	0.894667	0.0211058	1.80208	6.57034e-06	4.00962
LOC102137994	2.7539	0.999693	0.88754	0.0211159	2.66982	0.000633776	3.91026
ISOC2	8.18702	0.999693	0.443722	0.0212116	1.77782	0.0630703	1.84935
GRIN1	12.3131	0.999693	0.554489	0.0212962	1.6631	0.832504	-0.278605
ATP10B	19.3287	0.999693	0.49165	0.0214269	1.70144	0.000271284	3.27746
LOC102117811	1.82183	0.999693	0.802066	0.0215587	2.95031	0.0168456	2.76886
C7H15orf59	1.46467	NA	0.245861	0.0215654	3.00512	0.0648285	2.09519
LOC102144365	6.00434	0.999693	0.217229	0.0215955	2.34666	0.00950843	2.88784
LOC102114998	1.14526	NA	1.06643	0.0215967	2.93581	0.115171	1.84203
KCNIP1	72.3171	0.999693	0.605545	0.0215967	1.43199	0.00488632	2.33661
NALCN	13.6561	0.999693	0.507197	0.0216447	1.86507	8.95269e-05	3.69225
LOC102130549	59.1045	0.999693	0.2704	0.0218055	1.89812	0.0595917	1.95438
ZNF385D	38.2803	0.999693	0.270209	0.0218055	1.85641	0.000332699	3.46971
CDH18	17.1253	0.999693	0.553215	0.0218254	2.17276	3.73355e-05	4.26604
HSPA6	43.3942	0.999693	0.347062	0.0218355	1.34759	4.75287e-07	3.70977
TEAD3	11.2755	0.999693	-0.119425	0.0218532	1.6353	0.119252	1.5149
GPR124	12.8882	0.999693	0.886495	0.0219156	1.79892	0.00478605	2.6968
RSPO4	2.66588	0.999693	2.0217	0.0219322	2.82642	0.0019253	3.61017
BPIFB4	3.50216	0.999693	-0.552736	0.0219424	2.43779	0.0122998	2.84936
PROK2	90.8423	0.999693	1.00773	0.0220597	2.11348	0.106212	1.79889
LOC102145246	1.87258	0.999693	0.342451	0.0220686	2.9378	0.00574037	3.19286
LOC102130229	27.1218	0.999693	-0.167087	0.0220686	1.27608	4.86458e-05	2.91288
LOC102117674	4.66112	0.999693	0.718954	0.0221919	2.54982	0.000224183	4.13212
PTGFR	2.11482	0.999693	0.51658	0.022204	2.81439	0.000258943	4.24033
LOC102136798	3.45731	0.999693	1.05563	0.022204	2.77872	0.00215501	3.55036
LOC101925538	4.07833	0.999693	-0.148823	0.022204	2.49856	0.269075	1.37368
CXCR2	1146.64	0.999693	0.875075	0.022204	1.92649	0.000346528	3.56183
LOC102121749	13.9726	0.999693	1.3907	0.022204	1.55883	0.0988162	1.54295
LOC102128316	4.77244	0.999693	1.07119	0.0222861	2.44535	0.000527844	3.83039
LOC102121250	19.6638	0.999693	0.636128	0.0224353	1.66711	1.51125e-05	3.76764
LOC102140024	16.3218	0.999693	0.202671	0.0224353	1.50214	0.0193125	2.03124
PARD3	1046.91	0.999693	0.53033	0.0224353	1.0046	0.0390264	1.33787
LOC102121196	4.41184	0.999693	0.232809	0.0224637	2.62642	0.000480378	3.96996
PMP22	27.6861	0.999693	-0.147887	0.0224888	1.71861	0.16333	1.41886
LOC102115651	6.33564	0.999693	0.961109	0.0225241	2.61358	7.6341e-05	4.44274
LOC102115661	2.37904	0.999693	1.44236	0.0225282	2.65727	0.00571519	3.22215
LOC102122843	3.17404	0.999693	0.713008	0.0226107	2.7856	0.00439773	3.30989
LOC102137348	3.9445	0.999693	1.56032	0.0226936	2.6842	0.000406689	4.04648
LOC102125577	6.05757	0.999693	0.329878	0.0226936	1.74301	0.0490433	1.92483
LOC102146253	24.7099	0.999693	-0.0408603	0.0227137	1.55776	5.34154e-07	4.08057
SLC6A5	2.91726	0.999693	0.473035	0.0227196	2.89062	0.000489155	4.00932
SYT1	20.4677	0.999693	1.03215	0.0227966	2.02656	4.79633e-05	4.07421
LOC102132668	14.9346	0.999693	0.580648	0.0227978	1.80381	0.00134685	3.04754
MAPK15	2.2905	0.999693	1.1212	0.0228193	2.80242	0.0555951	2.27695
SYNGR1	7.55736	0.999693	0.726263	0.0228707	1.8095	0.0189671	2.29594
ADM	44.582	0.999693	0.0509895	0.0229496	2.38687	0.663201	0.593136
SLC9A3R2	7.41572	0.999693	1.077	0.0229644	1.80469	0.527839	0.753176
ALOX5AP	3039.12	0.999693	0.540342	0.0230848	1.65165	0.000659308	3.11857
LOC102146703	2.3654	0.999693	1.56309	0.0231785	2.63044	0.0084943	3.08033
SNX18	1550.93	0.999693	0.197352	0.0232087	1.09851	0.00167913	2.13157
LOC102134313	1.43435	NA	1.09959	0.0232245	2.90376	0.0486292	2.30733
LOC102118295	4.53814	0.999693	1.67231	0.0233398	2.4736	0.000189473	4.12665
LOC102121443	1.1772	NA	0.307766	0.0234297	3.00386	1	0
LOC102117342	2.05448	0.999693	0.724285	0.023499	2.84273	0.00136919	3.7315
TRIQK	8.23666	0.999693	1.06464	0.0235586	1.59952	0.0269301	2.00857
LOC102141291	4.11573	0.999693	2.33206	0.0237214	2.90777	0.017412	2.72599
LOC102133471	2.82994	0.999693	-0.678679	0.0237855	2.54348	0.00141922	3.62372
RIMS1	22.2023	0.999693	0.188499	0.0238221	1.90999	0.000563739	3.40993
CDX1	1.8203	0.999693	1.72664	0.0238268	2.96229	1	0
NXPH2	4.99397	0.999693	1.36188	0.0238268	2.25679	3.30859e-05	4.28082
LOC102146349	51.5236	0.999693	0.245425	0.0239322	1.0552	0.00982438	1.70464
KIAA1377	3.48881	0.999693	1.21756	0.0241101	2.52693	0.00180456	3.54531
LOC102118555	7.18176	0.999693	0.876818	0.0241388	2.80341	0.0156106	2.7849
LOC102134481	6.27785	0.999693	1.80501	0.0241732	2.84352	0.000120088	4.34158
PNPLA5	1.6544	NA	1.75838	0.0242189	2.85844	0.0466725	2.3443
IFNL1	2.00375	0.999693	1.10347	0.0242189	2.82878	0.00240786	3.54264
LOC102139843	13.9508	0.999693	0.114516	0.0242189	1.36501	0.522907	0.63827
CCDC129	3.90694	0.999693	2.02479	0.0244257	2.82923	0.000960654	3.78848
SLC13A1	3.53082	0.999693	0.825661	0.0244257	2.74064	0.00119482	3.73978
ALS2CR11	15.4691	0.999693	0.812813	0.0244257	1.50197	0.000783562	2.78689
AGXT	1.70732	NA	0.812784	0.024524	2.92032	0.0324528	2.46583
HPCA	0.951054	NA	0.210462	0.0245482	2.98048	1	0
LOC102122882	12.1859	0.999693	0.649994	0.0245778	2.30931	0.00315291	3.24884
MEFV	1913.23	0.999693	0.643751	0.0245778	1.35901	0.000470317	2.80607
LOC102124586	2.5701	0.999693	1.28679	0.0245935	2.81693	0.00103684	3.80427
LOC102130467	3.12298	0.999693	1.02597	0.0246249	2.69781	0.00170197	3.63331
CCDC70	4.85845	0.999693	0.320538	0.0247203	2.87523	7.86782e-05	4.46874
TSPAN16	131.515	0.999693	1.03252	0.0247203	1.55381	0.000539392	3.04594
NKAIN2	60.4225	0.999693	-0.215398	0.0247203	1.17986	2.195e-05	2.94364
LOC102134509	1.73382	NA	0.922211	0.0247238	2.90905	0.0316704	2.48363
SLC7A2	3.68688	0.999693	0.460703	0.0249312	2.55687	0.0088137	3.02811
SBSPON	8.76071	0.999693	0.383313	0.0249312	1.97975	0.0601521	2.01393
ALOX12B	3.86009	0.999693	0.355522	0.0250575	2.41167	0.052998	2.25862
LOC102125745	2.19995	0.999693	0.500455	0.0250794	2.90324	0.00562251	3.17443
LOC102139322	3.04058	0.999693	1.47272	0.0250794	2.73154	8.35222e-05	4.51905
LOC102117383	2.45954	1	0	0.0250961	2.87787	0.000552444	3.97953
KCNJ3	5.44117	0.999693	1.41304	0.0250961	2.58716	0.000281256	4.11023
LPHN3	22.6762	0.999693	0.881877	0.0251032	1.93483	0.000130498	3.78861
GATA4	6.21833	0.999693	0.498569	0.0251045	2.01401	0.00517677	2.87563
LOC102130719	2.48664	0.999693	-0.222715	0.0251972	2.69476	0.0363258	2.48488
LOC102129053	13.0285	0.999693	0.479382	0.0252127	2.50864	0.0982819	1.95778
LHFPL4	6.15824	0.999693	0.849636	0.0252127	1.994	0.00185708	3.13164
LOC102126648	4.21011	0.741618	2.62172	0.0252332	2.52395	0.000169973	4.20751
PCDH9	31.0606	0.999693	0.114829	0.02524	1.53264	0.00017372	3.21023
LOC102123805	7.49253	0.999693	0.349859	0.0253487	2.52127	0.000245393	4.10939
PPARG	45.5322	0.999693	1.35484	0.0254271	1.58579	0.059708	1.77171
DLEC1	20.9611	0.999693	0.891528	0.0254815	1.10418	2.02907e-06	2.87143
LOC102145338	4.22515	0.999693	2.2556	0.0255161	2.48016	0.0934209	2.00337
POU2F3	10.3756	0.999693	1.39468	0.0255161	2.14687	0.000281256	3.80009
LOC102131856	1.82986	0.999693	0.203383	0.0255941	2.88893	0.00572709	3.18665
SYT17	4.69101	0.999693	0.821933	0.0255941	2.73523	0.00030905	4.12746
LOC101865821	2.10946	0.999693	0.497579	0.0256367	2.92434	0.0166592	2.71897
LOC102147124	46.6218	0.999693	-0.0264243	0.0256367	1.24874	0.000553403	2.56236
SLC4A3	1.64398	NA	0.521913	0.0257532	2.92067	0.0359355	2.39548
LOC102120170	1.7645	NA	0.543018	0.0258207	2.84536	0.00413302	3.34142
TMEM72	4.69925	0.999693	1.45879	0.0258243	2.593	0.00109039	3.72867
LOC102121125	2.41762	0.999693	1.64765	0.0258939	2.81125	0.00386183	3.35977
A4GALT	144.786	0.999693	0.105915	0.0259079	1.32447	0.049257	1.62705
MSLNL	6.03324	0.999693	0.540973	0.0259313	2.15747	0.856158	0.266511
SLC27A6	2.36325	0.999693	0.814592	0.0262144	2.68601	0.010402	3.01378
LIN7A	3.72578	0.999693	1.2789	0.0262646	2.83894	0.000765652	3.83771
C7H14orf180	2.20239	0.999693	1.40572	0.0263645	2.93463	0.165965	1.59054
LOC102134103	4.46061	0.999693	1.16517	0.026441	2.8624	0.000727497	3.81539
LOC102142023	93.6225	0.999693	0.0825494	0.026441	1.06047	0.535191	0.497186
CALCR	6.1554	0.999693	0.885654	0.0265046	2.3422	0.000148363	4.12447
LOC101866122	4.15634	0.999693	-0.0847324	0.0265055	2.57149	0.00081431	3.81839
CNTN6	12.5001	0.999693	1.02254	0.0265438	2.09842	8.59072e-05	4.04752
R3HDML	1.60572	NA	0	0.0265754	2.87151	0.00385513	3.34745
ADPRHL1	6.01134	0.999693	0.0565408	0.0265754	1.90331	0.371874	1.04957
LOC102139855	1.88585	1	0	0.0266882	2.91415	0.00808267	3.00433
LOC101867380	1.47405	NA	0.480593	0.0267272	2.85775	0.0125948	2.90438
LOC101926161	18.7485	0.999693	-0.22571	0.0267432	1.13774	0.00109585	2.20134
GFOD1	2065.99	0.999693	0.389624	0.0267758	1.12834	0.000282475	2.53503
THSD7B	54.7549	0.999693	0.219779	0.0267978	1.4579	0.000178066	3.13813
LOC102130398	10.516	0.999693	0.8825	0.0268589	1.67915	0.731763	-0.442867
LOC102121354	9.69439	0.999693	0.80662	0.026972	1.87433	0.0266757	2.27271
LOC102121415	6.98041	0.999693	1.29147	0.0270341	2.06907	0.000321023	3.66982
CTNND2	36.9044	0.999947	-0.00160686	0.0271585	1.92121	0.000268794	3.65252
C8H8orf34	16.7332	0.999693	0.432599	0.0272023	2.25529	0.000251274	3.94915
LOC102145014	1.46081	NA	-0.330514	0.0272544	2.81216	0.272472	1.32823
MERTK	28.1556	0.999693	0.71852	0.0272544	2.10083	0.0811085	1.94767
MARCH1	7030.28	0.999693	0.321005	0.0272544	1.48766	0.00370446	2.54709
LYZ	5426.16	0.999693	0.0760597	0.0272544	1.25639	0.40322	0.736552
LOC102124392	1.0072	NA	0	0.0272584	2.93373	1	0
SLC30A3	2.80182	0.999693	0.278045	0.0272584	2.64373	0.0257347	2.63161
SCN11A	5.34444	0.999693	1.14906	0.0272856	2.48912	0.00284042	3.39208
LOC102122355	1.42997	NA	1.24391	0.027361	2.83938	0.0498862	2.29338
LAD1	2.76224	0.999693	0.968171	0.0273648	2.75426	0.0308629	2.53747
LOC102122201	3.80105	0.999693	0.796895	0.0273648	2.42542	0.000156208	4.16926
PADI3	8.55722	0.999693	1.13493	0.0273648	2.20402	0.0132842	2.73119
SLC22A4	439.45	0.999693	0.377665	0.0273648	1.72439	0.00171854	3.00887
LOC101866158	10.0337	0.999693	0.419318	0.0273657	1.54717	0.000194899	3.10104
LSM2	31.388	0.999693	0.0380736	0.0274028	1.5221	0.110862	1.501
LOC102123047	2.32925	0.999693	0.48758	0.0274059	2.76043	0.000231197	4.27019
LINGO1	16.9741	0.999693	-0.14304	0.0274059	1.92235	0.0830805	1.85969
LOC102124848	11.0912	0.999693	0.928851	0.0275274	2.24922	0.000182949	4.0249
LOC102128370	1.91731	0.999693	0.51589	0.0275762	2.89642	0.0249131	2.5487
CRISPLD2	1206.38	0.999693	0.436286	0.027645	1.54233	0.000903021	2.96001
CAPN14	5.54872	0.999693	1.15142	0.0277257	2.51679	0.00819495	3.04027
GRM7	42.851	0.999693	0.631478	0.0277722	1.76804	0.000419092	3.38895
LOC102137824	39.4994	0.999693	0.818795	0.0278079	1.36276	7.48289e-05	3.12101
C1H1orf94	1.68211	NA	0.824351	0.0278317	2.81206	0.00711614	3.14281
ANGPTL6	10.3713	0.999693	-0.197428	0.0278317	1.47639	0.252493	1.11782
LOC102122308	4.30917	0.999693	1.76555	0.0278774	2.45739	0.00551482	3.16983
LOC102138872	1.77988	0.999693	0.797738	0.0280529	2.79424	0.00383896	3.37702
LOC102133231	10.2685	0.999693	0.196552	0.0280828	1.57347	0.00197096	2.70679
LOC101926059	3.38212	0.999693	1.08164	0.0281518	2.52555	9.85675e-05	4.36829
LOC102126376	97.3959	0.999693	0.71321	0.0281881	1.47572	0.00268233	2.60895
LOC102139251	2.93977	0.999693	1.01942	0.0282972	2.7066	0.00813666	3.08846
LGR6	9.28608	0.999693	0.642096	0.028396	2.60718	0.00776558	3.05334
CHRDL2	10.5322	0.999693	-0.238418	0.028396	1.5693	0.00114265	2.82814
LOC102142966	189.873	0.999693	-0.0374608	0.0284068	1.38825	0.0195762	1.99088
LOC102141880	2.06253	0.999693	1.51949	0.028452	2.73296	0.00195515	3.61951
LOC102145847	6.06935	0.999693	1.55079	0.028452	2.37508	0.00149974	3.54251
LOC101867278	3.87321	0.999693	1.20166	0.0285134	2.64078	0.000472973	4.01417
LOC102126936	6.46023	0.999693	1.38977	0.0285134	2.45644	0.000156224	4.21758
LOC102120766	25.7652	0.999693	0.979022	0.0285864	1.32312	2.18581e-05	3.19497
LDLRAD2	3.02933	0.999693	1.16625	0.0286268	2.65256	0.0575139	2.25914
NINL	21.1455	0.999693	0.818196	0.0286268	1.52496	0.00294007	2.6083
HNF1A	25.1287	0.999693	0.128987	0.0286277	1.28521	0.00165742	2.41126
NFIL3	1349.4	0.999693	-0.170245	0.0287694	1.37585	0.00338481	2.44487
CPNE5	41.9389	0.999693	-0.203465	0.0287746	1.36933	0.0135027	2.06409
PLXNB1	9.4064	0.999693	0.190001	0.0288412	1.82869	0.772132	-0.390363
FAM84B	32.2386	0.999693	0.532304	0.0288547	1.36045	0.0788228	1.51738
LOC102120947	2.39957	0.999693	0.752477	0.0288547	2.6149	0.00306321	3.44844
LILRB3	960.74	0.999693	0.701554	0.0289515	1.46736	9.59805e-05	3.33687
LOC102134524	2.28349	0.999693	1.13891	0.0289692	2.7862	0.00269543	3.47722
TGM6	3.3047	0.999693	1.57991	0.0289692	2.72094	0.00020626	4.27625
TBXAS1	1725.67	0.999693	1.09066	0.0289692	1.25576	0.0142997	1.93663
MROH5	9.34726	0.999693	0.135431	0.0291199	1.93226	0.232106	1.35678
ASB18	2.89991	0.999693	1.05224	0.0291619	2.27145	0.463896	0.948229
LOC102131827	1.52711	NA	0.565051	0.0291716	2.82731	0.014012	2.85082
LOC102146905	4.35692	0.999693	2.05173	0.0292362	2.21271	0.0114875	2.79659
FAM89A	200.995	0.999693	-0.337031	0.0292947	1.52701	0.00408691	2.58129
AK4	17.529	0.999693	0.978919	0.029316	1.64997	0.00627366	2.55728
DACT3	10.3978	0.999693	0.775636	0.0293319	1.89297	0.0654787	1.95536
VWDE	4.22577	0.999693	1.38291	0.0294032	2.67624	0.00191101	3.57265
LOC102146047	2.4239	0.999693	0.686977	0.0294281	2.87158	0.0148973	2.74937
LOC102138733	4.3357	0.999693	0.786875	0.0294481	2.65634	0.000242568	4.20239
CALHM3	2.98522	0.999693	0.894977	0.0294547	2.52638	0.007934	3.08387
BPIFB3	1.89846	0.999693	-0.74578	0.0294724	2.65459	0.00410623	3.36823
IL1RL1	33.4592	0.999693	0.36327	0.0295098	1.28882	0.0256564	1.80114
LOC102136848	11.2883	0.999693	0.269561	0.0295346	2.13623	0.000673295	3.61741
GLB1L3	3.65476	0.999693	1.15719	0.0296528	2.6587	0.0240053	2.64633
EMP2	2.47962	0.999693	0.813112	0.0296962	2.70514	0.000148686	4.38625
ELMOD1	6.28223	0.999693	0.564849	0.0296962	2.21159	0.0111562	2.81433
LOC102131629	3.68702	0.999693	0.925062	0.0298257	2.79253	0.349001	1.15699
LOC102123606	1.20027	NA	0	0.0298491	2.85677	0.023888	2.58436
AMHR2	32.0637	0.999693	0.730126	0.0298491	1.06027	3.57578e-06	2.86747
LOC101925468	401.398	0.946276	2.2829	0.0300133	2.2876	0.0423489	2.31027
AOAH	2683.38	0.999693	0.205754	0.0300848	1.31662	0.000855048	2.68097
MARK1	6.88043	0.999693	1.19426	0.0301466	2.60546	0.000330734	4.07277
PCDH11X	19.5748	0.999693	0.636049	0.0301751	1.49603	8.99183e-06	3.65539
LOC102125847	25.7588	0.999693	0.208669	0.0301958	1.50129	0.000324158	3.08873
FOXA3	1.88585	0.999693	-0.0231627	0.0302062	2.60401	0.00653538	3.19632
ME1	12.7035	0.999693	0.378317	0.0303192	1.74747	0.000170138	3.51795
LOC102146313	3.62645	0.999693	-0.0132261	0.0303458	2.55487	0.00160771	3.62495
MGAT5B	10.093	0.999693	-0.144469	0.0303835	2.37841	0.0803278	2.05141
GFPT2	33.0966	0.999693	-0.95662	0.0303835	1.76978	0.278496	1.18665
PADI6	6.58962	0.999693	1.09333	0.0303835	1.66595	0.307955	1.11288
LOC102131138	6.27677	0.999693	1.0719	0.0303835	1.5883	0.96542	-0.0676312
IL6R	3392.89	0.999693	0.466586	0.0303835	1.07752	3.26544e-06	3.11411
LOC102144245	2.1281	0.999693	1.15773	0.0303933	2.70842	0.000786116	3.90811
DOCK4	4976.2	0.999693	0.00223117	0.0303933	1.0263	0.171091	0.980147
CDH16	1.38049	NA	0.58533	0.0304139	2.87913	0.165628	1.5611
TUBA3C	2.13251	0.999693	0.172709	0.0304139	2.72935	0.00025493	4.24714
HAPLN4	1.61745	NA	1.3885	0.0305034	2.8081	0.0571867	2.21185
LOC102116206	4.17031	0.999693	0.607435	0.0305034	2.50674	0.000465659	3.9764
LOC102130739	15.1605	0.999693	0.688179	0.0305034	1.41703	0.0075815	2.24616
CACNG7	3.44051	0.999693	0.293576	0.030559	2.71218	0.0488037	2.31768
LOC102137012	1.98299	0.999693	0.770775	0.0306115	2.80681	0.00748723	3.08254
MLIP	9.40281	0.999693	1.57088	0.0306261	2.51058	0.00133989	3.62789
LOC102129979	16.1354	0.999693	1.53428	0.0306537	1.63388	0.206426	1.30317
LOC101925178	12.05	0.999693	1.34016	0.0306851	2.31376	0.000106051	4.23147
COL6A6	12.8397	0.999693	0.762852	0.03072	1.78904	0.00350701	2.86386
LOC102119361	15.9088	0.999693	0.48385	0.0307473	2.2158	1.42507e-05	4.61679
SHISA9	13.7013	0.999693	0.427969	0.0307473	2.12661	0.000515833	3.69549
LOC102123586	0.948216	NA	0	0.0307846	2.87507	0.152909	1.57148
LOC101925572	60.7716	0.999693	-0.107013	0.0309757	1.41324	0.000546431	2.90205
PRAMEF20	1.78438	0.999693	-0.59805	0.031055	2.85638	0.324385	1.15969
LOC102127235	5.67907	0.999693	1.59669	0.0310969	2.82821	0.00373872	3.233
DOCK6	15.5056	0.999693	0.442406	0.031129	1.83206	0.153262	1.54827
LOC102122518	6.52101	0.999693	1.5222	0.031173	2.59824	3.08833e-05	4.71063
GPR128	2.81344	0.999693	1.37853	0.0312069	2.76729	0.00244347	3.48189
IFT81	39.1703	0.999693	-0.018748	0.0312452	1.01709	0.038993	1.40157
TRNAW-CCA	4.10988	0.999693	1.52558	0.031334	2.0291	0.998761	-0.00834471
LOC102120904	27.8298	0.999693	0.187543	0.0314871	1.45171	0.00186338	2.66586
LOC102128882	142.364	0.999693	0.372055	0.0314893	1.13117	0.000470317	2.48815
SEMA3C	26.3379	0.999693	0.799848	0.0314893	1.08647	0.00954493	1.79194
LOC102122545	50.0055	0.999693	-0.296927	0.0315388	1.75659	0.0451856	2.04056
CDH12	34.359	0.999693	0.200685	0.0316191	1.52028	4.00783e-05	3.55142
LOC102129986	5.26511	0.999693	0.90831	0.0316532	2.1611	0.00149136	3.41434
MMP25	2111.52	0.999693	0.627596	0.0316532	1.47699	0.00341291	2.59778
NOS1	7.29413	0.999693	-0.156455	0.031667	2.0348	7.93884e-05	4.0114
LOC102145515	60.5634	0.999693	0.234932	0.0318713	1.5568	1.08382e-06	4.23833
SERPINA1	1813.42	0.999693	0.389055	0.0319809	1.62216	0.000137906	3.53138
NEO1	40.9747	0.999693	0.967251	0.0320454	1.58566	0.0218199	2.16672
ITGB4	17.61	0.999693	0.0247675	0.0320896	1.2732	0.0136405	1.95016
CHRDL1	3.37325	0.999693	1.54464	0.0320982	2.67857	0.000161918	4.33976
LOC102139998	9.61632	0.999693	1.32565	0.0321467	2.24366	0.0742279	2.06375
LOC102123500	2.60801	0.999693	1.60864	0.0322394	2.72547	0.0022196	3.54009
NES	1.0233	NA	0.172162	0.0322584	2.84894	0.152795	1.59614
SPATA20	2.08824	0.999693	1.22284	0.0322584	2.73682	0.00358593	3.38597
PRG4	21.9849	0.999693	0.835033	0.0323241	1.22051	0.194504	1.09773
LOC101865840	6.80937	0.999693	0.741088	0.0323535	2.218	0.000820611	3.64178
LOC101866962	4.36005	0.999693	0.587282	0.0323539	2.52422	0.00381126	3.33047
LOC102118284	68.0258	0.999693	0.245698	0.0324108	2.01851	0.0658552	2.02913
CCDC85A	13.1743	0.999693	0.172414	0.0324108	1.96481	0.00109055	3.36927
LOC101867128	2265.68	0.999693	0.422781	0.0324875	1.23345	0.00345378	2.28149
LOC102142695	21.422	0.999693	0.788233	0.0325434	1.88282	0.103659	1.76477
LOC102126492	11.967	0.999693	-0.222978	0.0325656	1.77134	0.274573	1.21085
LOC102123265	5.22875	0.999693	0.099278	0.0325712	2.38124	0.000731083	3.78702
PITX1	1.69752	NA	1.71739	0.0326138	2.75731	0.0527551	2.26924
LOC102123376	4.07559	0.999693	-0.110663	0.0327009	2.34144	0.198294	1.56983
LOC101925161	1.53052	NA	0.196244	0.032724	2.81166	0.0177565	2.70866
TOX3	2.63635	0.999693	1.44899	0.032724	2.71839	0.00153367	3.66134
FGFR3	5.2169	0.999693	0.817885	0.032724	2.1888	0.325725	1.21615
NPSR1	12.9196	0.999693	0.748245	0.0327293	1.90218	0.00137712	3.24774
LOC102131481	3.83218	0.999693	1.08471	0.0328	2.40206	0.00337404	3.33893
INHBB	32.129	0.999693	0.495279	0.0328	1.72896	0.0806933	1.79431
LOC102122985	5.80296	0.999693	0.578909	0.032813	2.56002	0.0975516	1.97934
PPP1R1C	12.9423	0.999693	0.512555	0.0328198	2.09701	0.00017372	3.96217
LOC102127800	1.92505	0.999693	0.250225	0.0328614	2.58497	0.014459	2.89116
SEMA6D	45.3179	0.999693	1.2223	0.0328892	2.034	0.0388276	2.26594
ASB4	3.12203	0.999693	0.983228	0.0330511	2.7081	0.000278144	4.18161
LOC102139186	5725.7	0.999693	0.913027	0.0330511	1.37277	0.000322176	3.00301
LOC101925250	682.608	0.999693	0.197868	0.0330723	1.2204	0.0774246	1.43134
LOC102118355	16.5042	0.999693	1.88859	0.0330837	2.20665	0.0070707	2.98533
LY6G6C	4.40792	0.999693	2.11107	0.033199	2.77403	0.139454	1.7395
TNS4	3.56272	0.999693	0.280172	0.033199	2.0504	0.0413559	2.25335
POU6F2	28.4621	0.999693	-0.327436	0.033199	1.6697	0.000156427	3.52938
C8B	2.11794	0.999693	0.485016	0.0332322	2.81278	0.0123464	2.83089
CDH22	20.5188	0.999693	0.525251	0.0332322	1.79232	0.00490525	2.81108
GADL1	9.41813	0.999693	1.18094	0.0332501	2.3108	0.000561971	3.81814
SEMA4A	1572.54	0.999693	0.234609	0.0334035	1.10109	8.1955e-05	2.75833
SCD5	6.79877	0.999693	-0.270476	0.0334282	2.22571	0.000628375	3.73257
LOC102132952	194.192	0.999693	0.654597	0.0334687	1.41671	0.000346528	3.04894
FLVCR2	1176.46	0.999693	0.504036	0.0334687	1.41488	0.931872	-0.106825
LOC102126828	3.92585	0.999693	0.758867	0.0335866	2.42477	0.537906	0.813268
SYCP1	3.3754	0.999693	1.37878	0.0336376	2.74958	0.00182111	3.55194
LOC102129281	6.8148	0.999693	1.25371	0.0337589	2.27596	0.00405991	3.21191
LOC102138198	4.72253	0.999693	1.38548	0.0338016	2.33754	0.00058742	3.82848
LOC102146032	1.06591	NA	0	0.0339094	2.83759	0.165828	1.51032
LOC102145418	5.13542	0.999693	-0.549954	0.0339094	2.67192	0.00324156	3.3736
LOC102145674	2.5271	0.999693	1.35823	0.033982	2.58086	0.0114447	2.97137
C6H5orf58	92.3508	0.999693	0.87773	0.034057	1.21179	2.60393e-07	3.7295
CCNJL	668.047	0.999693	0.855109	0.034106	1.4187	0.000544526	2.97121
LOC102126083	5.69669	0.999693	1.71087	0.0341073	2.60052	0.000196093	4.23992
ASPRV1	2.94119	0.999693	1.06486	0.0341875	2.69222	0.0159818	2.80024
TMC2	7.94093	0.999693	0.182194	0.0344039	1.82683	0.000321175	3.48886
SSUH2	2.15129	0.999693	-0.246568	0.0344293	2.64013	0.00759396	3.13471
LOC102127700	2.1122	0.999693	0.507527	0.0344584	2.75677	0.00343098	3.3617
AQP10	1.129	NA	0	0.0344983	2.81652	0.0606173	2.09456
LOC102131247	10.8508	0.999693	0.842315	0.0345138	2.38792	0.00218731	3.45156
LOC102127037	6.29255	0.999693	1.87202	0.0345509	2.32272	0.00316928	3.3222
LOC102129718	4.53532	0.999693	1.01126	0.0346096	2.65858	0.0013221	3.67335
LOC102141524	1.98769	0.999693	-0.300171	0.0346211	2.58059	0.00508668	3.28572
LOC101865767	9.69854	0.999693	0.843349	0.0346211	2.10315	0.000544526	3.68679
FGF1	11.1605	0.999693	0.993817	0.0346211	1.50372	3.74708e-06	3.70213
LOC102134926	1.76972	NA	0.810537	0.0346264	2.72302	0.00484147	3.27626
LOC102141168	1.86501	0.999693	1.63963	0.0346264	2.53878	0.0780878	2.12799
CNTNAP4	20.0442	0.999693	0.850053	0.0346264	1.79524	0.0227605	2.33431
PPP1R3B	402.56	0.999693	0.807827	0.0346264	1.45713	8.28156e-05	3.41575
LOC102129728	5.35437	0.999693	0.168987	0.034684	2.10657	0.000644701	3.61809
LOC102115252	5.92347	0.999693	0.689777	0.0348216	2.11089	8.60327e-05	4.09829
MAOA	22.3417	0.999693	0.729579	0.0349059	1.92986	0.682152	0.536829
LOC102119248	2.41896	0.999693	0.746588	0.0349993	2.71452	0.00105678	3.77571
NTRK1	17.6346	0.999693	-0.0572237	0.0350501	1.69488	0.385872	0.970597
FAM83B	2.59504	0.999693	1.57403	0.0350534	2.65076	0.000654232	3.94947
SHROOM2	5.9	0.999693	1.29169	0.0350838	2.3465	0.0010882	3.66553
HS3ST2	6.76701	0.999693	1.03454	0.0350838	2.13682	0.00126727	3.4784
LOC102121433	1.52742	NA	0.884961	0.0352303	2.76049	0.031127	2.4861
LOC102129122	15.1746	0.999693	0.683188	0.03529	2.20522	0.000729972	3.69144
GRIA4	13.5831	0.999693	0.964279	0.0354207	2.05556	0.000868099	3.53553
ENOX1	31.782	0.999693	0.999389	0.0354699	1.35741	0.000539148	2.82746
CES5A	7.77429	0.999693	0.853132	0.0354974	2.12552	0.00023403	3.91873
LOC102115519	23.5056	0.999693	1.43361	0.0355141	2.14564	0.0067521	2.98187
GPR112	3.30959	0.999693	0.705044	0.0355509	2.66233	0.00381373	3.33798
LOC102118849	2.40387	0.999693	0.101975	0.0355509	2.65197	0.00757607	3.11745
OSBPL6	15.9765	0.999693	0.824428	0.0355509	1.70556	0.00450864	2.75958
IRX4	1.7232	NA	1.47881	0.0355885	2.80949	1	0
TECRL	2.06546	0.999693	1.29229	0.0355885	2.71798	0.00721219	3.1113
LOC102116582	9.71283	0.999693	1.39462	0.0355885	1.98382	0.015748	2.59162
LOC102127514	5.82256	0.999693	-0.415841	0.035593	2.29814	0.00676034	3.06611
LOC102143811	2.73171	0.999693	1.90336	0.035602	2.64132	0.00103939	3.80299
CPAMD8	32.6975	0.999693	1.74421	0.035733	2.05292	0.0933429	1.89787
LOC102144382	1.82724	0.999693	1.27587	0.0357357	2.78134	0.0799326	2.00206
GALNT14	14.6009	0.999693	1.37965	0.0357357	2.53445	0.00631121	3.11361
FUT7	161.057	0.999693	0.527764	0.0358252	1.51416	0.013081	2.29505
LOC102144430	8.32305	0.999693	0.775109	0.0359965	2.07367	0.00493451	3.03976
TMEM119	6.1054	0.999693	0.239842	0.0360304	2.13985	0.0556079	2.17921
COL14A1	14.5444	0.999693	0.211241	0.0361183	1.37498	6.15166e-05	3.16489
SLC22A31	1.20662	NA	0.903337	0.0361262	2.77412	0.142427	1.67748
PLIN5	3.08062	0.999693	0.726713	0.0361793	2.49745	0.0877559	2.0475
RAB36	2.82777	0.999693	-0.730604	0.0362477	2.23174	0.704201	0.528379
PLEKHG4B	11.8245	0.999693	1.02216	0.0362545	2.31319	0.0375991	2.39796
LOC102118268	1.84847	0.999693	0.635474	0.0362882	2.71137	0.00344068	3.3907
SLC7A14	4.43153	0.999693	1.15098	0.0362967	2.64918	4.37891e-05	4.65948
CSRP3	2.3002	0.999693	0.704328	0.036382	2.51077	0.00300879	3.45223
PRKCG	5.24601	0.999693	0.981463	0.0365622	2.32235	0.0977792	1.96555
SPOCD1	3.867	0.999693	0.990913	0.0365689	2.0818	0.000608305	3.58127
LOC102127257	56.201	0.999693	0.508857	0.0365689	1.53207	0.0273589	2.07734
LOC102122329	1.5898	NA	0.532305	0.0366079	2.7245	0.00831071	3.05993
LOC101925137	274.494	0.999693	0.299074	0.0366315	1.30231	0.86099	-0.19513
FREM2	7.61306	0.999693	0.0753759	0.0366456	2.35971	0.0042166	3.24538
SLC6A2	2.55462	0.999693	-0.262534	0.0366721	2.62703	0.00393566	3.35568
LOC102124926	1.4759	NA	-0.231686	0.0367119	2.66696	0.120141	1.86064
LOC102140689	3.81415	0.999693	0.14695	0.0367119	2.66484	2.73933e-05	4.80075
C16H17orf74	0.811664	NA	0	0.036716	2.78981	1	0
LOC102147010	5.76084	0.999693	1.49837	0.0367505	2.01264	0.185518	1.54568
SPATA17	11.5201	0.999693	1.0894	0.0367615	1.96092	0.00182111	3.257
LOC102134631	7.8241	0.999693	-0.538216	0.0367631	1.86343	0.00208637	3.11328
LOC101867347	1720.7	0.999693	0.319391	0.0368805	1.11107	0.000639467	2.46595
NLGN4X	7.49848	0.999693	1.35398	0.0370585	2.08882	0.000100139	4.08184
LOC102134762	1.41195	NA	0.576214	0.0371321	2.77399	0.0712612	2.04146
LOC101925264	38.7075	0.999693	0.404306	0.0371321	1.66362	1.30939e-05	4.0612
LOC102115616	1.52796	NA	0.615483	0.0372934	2.78365	0.0831602	1.94809
MMP12	5.67299	1	0	0.0373601	2.71746	2.37746e-05	4.74993
LOC102143048	20.8169	0.999693	-0.130875	0.0374579	1.85603	3.98134e-06	4.51651
BRINP2	4.7904	0.999693	0.656641	0.0375316	2.61792	0.0034276	3.35587
NCAN	4.26915	0.999693	-0.16173	0.0375838	2.10299	0.0440792	2.27475
LOC102134122	1.79383	0.999693	1.24218	0.0376231	2.65585	0.00389755	3.37409
FMN2	15.6233	0.999693	0.450291	0.0376562	2.11084	0.000602464	3.69626
MKX	5.29281	0.999693	0.721981	0.0376772	2.10593	0.00150671	3.41527
LOC102125546	6.51009	0.999693	0.767894	0.0378032	2.10375	0.16634	1.62994
LOC102128398	7.26571	0.999693	1.07758	0.0379108	2.09791	0.00102593	3.52755
CHST8	11.4971	0.999693	-0.0221512	0.0380269	2.22114	0.00467463	3.15491
LOC102126480	2.48531	0.999693	1.25993	0.0381601	2.6394	0.000762038	3.89721
LOC102136071	5.25836	0.999693	-0.035398	0.0383135	2.14416	0.000439439	3.78655
EFHC2	162.391	0.999693	1.23511	0.0384144	1.88095	0.022737	2.41902
LOC102131263	1.44662	NA	0.568583	0.0384613	2.74121	0.0333288	2.43246
LOC102131548	8.05727	0.999693	-0.102453	0.0384613	2.38228	0.0039274	3.27881
LOC102123186	6.23711	0.999693	0.521797	0.0384613	2.35416	0.000271578	4.08031
DPP10	56.2446	0.999693	0.341308	0.0384613	1.64969	0.000171103	3.5622
KCNMB3	15.5384	0.946276	1.22873	0.0384613	1.22731	0.157226	1.21402
LOC102136977	2.5585	0.999693	0.176112	0.0385027	2.76418	0.00687557	3.01027
LOC101867220	3.91557	0.999693	0.735305	0.0385027	2.22395	0.995524	0.0144776
TEX11	6.39916	0.999693	0.202515	0.0385027	1.69331	0.00498811	2.68834
LOC102124285	49.2359	0.999693	0.130755	0.0386579	1.48019	0.00798532	2.41407
TPRG1	31.1437	0.999693	0.570936	0.0386981	1.22614	7.93884e-05	2.96031
RBBP8NL	3.82423	0.999693	1.31931	0.0387113	2.70895	0.0595273	2.1737
[truncated: 214 more rows]

## Sheet: 6_DPI_down
	baseMean	pval_3_0	lfc_3_0	pval_6_0	lfc_6_0	pval_10_0	lfc_10_0
APBB1	371.292	0.999693	0.019681	2.2446e-08	-1.26933	1.04328e-06	-2.01018
LOC101866106	782.911	0.764107	-0.552956	1.47269e-07	-1.08394	0.144279	-0.560985
IRS2	831.372	0.999693	-0.494345	1.69509e-07	-1.75162	0.00358966	-1.64956
ZNF551	296.893	0.999693	-0.324543	5.36717e-07	-1.00167	4.70189e-09	-2.19689
GLS2	69.1205	0.999693	-0.346081	7.29031e-07	-1.60425	0.000281256	-2.29162
CDR2	328.351	0.999693	-0.0569398	8.08609e-06	-1.02469	4.9503e-05	-1.64037
ZNF395	814.468	0.999693	-0.458284	1.44366e-05	-1.54754	4.61269e-05	-2.33088
C11H12orf49	287.326	0.999693	-0.25066	2.84245e-05	-1.15956	6.40991e-06	-2.14836
IQCC	69.5227	0.999693	-0.317335	3.44586e-05	-1.00733	0.335941	-0.454656
SNX16	50.3752	0.999693	-0.318614	5.01213e-05	-1.19715	0.00363801	-1.71056
LOC102144918	47.485	0.999693	-0.115997	6.68374e-05	-1.73275	3.77466e-05	-3.52923
MARCKSL1	113.074	0.999693	-0.474249	7.75919e-05	-1.49442	0.00289964	-1.89018
LOC102121986	5.85897	0.999693	-0.294772	0.000145137	-3.9739	0.404304	-1.01959
S1PR1	1073.46	0.999693	-0.140141	0.000150312	-1.25888	2.7202e-05	-2.19823
MXI1	1623.64	0.999693	-0.0579412	0.000156865	-1.49698	0.000308104	-2.21187
LOC101865455	354.625	0.999693	-0.222561	0.000238504	-1.00662	3.67491e-06	-2.11114
ZBTB21	945.092	0.999693	-0.688597	0.000241046	-1.50546	0.00102715	-2.07899
LOC101864843	630.822	0.999693	-0.165811	0.00024548	-1.01972	1.52605e-08	-2.52555
CIRH1A	188.187	0.999693	-0.409159	0.000286441	-1.08898	0.000693156	-1.72305
ABHD15	245.042	0.999693	-0.193896	0.000388388	-1.39638	0.00103062	-2.05921
DSN1	324.835	0.999693	-0.505482	0.000395544	-1.00818	8.96116e-05	-1.83749
LOC102132295	186.673	0.999693	-0.604045	0.000502947	-1.21215	0.000117626	-2.21335
LOC101867383	1426.73	0.999693	-0.188527	0.000565766	-1.09362	0.000164149	-1.87185
LOC101865469	2956.89	0.999693	-0.397773	0.000575025	-1.05836	0.00942562	-1.27715
PEX11A	26.8443	0.999693	-0.421566	0.00069682	-1.62998	0.0122874	-2.0802
ZNF337	428.549	0.999693	-0.0838988	0.000697052	-1.06808	6.19998e-05	-2.02671
PMF1	68.8091	0.999693	0.0487774	0.0007913	-1.14528	0.0942443	-0.997948
QSOX2	660.659	0.999693	-0.638679	0.000805381	-1.35493	1.00842e-05	-2.7116
TP53I13	300.728	0.999693	-0.15871	0.00083684	-1.19832	3.42893e-06	-2.6762
DUSP4	237.27	0.999693	-0.577854	0.000840467	-1.52207	1.89879e-05	-3.00556
LOC101865130	253.606	0.999693	-0.599391	0.000958419	-1.05775	8.64619e-05	-2.04839
NR1D2	1620.26	0.999693	-0.0890265	0.00118713	-1.05084	0.00160046	-1.59667
RGCC	1086.98	0.999693	-0.344277	0.00118713	-1.71674	0.00235873	-2.34279
NGFRAP1	14.9873	0.999693	-0.759247	0.00123585	-1.68278	0.0161334	-2.18309
ABCG1	1321.22	0.999693	0.149514	0.00144201	-1.69539	3.40319e-05	-3.14035
RHBDL3	296.639	0.999693	-0.344753	0.00149174	-2.45364	0.0136311	-2.48586
COPRS	106.145	0.999693	-0.524266	0.00149674	-1.05314	0.00559652	-1.55273
RPS23	4498.95	0.999693	-0.645678	0.00150365	-1.0053	2.60143e-06	-2.24197
LOC102125280	17.0701	0.999693	-1.11186	0.00150728	-1.89772	0.0537844	-1.78327
FAM118A	605.916	0.999693	-0.177294	0.00156983	-1.44368	8.86548e-05	-2.65811
RNMT	1524.9	0.999693	-0.402204	0.00160957	-1.02445	2.8774e-05	-2.07831
ZIK1	89.9335	0.999693	-0.199243	0.00161356	-1.0172	0.000148363	-2.25716
MZT2B	161.438	0.999693	-0.329775	0.00161356	-1.16105	4.37612e-05	-2.48631
ARMCX4	218.009	0.999693	-0.602315	0.00163618	-1.68461	2.86036e-05	-3.29342
TSPYL2	255.759	0.999693	-0.462955	0.00164582	-1.10033	0.000905379	-1.84842
ISY1	882.962	0.999693	-0.391088	0.00185152	-1.00365	0.0192027	-1.20069
RRM1	931.352	0.999693	-0.484676	0.00194502	-1.21381	0.00095654	-1.96657
USP36	2502.62	0.999693	-0.569527	0.0020016	-1.69486	0.000687902	-2.64406
LOC101925363	3452.23	0.999693	-0.530344	0.00206101	-1.06922	0.0104324	-1.38387
JMY	2368.41	0.999693	-0.325594	0.00209102	-1.27737	4.17343e-05	-2.51382
NMT2	186.334	0.999693	-0.234654	0.00219415	-2.07415	0.0563518	-1.8115
LOC101865176	86.2402	0.999693	-0.298736	0.00224864	-1.14541	0.0137961	-1.53564
RHOF	971.725	0.999693	-0.185175	0.00246903	-1.35197	0.0005864	-2.27479
POLH	634.582	0.999693	-0.285691	0.00287391	-1.47438	0.104499	-1.23503
LOC102137750	530.409	0.999693	-0.381172	0.00297472	-1.22454	0.0735583	-1.15963
BEX1	75.5081	0.999693	-0.508935	0.00311118	-1.29006	5.73714e-05	-3.02669
TRAF5	625.391	0.999693	-0.277561	0.00325436	-1.10837	0.00115989	-1.86767
CNNM3	173.545	0.999693	-0.123396	0.00325436	-1.13477	0.000833602	-2.05336
CMSS1	220.464	0.999693	-0.303284	0.00385183	-1.20205	0.00880062	-1.68511
LY9	1191.03	0.999693	-0.250801	0.00428406	-1.37872	0.000330734	-2.5001
SPOCK2	1684.33	0.999693	-0.0936005	0.00441542	-1.12452	0.000317838	-2.11191
LOC102141559	18117.8	0.999693	-0.469296	0.00444507	-1.15436	0.495442	-0.480849
CD5	655.311	0.999693	0.0120874	0.00449629	-1.1398	0.00116864	-1.96067
RGS1	2192.47	0.946276	-1.43065	0.00467059	-1.80382	3.02869e-06	-3.91946
LOC102146256	81.7739	0.999693	-0.733366	0.00476942	-1.13016	0.000985506	-2.18588
ADI1	212.24	0.999693	-0.095629	0.00516234	-1.00984	0.0129149	-1.42125
TLE1	1912.37	0.999693	-0.711279	0.00516234	-1.58311	0.00123399	-2.55146
ZNF10	147.238	0.441986	-1.38092	0.00532939	-1.25963	0.019896	-1.60795
ENDOG	26.8957	0.999693	-0.059742	0.00552346	-1.09017	0.106612	-1.1432
C1H1orf74	68.764	0.999693	-0.507504	0.00557027	-1.59351	0.0119184	-2.13134
LOC101865496	3150.86	0.999693	-0.24563	0.00569848	-1.44049	0.001127	-2.40417
EFCAB12	61.4826	0.999693	-0.135351	0.00610721	-1.24615	0.250551	-0.856008
XPO5	1114.06	0.999693	-0.369783	0.00623287	-1.35215	0.00973062	-1.86342
LOC102132358	21.0174	0.999693	-0.471857	0.00627853	-1.43322	0.663571	-0.398564
TXNL4A	791.682	0.999693	-0.50609	0.00634615	-1.21171	0.0316476	-1.43782
TCOF1	802.834	0.999693	-0.703203	0.00649716	-1.13511	0.000675327	-2.09334
LOC102139715	40.8397	0.999693	-0.188195	0.00652574	-1.1647	0.114173	-1.12927
DCAF4	232.471	0.999693	-0.0377225	0.00656845	-1.02833	0.0226837	-1.3508
DEPDC7	31.3854	0.999693	-0.493113	0.00662406	-1.83061	0.0142436	-2.34849
FCRL6	87.9995	0.999693	0.3632	0.00670886	-1.3108	0.0787138	-1.32686
LOC101866657	283.448	0.999693	0.00192383	0.00713079	-1.71292	0.00185289	-2.70882
LOC102133940	35.7954	0.999693	0.160402	0.00722642	-1.13795	0.111458	-1.14953
RRP1B	555.668	0.999693	-0.368061	0.00729736	-1.07667	0.000964898	-1.97851
CTDP1	1633.14	0.999693	-0.274451	0.0073822	-1.01572	0.00698181	-1.54069
ZXDB	136.514	0.999693	-0.23704	0.00793333	-1.11573	0.000855244	-2.19583
PTPRM	757.372	0.999693	0.291395	0.00834651	-1.88042	0.247337	-1.17462
FAM105A	764.642	0.999693	-0.293295	0.00843662	-1.00887	0.00239434	-1.74348
CHN2	4185.51	0.999693	-0.234706	0.00898279	-1.19708	0.00152963	-2.09441
LOC101867319	254.095	0.999693	-0.777595	0.00980339	-1.03352	0.000341513	-2.17367
CRCP	583.609	0.999693	-0.180012	0.00982402	-1.10005	0.00591587	-1.7434
ZNF331	508.994	0.999693	-0.329369	0.00997513	-1.5075	0.00229628	-2.47288
MAN1C1	1362.25	0.999693	0.0912159	0.0108992	-1.43416	0.00783928	-2.10129
LOC102117009	34.6884	0.999693	-0.379273	0.0110073	-1.07279	0.00619386	-2.07288
MEF2D	1853.44	0.999693	-0.227829	0.0116655	-1.03405	0.204757	-0.825275
MYEF2	385.228	0.999693	-0.484321	0.0127062	-1.09493	0.000194096	-2.40327
DUSP10	609.095	0.999693	-0.856372	0.0127906	-1.17907	0.819158	-0.20338
LOC101865315	258.07	0.999693	-0.273022	0.0129025	-1.33256	0.0367736	-1.62794
LOC102147315	4.27665	0.999693	-1.67158	0.0130008	-2.40678	0.470183	-0.883028
LOC102131881	7.05445	0.999693	-0.365192	0.0130301	-2.24757	0.0334521	-2.30647
LOC102139237	1.86351	0.999693	-1.67395	0.0130301	-3.10224	0.520001	-0.837699
LOC102141913	47.9431	0.999693	-0.302273	0.0133114	-1.95064	0.248212	-1.24227
LOC102119672	64.0107	0.999693	-0.357189	0.0134275	-1.01344	0.00720981	-1.81849
PLEKHA2	3463.41	0.999693	-0.202671	0.0137729	-1.02818	0.413366	-0.567781
LOC102130901	2.55708	0.999693	-1.26499	0.0141546	-2.89061	0.490435	-0.888188
CXCR5	605.818	0.999693	-1.00782	0.0143197	-1.20552	0.000379198	-2.48413
SPAG4	30.3058	0.999693	-0.678531	0.0144561	-1.58946	0.534171	-0.632766
LOC102125558	18.6983	0.946276	-1.36946	0.0148215	-1.55349	0.000743124	-3.31395
LOC102120905	34.9548	0.999693	0.14299	0.0149777	-1.26018	0.0248842	-1.86549
KLHDC8A	9.09162	0.999693	-0.331684	0.0150592	-2.08661	0.46718	-0.851392
NUMBL	164.974	0.999693	-0.0332039	0.0152792	-2.06218	0.0347995	-2.21727
NR4A2	1294.5	0.999693	-0.787633	0.0154051	-2.03633	0.00235473	-3.07827
NUFIP1	297.603	0.999693	-0.586959	0.0156847	-1.01327	0.00810672	-1.66371
BDH2	414.203	0.999693	-0.286519	0.0161064	-1.00392	0.000234032	-2.26433
CD6	3009.72	0.999693	-0.128511	0.0175793	-1.29263	0.00101791	-2.46681
NME3	147.761	0.999693	-0.267917	0.0178245	-1.03018	3.23846e-06	-3.23696
ADRB1	209.66	0.999693	-0.0705354	0.0187879	-1.03813	0.0223494	-1.51982
ITM2C	87.0079	0.999693	-0.0633791	0.0188194	-1.47536	0.145049	-1.32327
CLEC17A	196.063	0.999693	-0.723743	0.0190806	-1.11108	0.00223032	-2.12775
LOC102123217	41.7341	0.999693	-0.786636	0.0193299	-1.42584	0.0245413	-1.99135
LOC102139074	83.7026	0.999693	-0.00459688	0.0194249	-1.00934	0.0185045	-1.60474
PCDH17	29.0452	0.999693	-0.321636	0.0206463	-2.56628	0.398107	-1.07022
TNFRSF9	32.1873	0.999693	-0.871145	0.020985	-1.66056	0.337676	-0.993856
ID3	70.1066	0.999693	-0.558102	0.0212559	-1.31548	0.0328188	-1.77487
TOX2	875.302	0.999693	-0.312237	0.0215967	-1.28404	0.0127095	-1.94676
ZNF469	106.057	0.999693	-0.0576612	0.0217132	-1.37165	0.000805262	-2.84824
APBA2	1261.58	0.999693	-0.118144	0.0218573	-1.22258	0.00333473	-2.18226
LOC102132623	37.9679	0.999693	-0.195846	0.0222049	-1.20856	0.0769997	-1.44845
CCDC64	2275.35	0.999693	0.122717	0.0228193	-1.32603	0.00238727	-2.40534
NUAK1	48.549	0.999693	0.0970087	0.0235586	-1.78496	0.566913	-0.659857
ICOSLG	249.796	0.999693	-1.02182	0.0239848	-1.21932	0.000294388	-2.74105
LOC102143577	43.6719	0.999693	0.0691454	0.024373	-1.08411	0.00156204	-2.59137
LOC102116685	14.6466	0.999693	-0.26677	0.0244045	-1.28399	0.0920446	-1.54625
KLHL25	174.763	0.999693	-0.0641251	0.0246731	-1.27825	0.0900832	-1.39598
TIGD1	65.0243	0.999693	-0.231993	0.0247617	-1.10796	0.236242	-0.919494
LOC101866232	25.6525	0.999693	-0.248492	0.0255115	-1.08446	0.622427	-0.417813
LOC102128474	19.5709	0.999693	-0.73715	0.0255161	-1.36889	0.866921	-0.183541
LOC102132001	141.392	0.999693	-0.70081	0.0255363	-1.02179	0.00254242	-2.06009
LOC102132822	31.8972	0.999693	-0.0909391	0.0265593	-1.33446	0.659484	-0.439471
SOX12	14.3662	0.999693	0.399049	0.0269637	-1.6542	0.140843	-1.5338
ZNF419	22.8305	0.999693	-0.376955	0.0271007	-1.40929	0.206687	-1.19484
MOB2	1880.56	0.999693	0.0115159	0.0275699	-1.04963	0.0378818	-1.43552
DUSP2	147.985	0.999693	-0.807157	0.0294281	-1.5633	0.00477901	-2.62755
ADAMTS10	175.422	0.999693	0.226664	0.0296385	-1.06671	0.000967088	-2.37622
LOC102117890	23.8487	0.999693	0.0119807	0.0299144	-1.14236	0.267294	-0.941966
SLC22A17	26.7243	0.999693	-0.161441	0.0303933	-1.1416	0.179754	-1.12492
LOC101926504	9135.04	0.999693	-0.136456	0.0303933	-1.19875	0.310236	-0.853555
BGLAP	15.5797	0.999693	-0.0549033	0.0303933	-1.30994	0.404019	-0.79765
CELA2B	21.4186	0.999693	-0.263038	0.0307837	-1.26034	0.227407	-1.0892
UAP1	688.876	0.999693	-0.748627	0.0307837	-1.2705	0.15721	-1.20278
THRSP	10.2972	0.999693	-0.351303	0.031055	-1.67557	0.539691	-0.691849
CPA6	309.385	0.999693	-0.355835	0.0312638	-1.01268	0.262671	-0.819616
FRMPD3	180.474	0.999693	-0.0466464	0.0312638	-1.30289	0.0204911	-1.94593
LOC102125066	25.4542	0.999693	-0.369631	0.0314097	-1.51065	0.308134	-1.03338
LOC101866606	3192.21	0.999693	-0.74196	0.0316125	-1.09374	0.000727022	-2.36962
ZNRF3	117.823	0.999693	-0.257542	0.0319759	-1.10629	0.142968	-1.1354
LRRC10B	7.94069	0.999693	-0.624522	0.0325413	-1.75849	0.0223494	-2.42297
FCER2	132.443	0.999693	-0.771161	0.0333355	-1.08317	0.000326171	-2.67393
AEBP1	53.0486	0.999693	-0.112285	0.0337909	-1.17933	0.0217035	-1.90064
BCL11B	4871.24	0.999693	-0.0808501	0.03392	-1.04752	0.00685441	-1.87687
LOC102127351	83.0495	0.999693	-0.391399	0.0339329	-1.13543	0.00569248	-2.17477
LOC101867090	162.502	0.999693	-1.19346	0.0342341	-1.24015	0.471897	-0.659448
FHL2	76.5055	0.999693	-0.209603	0.0346211	-1.0349	0.183294	-1.00942
RBM38	2112.08	0.999693	-0.62323	0.0354013	-1.32596	0.000898604	-2.74655
ERMN	1.49662	NA	-0.422907	0.0354207	-2.72241	0.162066	-1.57151
SNPH	31.4168	0.999693	-0.209546	0.0354974	-1.66952	0.417904	-0.900007
MATN1	21.0228	0.999693	-0.713656	0.0357357	-1.16197	0.237368	-1.02967
DIEXF	514.669	0.999693	-0.259943	0.0359673	-1.25239	0.00448352	-2.29936
NCAM1	674.723	0.999693	0.0666006	0.0360304	-1.26444	0.00127079	-2.60292
LOC102147218	22.1093	0.999693	-0.231622	0.036716	-1.18416	0.216898	0.971421
LMNA	268.995	0.999693	0.171231	0.0373052	-1.0832	0.000743124	-2.47916
NR4A3	930.538	0.999693	-1.21175	0.0373818	-2.24902	0.0275681	-2.50118
PLEKHG1	3536.79	0.999693	-0.642285	0.0381601	-1.30626	0.00220573	-2.53906
LOC101925578	16.1474	0.999693	0.226731	0.0381601	-1.34026	0.620409	0.485675
AOC2	9.54827	0.999693	0.0400362	0.0384613	-1.33661	0.502769	-0.683591
KIF7	82.4254	0.999693	0.0590804	0.0384613	-1.81411	0.0285556	-2.31027
CD83	1742.06	0.646495	-1.82877	0.0392758	-1.48608	0.000633776	-3.08936
LOC102137958	4.32849	0.999693	-1.18414	0.0392876	-2.18551	0.185674	-1.55093
LOC101867000	685.819	0.999693	-0.334002	0.0394657	-1.00398	0.00509217	-1.92537
FOXP4	287.555	0.999693	-0.0847446	0.0403538	-1.41519	0.0120339	-2.27322
LOC102128698	22.0984	0.999693	-0.383672	0.0404821	-1.32295	0.525953	-0.636547
ZC2HC1C	22.1653	0.999693	-0.250143	0.0406907	-1.246	0.479266	-0.678596
LOC102145872	26.464	0.999693	-0.550248	0.0416349	-1.17476	0.257154	-1.00402
C1H1orf95	31.2863	0.999693	-0.283203	0.0419703	-1.0697	0.941695	-0.0770281
LOC102142412	2.6677	0.999693	-0.364435	0.0425683	-2.36391	0.127212	-1.72695
BCL9L	699.336	0.999693	0.0911821	0.0427437	-1.2225	0.00640161	-2.2162
LOC102145248	36.3939	0.999693	0.011178	0.0427631	-1.04705	0.00487723	-2.37702
ACCS	39.4861	0.999693	0.111332	0.0439284	-1.26274	0.0108838	-2.32243
RFTN1	2636.4	0.999693	-0.499058	0.0443688	-1.00284	0.0030198	-2.04889
LOC102116089	6.81048	0.999693	-0.103698	0.0443866	-1.75276	0.75944	0.377128
TMEM155	10.234	0.999693	-0.470566	0.0445654	-1.41317	0.532115	-0.666769
MYL5	9.79262	0.999693	-0.73541	0.0454735	-1.48281	0.0122186	-2.59185
LOC102128832	8.59007	0.999693	-0.462927	0.0457043	-1.38158	0.966636	-0.0545607
LOC101867476	59.3084	0.999693	-0.612329	0.046219	-1.49696	0.240895	-1.20458
TMEM181	1915.97	0.999693	-0.315718	0.0462199	-1.07579	0.0312629	-1.62463
LOC102118771	4.25417	0.999693	-1.649	0.0464015	-1.95926	0.326853	-1.16683
LOC102134093	16.2587	0.999693	-1.56936	0.047487	-1.55192	0.212661	-1.31691
LOC102143443	16.317	0.999693	-0.804587	0.048784	-1.10989	0.0208434	-2.12247
ACVR2B	43.4217	0.999693	-0.197267	0.0489726	-1.07136	0.206856	-1.04934
LOC102143129	16.9464	0.999693	-0.431564	0.0489893	-1.18367	0.546806	0.543536
LOC102121524	3.11999	0.999693	-0.374657	0.0493774	-1.9745	0.371736	-1.06778
C14H11orf63	39.7766	0.999693	-0.0621324	0.049557	-1.0623	0.68348	-0.375833
IL2	1.1189	NA	-1.34212	0.0496075	-2.63995	0.114671	-1.6975

## Sheet: 10_DPI_up
	baseMean	pval_3_0	lfc_3_0	pval_6_0	lfc_6_0	pval_10_0	lfc_10_0
EPSTI1	11347.6	0.999693	0.544803	9.9878e-49	3.7102	1.62554e-36	5.38702
LOC101866305	178.504	0.999693	0.544613	2.48662e-21	5.44506	1.10542e-28	8.53987
STAT2	3499.69	0.999693	0.370132	9.74758e-34	2.61867	7.24851e-28	4.03729
RSAD2	661.565	0.999693	0.245169	1.71847e-35	5.42371	7.48288e-27	7.21393
LOC102143453	5546.26	0.999693	0.334139	2.53623e-25	2.72124	2.33286e-26	4.64709
LOC101925889	1435.56	0.999693	0.1168	2.70172e-16	1.73202	3.83321e-26	3.6987
IFIT2	10637	0.999693	0.95743	1.0246e-35	6.69897	3.20404e-25	8.29624
CASP5	562.675	0.999693	0.227961	5.18411e-16	3.79564	3.7088e-25	7.20975
DDX60	4630.7	0.999693	-0.0761463	1.54473e-30	3.65282	6.49801e-25	5.40303
PLA2G4C	1719.88	0.999693	-0.17989	4.31212e-24	4.54316	1.29552e-24	7.07394
SPATS2L	3758.13	0.999693	0.215967	6.19935e-13	2.43827	4.39337e-24	5.40491
SMTNL1	322.505	0.999693	0.274883	5.61367e-17	1.90965	8.71058e-24	3.70333
IFI44L	2278.8	0.999693	1.14849	6.10854e-36	6.57684	9.45924e-24	7.86025
IFI44	2947.87	0.946276	1.24026	1.51254e-36	5.63979	2.67125e-23	6.91388
TRIM25	3327.48	0.999693	0.672537	2.03507e-28	2.90869	5.95136e-23	4.35454
UBE2L6	781.22	0.999693	0.236874	6.78761e-19	2.21737	8.21164e-23	4.03586
RNF213	34778.8	0.999693	0.483871	1.15616e-27	3.23123	3.84955e-22	4.77321
PARP14	10294	0.999693	0.298033	1.01587e-22	2.77204	3.84955e-22	4.533
LOC101864859	374.223	0.999693	0.0420872	1.4235e-12	1.44113	6.08294e-22	3.13486
MOV10	1311.18	0.999693	0.202353	1.54339e-15	1.57656	8.07759e-22	3.14622
LOC101926503	5134.48	0.999693	0.674832	1.27781e-28	4.9486	9.13906e-22	6.66857
OAS2	6108.69	0.999693	0.218799	5.1958e-30	4.5904	6.28578e-21	6.05092
OASL	1572.39	0.999693	1.11873	2.60126e-29	4.82398	8.44553e-21	6.30822
CD200R1L	213.253	0.999693	-0.289995	0.000114312	1.77774	1.30599e-20	5.74712
CABP5	51.9444	0.999693	0.0379221	1.26498e-09	4.36931	1.72672e-20	7.8809
ETV7	627.184	0.999693	0.388724	3.21839e-22	4.02533	2.40205e-20	5.98105
APOL2	2410.88	0.999693	0.303726	1.55486e-19	3.48526	3.1841e-20	5.63337
LOC102138395	2339.68	0.999693	0.488929	8.93514e-11	1.51443	4.28534e-20	3.45012
LOC101865910	1374.28	0.999693	0.0759317	0.037196	0.299545	4.85102e-20	1.77082
ISG15	863.435	0.999693	0.684097	3.2689e-32	6.42872	1.18657e-19	7.27007
LOC101926618	6957.2	0.999693	0.0455639	2.7114e-07	1.09717	2.43378e-19	3.00128
MB21D1	669.341	0.999693	0.885839	2.37553e-17	2.99642	2.95853e-19	5.04721
BATF2	188.854	0.999693	0.531943	2.03489e-20	5.60691	1.25532e-18	7.36627
ETV6	13067.1	0.999693	0.130315	1.15615e-14	1.39468	1.96804e-18	2.65879
RNF115	1560.96	0.999693	0.161905	0.00944516	0.454672	2.28895e-18	2.1352
LOC102132246	553.461	0.999693	0.362203	8.87228e-19	3.59915	3.17814e-18	5.54115
DDX58	6127	0.999693	0.360996	2.26355e-25	3.98372	4.50197e-18	5.35182
SIGLEC1	807.634	0.999693	0.296468	9.74758e-34	5.33242	4.91796e-18	5.97801
ATG3	1749.42	0.999693	0.103438	0.000164281	0.872661	5.85646e-18	2.9488
LOC102125763	63.9423	0.999693	0.109888	0.299679	0.541427	1.24317e-17	4.63232
LOC102132217	522.974	0.999693	0.630045	8.34885e-21	4.00494	1.7827e-17	5.66722
OAS3	4733.46	0.999693	0.534279	4.23513e-24	4.51847	1.8994e-17	5.93851
LOC102130287	85.4093	0.999693	-0.122769	2.05011e-17	6.77883	8.54417e-17	8.09365
LOC102115042	994.546	0.999693	0.538559	8.29876e-12	2.15177	8.54417e-17	4.17753
EIF2AK2	3339.5	0.999693	0.263302	6.1503e-21	2.36385	1.35937e-16	3.50926
IFIT5	1148.53	0.999693	0.299022	7.18802e-16	3.21803	2.07911e-16	5.17353
LOC102130542	102.562	0.999693	0.580619	3.12009e-17	6.8178	2.23765e-16	8.10259
IFIT3	5561.41	0.999693	0.882699	6.00118e-19	5.33645	2.23765e-16	7.05381
MX1	9193.96	0.999693	0.70084	1.19331e-23	5.15236	2.23765e-16	6.39899
JAK2	11050.3	0.999693	0.0841587	1.05844e-12	2.08866	2.28008e-16	3.90491
TRIM6	452.266	0.999693	0.16731	2.78542e-15	2.03971	1.41666e-15	3.39594
LOC102115515	49.3111	0.999693	2.01238	0.00890833	2.63336	1.92301e-15	7.86164
FAM216B	359.27	0.999693	0.0844403	1.45219e-20	2.95479	2.42248e-15	4.11354
APOL6	686.961	0.999693	0.427262	2.92334e-18	3.60939	2.63041e-15	5.16976
DHX58	1225.54	0.999693	0.126225	1.20859e-20	3.39415	2.69343e-15	4.67585
SLIT1	67.6556	0.999693	0.647103	0.00179873	1.31776	3.37512e-15	4.28006
ZNF267	4293.72	0.999693	0.0609951	1.64119e-07	1.30048	4.27738e-15	3.07278
FBXO39	67.7649	0.999693	0.235751	5.46967e-13	3.84432	5.01352e-15	5.83409
TRIM5	2154.79	0.999693	0.569639	1.72537e-16	2.67778	7.23548e-15	4.14651
KCTD14	124.794	0.999693	0.561375	2.46429e-20	6.2324	7.87466e-15	7.01147
LOC101865365	1370.51	0.999693	-0.0453851	1.21862e-08	1.15594	7.87466e-15	2.53923
TRIM14	1081.44	0.999693	0.469759	9.68365e-18	2.5861	8.1764e-15	3.87011
DDX60L	7397.58	0.999693	0.461227	7.52765e-14	3.10886	8.85418e-15	5.05454
CACNA1D	446.423	0.999693	0.269012	1.40018e-07	2.81158	9.25672e-15	5.83276
TIFA	325.396	0.999693	0.432697	1.10193e-05	2.27044	1.58235e-14	5.49045
LOC101926770	4264.79	0.999693	0.254793	0.000163736	1.11505	1.77017e-14	3.34587
MTHFS	316.196	0.955257	0.772291	3.18636e-07	1.62573	2.54004e-14	3.68448
LOC102136199	270.546	0.999693	-0.214317	0.00997721	0.87121	2.89357e-14	3.47251
PLXNA4	27.3401	0.194252	2.42908	4.29722e-11	3.98439	3.8964e-14	5.79129
MX2	4871.37	0.999693	0.233215	3.11747e-17	3.88117	3.94763e-14	5.41164
TRIM22	6729.21	0.999693	0.23747	1.23086e-11	1.43127	4.78084e-14	2.64645
GBP2	1442.52	0.999693	-0.0795419	2.32757e-11	2.72374	5.19823e-14	4.76785
LOC102138343	358.963	0.999693	0.175195	8.00813e-17	2.77151	6.47075e-14	4.04964
RUFY4	106.206	0.999693	0.822238	1.27359e-09	3.4707	7.01205e-14	5.93248
LPIN2	2455.57	0.999693	-0.111512	0.111266	0.33955	7.90606e-14	2.08646
LY96	432.718	0.999693	0.295388	4.67359e-06	2.00519	8.91002e-14	4.72898
ZC3HAV1	6926.32	0.999693	0.230205	0.000117961	0.849761	1.02982e-13	2.47859
BLZF1	442.349	0.999693	0.111761	0.000801952	1.16442	1.83677e-13	3.63673
LOC102122672	2555.28	0.999693	0.346282	7.08395e-06	1.23593	2.12914e-13	3.10078
RIPK2	700.976	0.999693	0.0842908	4.44869e-08	1.60751	3.35893e-13	3.36273
TNFSF13B	2093.95	0.999693	0.776033	6.41265e-19	3.56731	3.51967e-13	4.70234
LOC101864918	571.682	0.999693	0.173692	1.47304e-06	1.77427	3.51967e-13	4.02827
LPCAT2	1586.55	0.999693	0.96034	2.56062e-12	3.29672	3.78251e-13	5.21676
PLEKHG6	31.5716	0.999693	0.766324	0.000164088	1.61743	3.86606e-13	3.94697
PSTPIP2	1880.76	0.999693	0.371277	4.283e-10	2.61723	4.14367e-13	4.68358
HERC6	5020.52	0.999693	-0.0981084	3.23882e-17	3.0306	4.18638e-13	4.2568
ARHGAP18	1569.65	0.999693	0.482864	2.27426e-07	1.34405	4.26185e-13	2.96764
CC2D2A	1550.74	0.999693	0.452051	5.02488e-05	1.87984	4.34001e-13	4.76281
TMPRSS2	449.291	0.999693	0.535682	1.55705e-16	4.83056	4.85528e-13	6.12585
LOC101926165	579.766	0.999693	-0.44932	1.51623e-08	3.49811	5.06341e-13	6.13864
LOC101926539	1934.61	0.999693	0.768187	3.43456e-16	3.38791	5.73046e-13	4.76115
APOL1	169.825	0.999693	0.0774072	1.60128e-06	2.87647	5.83287e-13	5.81684
SLC25A47	38.3699	0.999693	0.624936	7.61886e-10	3.42116	5.88712e-13	5.40093
C5H4orf32	787.794	0.999693	-0.105971	0.115951	0.529495	6.62206e-13	3.09418
CDHR5	68.6897	0.999693	0.726828	4.01131e-12	3.20397	7.07078e-13	4.84477
SERPING1	133.813	0.999693	-0.554423	7.5554e-07	3.87625	7.10003e-13	6.85433
LOC101865003	242.357	0.999693	0.251815	0.0604293	0.759037	7.10003e-13	3.70337
ERO1L	2322.35	0.999693	0.228613	8.12416e-08	1.47836	7.16188e-13	3.12661
LOC101926013	2735.35	0.999693	0.364601	7.5978e-10	1.68741	7.16908e-13	3.18592
SSH2	21110.3	0.999693	0.240543	0.00291219	0.567895	7.35654e-13	1.99699
LOC101865456	701.952	0.999693	0.0127671	0.0252127	0.467487	7.37954e-13	2.05858
TWIST2	156.339	0.999693	0.784337	3.00046e-12	3.36222	7.90146e-13	5.13324
LOC102124914	34.1638	0.999693	0.268498	0.000502947	3.72581	8.19948e-13	7.61974
LOC101865570	471.644	0.999693	0.474294	1.32336e-07	2.31314	8.78174e-13	4.64566
LOC101866791	2348.7	0.999693	0.150439	0.183035	0.199985	8.81654e-13	1.3824
SECTM1	1203.38	0.999693	0.724776	2.70172e-16	4.75856	1.00459e-12	6.03628
ALPK1	6833.94	0.999693	0.40314	1.57932e-07	2.1225	1.16456e-12	4.35461
LOC101926177	1097.07	0.999693	0.543371	4.19215e-06	1.81181	1.40873e-12	4.14512
GCH1	423.11	0.999693	-0.287628	1.51873e-07	2.12659	1.4785e-12	4.30477
LOC102132237	73.516	0.999693	0.407709	0.211721	0.54488	1.59676e-12	3.51189
ACSL4	3279.64	0.999693	0.440912	1.38804e-06	0.973808	1.63408e-12	2.25243
IRF7	983.395	0.999693	0.798717	6.00118e-19	3.9894	1.63411e-12	4.98092
NUB1	815.564	0.999693	0.132114	0.000331649	0.606619	1.6607e-12	1.78555
ABHD12B	115.81	0.999693	1.2064	5.52887e-07	3.09169	1.83332e-12	5.81135
C1QTNF7	149.325	0.999693	0.635483	6.27242e-06	2.64085	1.92708e-12	5.53904
SAMD9L	4751.24	0.999693	0.298452	6.69025e-10	2.49827	1.96968e-12	4.41623
CDC7	330.603	0.999693	-0.141618	0.0223426	0.600569	2.09531e-12	2.50776
HELB	969.763	0.999693	0.202636	1.1761e-06	1.53855	2.15037e-12	3.41275
LOC101925069	975.033	0.999693	0.597982	6.69025e-10	2.31264	2.21956e-12	4.11325
PARP15	801.704	0.999693	0.110473	0.000146897	1.1311	2.25975e-12	3.08786
RBMS1	4803.99	0.999693	0.268176	4.85385e-05	0.802223	3.06676e-12	2.11476
SAMHD1	4004.24	0.999693	0.0563795	2.1028e-06	1.43272	3.06998e-12	3.2488
LOC101926719	57.4443	0.999693	0.681924	0.0018569	1.24702	3.37676e-12	3.64203
TLDC2	287.922	0.999693	0.162697	0.00185642	1.2896	3.42782e-12	3.96984
DENND1A	7431.91	0.999693	-0.00297597	5.08963e-05	0.809419	3.57871e-12	2.13231
RNF24	3679.99	0.999693	0.669154	4.73435e-05	1.58275	4.52714e-12	3.93801
AIM2	3764.87	0.999693	0.11826	4.85385e-05	1.3036	4.60522e-12	3.31584
ZFP36L1	1107.34	0.999693	0.367657	0.0270519	0.664353	5.0928e-12	2.82481
ASIC2	146.299	0.999693	0.178392	0.000278407	1.44462	5.35182e-12	3.837
ACO1	1410.17	0.999693	0.0758827	1.99907e-10	2.3228	5.73347e-12	3.97544
SCIMP	804.788	0.999693	-0.0101722	0.00110185	1.11179	7.15081e-12	3.34372
FBXL5	3159.39	0.999693	0.25724	0.00012712	1.15879	7.15081e-12	3.08459
LOC101925937	3413.11	0.999693	0.758162	1.69305e-23	4.80202	7.92264e-12	5.15116
LOC102135965	309.033	0.999693	0.732987	6.05588e-10	5.59431	9.57171e-12	7.05784
LOC102136518	151.722	0.999693	0.246276	1.4413e-08	3.15588	1.05056e-11	5.34381
LOC102116457	36.7451	0.999693	0.229267	0.00952991	1.42022	1.09153e-11	4.48161
NLRC5	6135.86	0.999693	0.31815	8.32453e-07	1.14621	1.24772e-11	2.497
LOC102118645	58.1304	0.999693	1.16584	6.69025e-10	3.76338	1.3375e-11	5.60354
DTX3L	1411.27	0.999693	0.217129	6.93706e-10	2.36876	1.34698e-11	4.0703
F8	96.8668	0.999693	0.0316203	0.414234	0.299873	1.69095e-11	2.70179
EPG5	2417.54	0.999693	0.00948932	0.0336872	0.593966	1.70834e-11	2.57869
IL23A	41.2437	0.999693	0.318981	0.0483809	0.844332	1.80547e-11	3.4173
SLC47A2	21.1294	0.999693	0.75993	0.000835617	2.00303	1.94712e-11	4.77508
XAF1	117.253	0.999693	1.00784	5.83036e-19	4.44528	2.00611e-11	5.0209
SCIN	74.6626	0.999693	0.887961	0.000292608	3.03994	2.02217e-11	6.45022
LOC101866162	1110.45	0.999693	-0.0710762	1.3938e-15	4.31166	2.12926e-11	5.41403
VCPIP1	2109.23	0.999693	0.423538	8.12416e-08	1.58677	2.34198e-11	3.12494
WIPF1	8201.35	0.999693	0.290522	0.0137563	0.519784	2.38697e-11	2.00113
GIMAP4	702.248	0.999693	0.255065	4.89166e-20	2.31951	2.48377e-11	2.87845
PICALM	14158.2	0.999693	0.188901	0.000712431	0.724341	2.83609e-11	2.12959
OSGIN2	781.698	0.999693	0.0794307	0.0185249	0.564174	2.91502e-11	2.21952
PML	1484.64	0.999693	0.462957	1.25664e-21	2.89764	2.99047e-11	3.404
NMI	853.684	0.999693	0.45234	5.52887e-07	1.83408	3.21346e-11	3.71281
LOC102143470	481.76	0.999693	0.0866899	0.135765	0.353301	3.75179e-11	2.02133
OAS1	1338.26	0.999693	0.234593	1.18445e-16	5.54648	3.79409e-11	6.14306
DMXL2	3634.09	0.999693	0.253684	1.1006e-08	1.99879	4.10107e-11	3.63451
SLFN12	284.302	0.999693	0.679869	1.92266e-08	2.92483	4.47538e-11	4.97535
LOC102127131	5476.01	0.999693	0.427777	9.37203e-16	2.88679	4.67917e-11	3.87627
ICAM1	201.131	0.999693	0.0223193	0.00496644	1.17879	4.95872e-11	3.73568
APOBEC3B	116.592	0.999693	0.245072	1.24835e-10	3.85749	5.00037e-11	5.51659
LOC102124116	574.511	0.999693	1.35782	6.73235e-05	3.98498	5.20255e-11	6.83623
KDM2A	4274.39	0.999693	0.127258	0.0245778	0.481484	5.24174e-11	1.96769
RAB10	2149.62	0.999693	0.207368	0.000245906	0.704339	5.45227e-11	1.90945
MLKL	567.829	0.999693	0.394389	0.000472243	1.76819	5.58364e-11	4.55174
KAT2A	302.05	0.999693	-0.317909	0.397462	0.330377	6.01158e-11	2.93294
EML6	209.795	0.999693	0.162978	0.0398958	0.596684	6.14929e-11	2.52179
CASP10	1694.24	0.999693	0.067661	0.0140093	0.587555	6.14929e-11	2.2061
TRANK1	4602.66	0.999693	0.146399	2.85529e-06	1.23177	6.58364e-11	2.68821
IFIH1	3203.77	0.999693	-0.424137	3.1261e-11	2.69898	7.37607e-11	4.16578
LOC102138535	103.008	0.999693	-0.070271	0.0607407	0.957288	7.4084e-11	4.0936
GPR84	107.334	0.999693	0.743955	4.56888e-10	4.55125	7.86924e-11	6.15875
RHBDF2	683.981	0.999693	0.166689	1.48359e-12	2.53949	7.86924e-11	3.75598
PATL1	789.772	0.999693	0.118808	6.06217e-05	1.20611	7.87448e-11	2.93376
LOC101925126	2354.85	0.999693	0.394535	1.08891e-11	2.53105	7.932e-11	3.87165
LOC102124408	228.642	0.999693	0.626098	5.49558e-11	3.90832	8.04428e-11	5.49271
CDH13	78.3137	0.999693	0.742938	1.94198e-06	2.53596	8.93401e-11	4.77493
SLFN5	3638.38	0.999693	0.537019	2.85221e-10	2.71811	9.41063e-11	4.32201
LOC101926284	6921.76	0.999693	0.265709	1.69509e-07	1.62214	9.41063e-11	3.16241
IRG1	241.048	0.999693	1.27043	0.000244768	3.98429	9.49808e-11	6.82534
CD160	239.301	0.999693	0.0674235	0.126241	0.540738	1.09924e-10	2.87725
LOC102146213	2694.69	0.999693	0.448217	5.41297e-05	1.1829	1.15936e-10	2.85543
LOC101926188	3539.34	0.999693	0.248015	0.00274303	0.758991	1.28083e-10	2.37006
CARS	608.847	0.999693	0.142976	0.00061799	0.792865	1.36985e-10	2.20276
GNB4	639.293	0.999693	0.224048	2.99716e-09	2.30842	1.4495e-10	3.8871
TAP1	1784.24	0.999693	0.0924371	8.3509e-06	1.38573	1.45619e-10	3.05471
ADAMTSL4	571.32	0.999693	0.710045	2.54e-12	2.27671	1.49982e-10	3.38634
KCNJ2	656.139	0.999693	1.15702	5.52887e-07	3.4057	1.50223e-10	5.7575
CD274	1154.02	0.999693	0.111185	6.93067e-06	2.41099	1.85632e-10	4.81921
SNTG2	151.355	0.999693	1.37704	0.0028289	2.50082	1.87747e-10	6.0809
TLR5	359.753	0.999693	1.30668	2.02925e-07	2.93399	1.87747e-10	5.07786
DNAH17	796.474	0.999693	0.810088	9.37737e-07	2.32858	1.87747e-10	4.43129
OBFC1	859.667	0.999693	0.679457	0.000401948	1.36918	1.95784e-10	3.54977
SLK	3481.31	0.999693	0.296196	0.0346211	0.537846	1.98223e-10	2.23892
SHROOM4	1762.47	0.999693	0.855445	1.24931e-18	6.08127	2.38695e-10	6.02336
RAB27A	2253.15	0.999693	0.455282	0.000365649	1.12757	2.43879e-10	2.95957
CBL	1794.64	0.999693	0.29869	0.0231785	0.643088	2.4671e-10	2.48693
C15H9orf84	1496.33	0.999693	0.225495	2.19801e-06	3.10846	2.60472e-10	5.54157
LOC102140092	114.197	0.999693	0.406359	0.000202046	1.73676	2.60789e-10	4.08141
LOC101926123	2995.28	0.999693	0.62667	9.80886e-06	1.87106	2.63988e-10	3.9518
CNOT11	1791.78	0.999693	0.35344	0.182044	0.453171	2.63988e-10	2.71907
SAMD9	3151.24	0.999693	0.454253	3.4514e-06	2.25843	2.6905e-10	4.45835
GRID2	69.4631	0.999693	0.655735	5.4084e-07	2.27586	2.76788e-10	4.10714
TRAFD1	1446.52	0.999693	0.444378	7.213e-09	2.09136	2.88413e-10	3.58731
FAM111A	576.854	0.999693	0.214234	1.52948e-05	1.25635	2.96585e-10	2.79149
LOC101925679	1527.36	0.999693	0.424148	1.58351e-05	1.59699	3.04789e-10	3.48858
S100A8	4749.19	0.999693	0.496372	4.97614e-11	4.30575	3.07189e-10	5.70415
CXHXorf21	207.38	0.999693	0.262732	1.24174e-06	2.17423	3.37101e-10	4.13009
GNS	1970.77	0.999693	0.257936	0.00233947	1.03677	3.48361e-10	3.05967
TRIM21	284.026	0.999693	0.149944	4.25097e-07	1.89248	3.87236e-10	3.56235
DOCK8	14704.2	0.999693	-0.0357418	0.00836908	0.541772	3.87236e-10	1.8559
PLEK	3846.68	0.999693	0.545285	1.11882e-05	2.14598	3.90497e-10	4.39877
LCP2	4646.25	0.999693	0.349852	0.00174236	0.89817	4.14651e-10	2.61707
DYSF	7186.29	0.999693	0.812612	1.99744e-15	5.21621	4.5845e-10	5.74988
VSIG4	94.5308	0.741618	1.50998	6.694e-06	2.52846	4.668e-10	4.78479
SP100	12946.6	0.999693	0.116903	4.94918e-08	1.39254	5.72165e-10	2.55931
KCNH7	89.942	0.999693	0.581605	6.07035e-05	3.09965	6.57657e-10	5.80476
TDRD7	1961.62	0.999693	0.181666	8.12835e-09	1.66114	6.76008e-10	2.87269
CASP4	1216.1	0.999693	-0.240604	0.000321393	1.49685	6.97756e-10	3.68754
CHSY1	2072.37	0.999693	0.234739	5.18952e-06	1.2477	7.44968e-10	2.63094
TAP2	1180.59	0.999693	-0.00331054	2.67618e-05	1.0824	7.49673e-10	2.44163
LOC102136644	329.561	0.999693	0.461179	3.45338e-08	3.417	7.83544e-10	5.27991
NPC1	445.772	0.999693	0.0949125	0.159241	0.253202	7.95778e-10	1.43008
LOC101866471	1418.02	0.999693	0.0686085	0.661563	0.0974113	8.09142e-10	1.46939
FAS	910.874	0.999693	0.167308	4.35785e-06	1.52947	8.75898e-10	3.13274
IL18RAP	1091.59	0.999693	0.370505	7.43017e-07	3.12845	9.07425e-10	5.27963
CNIH4	449.037	0.999693	0.207378	0.00267004	0.842624	9.08858e-10	2.47217
LOC101865508	2025.74	0.999693	-0.145666	0.022732	0.593302	9.45216e-10	2.23035
LOC102118180	203.956	0.999693	0.275338	0.000627099	1.29585	1.00709e-09	3.297
SP110	4353.76	0.999693	-0.0875584	0.000236375	0.9776	1.06336e-09	2.44412
AP1AR	450.275	0.999693	0.0681422	0.0470601	0.816601	1.13074e-09	3.3007
LOC102139444	1352.52	0.999693	0.0664235	1.9271e-14	4.17591	1.19073e-09	4.98045
CACNA1A	207.394	0.999693	-0.0641617	7.86188e-05	1.51369	1.19602e-09	3.39288
S100A9	13864.5	0.999693	0.500701	3.72269e-09	4.08203	1.20709e-09	5.65349
LOC102123623	2264.98	0.999693	0.0606347	1.02669e-07	1.34817	1.32218e-09	2.47463
CMTR1	1500.99	0.999693	0.0966172	1.88325e-10	1.28598	1.71972e-09	2.04156
CCRL2	320.629	0.999693	0.943936	2.8438e-06	2.84898	1.91643e-09	5.01135
SPTLC2	1760.75	0.999693	0.0966681	1.01324e-06	1.37791	1.9592e-09	2.67007
CPEB3	1358.43	0.999693	-0.0102454	0.000136907	1.04248	1.9592e-09	2.48402
LOC102124168	52.6813	0.999693	1.36266	0.000712431	2.43165	2.10999e-09	5.26157
SPRY3	274.774	0.999693	0.494082	1.40018e-07	1.36242	2.1892e-09	2.45482
C6H5orf47	31.2944	0.999693	-0.646965	0.000261275	1.96214	2.31246e-09	4.17405
HORMAD1	62.4318	0.999693	0.160758	0.014584	1.59024	2.45581e-09	4.72095
GPR141	2491.77	0.999693	0.762053	1.8663e-07	2.33559	2.57456e-09	4.0295
RTP4	125.443	0.999693	-0.998799	3.5795e-05	1.96115	2.66267e-09	4.00195
IDO1	7530.07	0.999693	1.15047	1.43006e-06	3.25242	2.88626e-09	5.3433
LOC101866740	37.6198	0.999693	0.986163	0.00317488	1.46902	2.8971e-09	3.7713
MSRA	6953.41	0.999693	0.690786	2.73536e-12	2.78338	3.14949e-09	3.78636
CHD5	25.7231	0.741618	1.56016	1.41121e-07	2.95967	3.22404e-09	4.44695
LOC102116177	237.098	0.999693	0.338567	0.000849354	1.72487	3.29437e-09	4.1812
TLR6	662.707	0.999693	0.500718	0.00062801	1.79525	3.34099e-09	4.26677
LOC102138752	341.392	0.999693	1.17346	1.64049e-05	2.80737	3.37035e-09	5.12063
LOC102143394	45.3768	0.999693	0.661936	3.06618e-13	3.40977	3.37102e-09	4.09359
ARV1	65.9993	0.999693	-0.106527	0.100299	0.626026	3.3783e-09	2.76565
LOC101926681	456.904	0.999693	0.617058	3.66353e-06	2.18775	3.40114e-09	4.08894
ACPP	138.802	0.999693	0.871731	1.87249e-09	2.99713	3.43706e-09	4.3754
TMEM60	101.163	0.999693	-0.00140431	0.0153254	0.889347	3.92434e-09	2.88993
CHMP5	525.366	0.999693	0.135085	0.000205539	1.2051	3.92434e-09	2.83723
AGRN	538.388	0.999693	0.463029	6.70305e-18	5.1598	3.99434e-09	5.17302
LOC101866132	1203.81	0.999693	0.692558	0.000424779	1.75035	4.09617e-09	4.08572
TMEM165	1691.25	0.999693	0.15456	0.0192213	0.610031	4.50794e-09	2.15794
CDCP1	229.326	0.999693	0.449885	0.00475317	2.2691	4.53271e-09	5.50968
PHF21A	7713.53	1	0.000273504	0.000532091	1.01454	4.70469e-09	2.56288
ATF6	4874.77	0.999693	0.039922	0.00466022	0.745512	4.79242e-09	2.24186
FBXO6	284.484	0.999693	0.308932	1.87716e-10	2.72936	4.88264e-09	3.89914
IL1RN	905.161	0.999693	0.145299	1.38971e-07	3.44028	4.9936e-09	5.20736
LOC102127520	70.4856	0.999693	0.785802	0.000183357	2.36725	5.09834e-09	4.80165
EBPL	162.979	0.999693	-0.0622717	0.0308887	0.746484	5.28895e-09	2.70496
TLR1	543.199	0.999693	1.02163	4.19215e-06	2.40157	5.33342e-09	4.36991
LOC101867183	4974.65	0.999693	0.137441	0.000293246	1.12063	5.63898e-09	2.70005
IFI27	1266.26	0.999693	0.0428006	1.43286e-14	4.78713	5.68563e-09	5.22736
PLAC8	4751.03	0.999693	0.255272	1.4235e-12	3.43231	5.73732e-09	4.36612
SYNPO2	109.72	0.999693	0.137243	9.56864e-05	2.6074	5.89819e-09	5.03058
HOOK3	3390.24	0.999693	-0.147982	0.00170614	0.705329	6.45354e-09	1.94556
SCYL3	799.48	0.999693	0.236998	0.0454677	0.450281	6.74322e-09	1.80462
SLC17A2	225.622	0.999693	-0.0364136	0.00291219	1.07424	6.90789e-09	2.95141
CSF1	212.386	0.999693	0.211424	1.53643e-05	1.94077	7.23796e-09	3.78177
TNFRSF10A	1174.15	0.999693	0.820859	0.0024807	1.36619	7.85858e-09	3.63171
ATP11A	5203.37	0.999693	0.387011	0.000209849	1.34039	8.3481e-09	3.08598
CASP1	902.778	0.999693	0.0977016	8.85626e-06	1.97384	8.70681e-09	3.78303
LOC101865786	3012.49	0.999693	0.448842	4.03285e-06	2.57309	8.83043e-09	4.54944
MBOAT1	1563.97	0.999693	0.248289	0.00569604	0.790269	9.77902e-09	2.36149
ROCK2	2469.59	0.999693	0.258184	0.000340071	1.12295	1.00995e-08	2.68671
ZBP1	859.342	0.999693	0.270244	0.00065785	1.7509	1.04272e-08	4.07672
LOC102142127	236.043	0.999693	0.167949	7.82396e-12	2.15908	1.04774e-08	2.95217
MXD1	4642.12	0.999693	0.735272	0.000261275	1.92905	1.05952e-08	4.20687
LOC101867044	8761.75	0.999693	0.302293	0.000745721	1.231	1.07408e-08	3.05257
LOC102146288	21.6452	0.999693	0.630343	0.00476392	2.36778	1.15186e-08	5.34432
LYRM1	122.516	0.999693	-0.346917	0.142938	0.465088	1.1572e-08	2.28289
C2	75.2934	0.999693	0.413723	1.73813e-08	3.03679	1.17488e-08	4.41761
LOC101866868	1176.25	0.999693	0.88204	5.451e-05	1.85684	1.19635e-08	3.80157
SNX27	1023.1	0.999693	0.111127	0.133959	0.383848	1.19635e-08	1.92843
LOC101926209	3728.97	0.999693	0.279113	6.55016e-05	1.3846	1.19703e-08	2.97951
TANK	5541.53	0.999693	0.0304815	0.0007141	0.88003	1.30357e-08	2.22375
MAML3	8840.71	0.999693	0.0531291	0.509184	0.19299	1.39509e-08	1.91843
DGCR2	2729.95	0.999693	0.350941	0.00820706	0.498894	1.39855e-08	1.56278
C3H21orf91	1496.32	0.999693	0.112481	0.000211606	1.1819	1.48743e-08	2.70891
ATF3	71.1328	0.999693	-0.711815	0.0222842	0.874034	1.52539e-08	2.84803
WDR37	981.844	0.999693	0.36313	0.00404652	0.579292	1.52539e-08	1.67671
BAZ1A	5008.72	0.999693	0.0689222	0.0066645	0.715321	1.55774e-08	2.15946
MYH7B	62.1353	0.999693	0.489262	0.000284883	1.26776	1.64368e-08	2.77946
C4H6orf222	13.8447	0.999693	1.07984	0.000236525	3.38847	1.65792e-08	5.71246
HK2	448.302	0.999693	0.00195371	8.1365e-06	1.18711	1.78253e-08	2.33997
LOC102143440	72.4435	0.955257	1.81636	1.644e-05	3.30165	1.79977e-08	5.36119
ERAP2	1202.86	0.999693	-0.0603991	5.41297e-05	1.30963	1.83059e-08	2.77263
AGBL1	34.1671	0.771534	1.78376	7.15838e-06	3.05102	1.98388e-08	4.90623
LOC102124823	153.459	0.999693	0.930241	0.000343735	2.63768	2.17132e-08	5.14597
WBSCR17	28.6491	0.999693	1.48677	1.89015e-06	3.44564	2.24275e-08	5.11333
BATF	257.827	0.999693	-0.0273553	0.000102265	1.64226	2.33961e-08	3.43244
SCLT1	3858.23	0.999693	-0.132953	5.79484e-05	0.868209	2.33961e-08	1.8836
VEPH1	15.1012	0.999693	0.95741	5.59521e-05	3.26811	2.42126e-08	5.28208
LOC102146190	192.567	0.999693	0.905577	1.23093e-06	3.58736	2.42362e-08	5.3089
RBM47	4991.46	0.999693	0.680553	2.1028e-06	1.74334	2.43206e-08	3.16827
LOC102143493	42.7225	0.999693	1.3996	6.7617e-05	3.20828	2.46477e-08	5.3927
TAPBP	1224.04	0.999693	0.028305	0.000265166	0.971207	2.48566e-08	2.25337
SYNPR	18.3765	0.999693	0.739365	1.43295e-05	2.9065	2.49224e-08	4.6786
LOC102131290	47.7834	0.999693	0.904612	0.00279804	2.07373	2.56732e-08	4.74578
LMTK2	3635.61	0.999693	0.317927	1.73176e-05	1.31731	2.65802e-08	2.64037
PIK3AP1	7503.15	0.999693	0.198158	0.000717991	1.22869	2.68846e-08	2.96521
MYRFL	22.6461	0.999693	0.161759	0.0123308	1.91687	2.70654e-08	4.85486
TNK2	2501.44	0.999693	0.429601	2.75026e-13	2.80659	2.88464e-08	3.47758
LOC101866793	440.604	0.999693	0.0773522	4.25325e-07	1.48894	2.88464e-08	2.59108
C3H7orf49	497.283	0.999693	0.268273	4.70074e-05	1.79877	2.93156e-08	3.58126
LOC101926816	397.461	0.999693	0.420615	0.0131736	0.845772	3.02005e-08	2.63874
NRG2	166.326	0.999693	0.164961	0.0041053	0.911513	3.05255e-08	2.48668
SORT1	1255.76	0.999693	0.37953	0.0135769	0.93089	3.06587e-08	2.90663
RNF111	1399.79	0.999693	0.306692	0.0119593	0.607892	3.11826e-08	1.924
MPZL1	5716.44	0.999693	0.075634	0.000101828	1.0995	3.32713e-08	2.39381
LOC101926555	5395.15	0.999693	-0.0388823	0.591745	0.132078	3.32713e-08	1.53188
LOC102137002	6931.54	0.999693	0.239136	0.00245389	0.878572	3.35672e-08	2.35505
DNER	235.391	0.999693	1.30179	1.31797e-08	3.41449	3.47738e-08	4.70709
ARHGEF11	1404.42	0.999693	0.302291	0.000263278	1.43757	3.67431e-08	3.18576
MOCOS	145.881	0.999693	0.347005	1.11332e-10	2.90518	3.7146e-08	3.82399
SFRP2	34.5679	0.999693	1.8742	0.000178467	3.57078	3.73675e-08	5.75717
APOBEC3A	592.306	0.999693	0.012739	4.95311e-09	4.05129	3.80307e-08	5.16117
IRF2	2323.19	0.999693	0.133965	0.000571217	1.34088	3.8888e-08	3.12346
RNASEL	326.278	0.999693	0.205515	0.000684264	1.64706	3.91675e-08	3.73377
OSTF1	656.972	0.999693	0.431067	0.0212116	0.525395	4.05353e-08	1.77345
LOC102142750	27.1707	0.999693	0.654031	0.00743955	2.24866	4.05725e-08	5.18438
TICAM2	196.267	0.999693	0.503565	2.36372e-05	1.52713	4.11263e-08	2.97095
LOC102119484	42.442	0.999693	0.604699	0.000626891	2.22498	4.59764e-08	4.52895
PTPRJ	5502.79	0.999693	0.138805	0.0330825	0.519827	4.77343e-08	1.87941
LOC102133173	125.647	0.999693	0.849685	1.27621e-10	4.57974	4.97533e-08	5.21971
FKBP15	1872.4	0.999693	-0.00713986	0.315832	0.231406	5.06259e-08	1.57719
PARP11	2747.79	0.999693	0.214522	4.10395e-05	1.1927	5.36061e-08	2.44251
MCTP1	956.74	0.999693	0.380394	0.0199179	0.90037	5.50342e-08	2.89993
ANXA10	174.775	0.999693	-0.166253	3.43915e-08	2.98903	5.50865e-08	4.29511
IFI35	535.517	1	0.000718108	3.78613e-08	2.35135	5.50865e-08	3.58835
ZNF506	1981.71	0.999693	0.00506436	0.870181	-0.0488707	5.53289e-08	1.55876
LOC101926857	419.374	0.999693	-0.131324	0.115486	1.04191	5.55336e-08	4.27247
BAIAP2L1	83.95	0.999693	0.289201	0.00775352	1.45663	6.04554e-08	3.86096
ZNF516	2450.05	0.999693	0.0923368	0.00512777	0.652201	6.25697e-08	1.85344
DPYD	13656.8	0.999693	0.352247	1.27812e-09	2.04785	6.42383e-08	2.97315
PPP1R10	923.427	0.999693	-0.0376314	0.225946	0.332272	6.52767e-08	1.89949
LOC102124109	12.0515	0.999693	1.77036	2.8359e-07	3.7015	6.71604e-08	4.76016
ZCWPW1	408.005	0.999693	0.605635	0.0303835	0.803694	7.15423e-08	2.7285
BCL6	1389.85	0.999693	0.610705	7.35977e-06	2.01386	7.82349e-08	3.59951
LOC101867477	715.883	0.999693	0.114523	2.20338e-05	1.4537	7.91159e-08	2.8141
LOC101865775	605.957	0.999693	0.212338	0.000156701	0.825722	7.91159e-08	1.80778
SEC24D	1061.46	0.999693	0.0179042	2.29072e-07	1.70693	8.24024e-08	2.81406
LOC102133213	30.8315	0.999693	0.355803	0.635378	0.401234	8.36119e-08	4.11169
GRIP1	178.248	0.999693	0.337741	1.13497e-06	2.08383	8.40531e-08	3.45492
CREBBP	5958.51	0.999693	0.104666	0.878307	0.044419	8.45543e-08	1.49343
LOC101925257	1169.79	0.999693	-0.0948356	6.57183e-05	1.34057	8.47654e-08	2.73483
CLCN5	1336.44	0.999693	0.288601	0.000297793	1.199	8.55528e-08	2.66204
GALNTL6	45.258	0.999693	0.284469	0.000263278	1.93729	8.63517e-08	3.83711
TRPM2	1192.19	0.999693	0.457421	5.86294e-07	3.254	9.09139e-08	4.77565
SAMD4A	689.262	0.999693	-0.0570016	2.25406e-13	2.36242	9.36159e-08	2.87808
PTPN12	3074.52	0.999693	0.665973	1.57874e-05	1.48866	9.56485e-08	2.83189
ZNFX1	4903.87	0.999693	0.348306	4.33643e-05	1.45835	9.57515e-08	2.89087
LOC102118692	34.1205	0.999693	0.514607	0.0031797	1.58896	9.65473e-08	3.70351
FAM126B	1269.76	0.999693	0.332889	0.0036248	0.743322	1.03197e-07	2.00422
CLEC2B	2291.01	0.999693	0.0958991	0.00167549	1.14745	1.03627e-07	2.82913
ZMPSTE24	807.983	0.999693	-0.0440092	0.27285	0.317596	1.03627e-07	1.94057
NTRK3	21.9012	0.999693	1.91011	3.36412e-06	3.85024	1.07005e-07	5.2915
ZFYVE16	1863.07	0.999693	0.195446	0.00693207	0.773719	1.08226e-07	2.20525
CREB5	9213.24	0.999693	1.03835	0.000142001	2.27286	1.1269e-07	4.3317
PYGL	2142.53	0.999693	1.07325	0.000198364	2.49165	1.12776e-07	4.66286
SLC2A3	1770.3	0.999693	0.763288	0.000427407	2.20987	1.12776e-07	4.44395
HSH2D	1108.91	0.999693	0.372143	1.20241e-10	2.30391	1.12911e-07	3.09281
MTMR3	4817.84	0.999693	0.2406	0.0118351	0.67124	1.15823e-07	2.03856
TLR4	3373.14	0.999693	0.556308	4.82945e-05	2.21345	1.16666e-07	4.07625
LOC101866148	109.434	0.999693	0.89367	4.02223e-06	3.40486	1.17249e-07	5.03147
LOC101925134	6331.5	0.999693	0.363022	1.56147e-10	2.19539	1.20284e-07	2.97942
PODXL	45.9722	0.999693	0.682125	0.0190578	1.35702	1.34939e-07	3.82292
SYNGAP1	53.5998	0.999693	-0.113268	0.572205	-0.215899	1.35014e-07	2.01745
LOC102146935	467.292	0.999693	0.490881	0.00048787	2.4654	1.36458e-07	4.76344
FCGR1A	510.199	0.999693	0.370787	3.11055e-06	4.39509	1.36955e-07	5.57165
LOC102139733	406.079	0.999693	0.591125	2.35773e-05	2.49697	1.45883e-07	4.30846
LOC101865087	56.3021	0.999693	0.79493	0.000104846	2.01997	1.47693e-07	3.77108
KLHDC7B	85.8955	0.999693	1.64503	1.02669e-07	5.1689	1.53484e-07	5.65443
GBP6	177.242	0.999693	0.511332	0.00069682	2.51933	1.57091e-07	4.8604
FCGR2A	1731.41	0.999693	1.01288	1.38973e-05	2.6861	1.57331e-07	4.46282
ANXA3	2494.06	0.999693	0.793993	1.18699e-05	2.47999	1.61932e-07	4.20033
KDM3B	2709.2	0.999693	0.0433714	0.603393	0.107549	1.61932e-07	1.22467
UBQLN2	251.396	0.999693	-0.108871	0.317766	0.309955	1.62284e-07	1.98893
LOC102116338	87.7885	0.999693	0.509357	0.0358978	0.559799	1.62564e-07	1.86119
KSR2	34.1865	0.999693	0.471295	0.0170253	1.29244	1.63316e-07	3.55342
ARHGEF6	3728	0.999693	0.0903449	0.127547	0.403869	1.63839e-07	1.85985
LOC101867182	1109.82	0.999693	0.128531	0.052009	0.29475	1.65434e-07	1.11993
ENTPD3	90.0412	0.999693	0.290999	0.0038345	2.04905	1.65542e-07	4.60231
NID1	34.9998	0.999693	0.406165	0.00456934	2.45375	1.66302e-07	5.12947
HSD3B7	34.1938	0.999693	-1.05209	7.86188e-05	3.38131	1.69413e-07	5.26364
LOC102117081	26.9978	0.999693	0.437098	0.000380535	3.43743	1.69484e-07	5.5216
ZSWIM4	293.765	0.999693	0.708454	0.00471894	1.10629	1.70277e-07	2.88672
C1H1orf162	406.733	0.999693	0.0185738	0.00822394	1.46254	1.70679e-07	3.84038
RAB3IP	133.036	0.999693	0.437729	0.00989883	1.42936	1.76852e-07	3.79642
COL26A1	11.4373	0.771534	2.48078	1.55032e-09	5.29292	1.7824e-07	5.38759
SPEN	3301.45	0.999693	0.0393384	0.702674	-0.0828724	1.79894e-07	1.22528
LOC102124837	19.4572	0.999693	1.57817	0.000120312	3.32003	1.80534e-07	5.2185
TLR3	274.842	0.999693	-0.0648657	0.0119853	1.87121	1.81082e-07	4.70055
LOC101867237	400.004	0.999693	0.629416	0.00159457	1.56443	1.89078e-07	3.59067
SORCS3	25.7809	0.999693	1.96885	6.39823e-05	3.56099	1.89863e-07	5.3418
FCAR	1228.22	0.999693	0.0223749	0.0123983	1.20092	1.93845e-07	3.39812
CECR6	35.23	0.999693	0.407303	0.00108385	1.82959	1.98087e-07	3.81293
LOC101926561	848.036	0.999693	0.416847	0.000112994	1.32512	1.99252e-07	2.69671
ARHGAP27	988.044	0.999693	0.249259	0.0327009	0.619341	2.02429e-07	2.11077
ZNF467	49.2421	0.999693	0.843941	1.89015e-06	2.31203	2.03444e-07	3.61688
FAP	978.718	0.999693	0.869176	0.000581315	3.69173	2.04514e-07	5.56759
CNTN4	35.8904	0.999693	0.901006	0.000131094	2.8	2.10883e-07	4.74835
ELSPBP1	9.20882	0.999693	0.995064	0.00941146	3.07098	2.1307e-07	5.77465
LOC101867121	7994.26	0.999693	0.0300312	0.032813	0.59776	2.18946e-07	2.04664
CACNA2D1	20.1721	0.946276	1.99638	4.11943e-06	3.7119	2.27959e-07	5.0724
LOC102136053	79.8891	0.999693	1.2127	0.00696524	1.93143	2.36633e-07	4.53448
LOC102121671	23.44	0.999693	0.754001	7.48013e-05	2.54304	2.42553e-07	4.26402
LOC102134596	23.6806	0.999693	0.549465	0.111699	0.739664	2.49848e-07	2.74434
C6H5orf58	92.3508	0.999693	0.87773	0.034057	1.21179	2.60393e-07	3.7295
LOC102140434	13.9704	0.999693	0.685115	0.00179873	1.71025	2.71522e-07	3.43932
WDR49	27.0799	0.999693	1.10078	0.000399817	2.06034	2.87108e-07	3.88529
ZCCHC6	18945.7	0.999693	0.608741	0.00314276	1.43186	2.87108e-07	3.46759
EXOSC3	100.918	0.999693	-0.0474364	0.253641	0.623454	3.02446e-07	3.28999
TMX1	660.397	0.999693	0.159052	0.000114443	1.17059	3.09049e-07	2.37555
LOC101926312	32485.6	0.999693	0.302203	0.000112994	1.15017	3.12059e-07	2.3458
ANKFN1	9.31771	0.999693	1.51272	0.00123435	3.003	3.15227e-07	5.1662
CD97	6365.45	0.999693	0.32394	0.00250312	1.19513	3.15227e-07	2.91503
P2RY6	105.186	0.999693	-0.00891381	5.38995e-07	3.93893	3.36158e-07	5.07242
GRIK2	23.3249	0.999693	1.31589	2.81789e-05	3.55609	3.40344e-07	5.13295
PCYT1A	553.291	0.999693	0.197298	0.00293168	0.689241	3.4358e-07	1.75609
LOC102116115	6.70269	0.999693	0.103859	0.0129989	2.98498	3.50983e-07	5.71093
FSTL5	23.4031	0.999693	1.03824	0.00566269	1.90988	3.51488e-07	4.24284
GPX2	38.4824	0.999693	0.325204	0.163942	0.603944	3.51488e-07	2.61349
FAM5C	29.547	0.999693	1.19244	1.30475e-11	4.43281	3.56583e-07	4.56022
KIRREL3	80.3071	0.999693	0.602141	1.5548e-07	2.58489	3.78941e-07	3.6973
LOC102136378	136.402	0.999693	1.06246	3.76325e-05	3.3874	3.8275e-07	5.07393
GK	3669.17	0.999693	0.807525	0.00103747	1.97801	3.88499e-07	4.11894
IFNAR2	1060.9	0.999693	0.719249	0.0127906	0.943433	3.89248e-07	2.70415
STAT3	3956.11	0.999693	-0.00870916	0.0935057	0.475685	4.10527e-07	1.95489
LOC102143783	468.415	0.999693	0.909232	0.000198691	2.11136	4.14799e-07	3.9788
LOC101926330	735.155	0.999693	0.0508892	0.944827	-0.0369603	4.26711e-07	2.35396
CSMD3	44.5015	0.999693	0.443352	0.00373712	1.95427	4.33332e-07	4.26724
LOC102137080	23.6657	0.999693	1.56826	0.000113874	3.43088	4.39772e-07	5.178
LOC102125256	274.546	0.999693	0.585208	1.87716e-10	4.08279	4.39772e-07	4.60141
PTPRT	51.9229	0.999693	1.59249	8.08609e-06	3.10327	4.44734e-07	4.60013
LOC101866640	1952.38	0.999693	0.0222282	0.0017195	0.64723	4.56381e-07	1.5804
SHE	25.3589	0.999693	0.333299	0.0143243	1.48135	4.65105e-07	3.74898
LOC101865525	1208.7	0.999693	0.350163	0.0114929	1.00723	4.68573e-07	2.81646
HSPA6	43.3942	0.999693	0.347062	0.0218355	1.34759	4.75287e-07	3.70977
LOC102137097	128.936	0.999693	0.408635	0.149032	0.556738	4.75287e-07	2.46584
LOC101925045	99.8872	0.999693	0.87985	0.00120321	1.61734	4.84377e-07	3.46876
LOC102145048	52.811	0.999693	0.493669	0.0612075	1.21983	4.86769e-07	3.94319
GPATCH11	228.595	0.999693	-0.144332	4.56602e-05	1.16631	4.86769e-07	2.21416
PDE11A	28.4769	0.999693	0.46124	0.00123435	2.1764	4.91885e-07	4.25604
SLC51A	38.8995	0.999693	0.265762	0.0850231	0.765673	4.9569e-07	2.74552
CLEC7A	580.351	0.999693	0.323037	1.71478e-11	2.0431	4.99151e-07	2.55765
ACTR3	7405.46	0.999693	0.182421	0.00217361	0.772496	4.99151e-07	1.90265
LOC101926617	661.324	0.999693	0.31882	0.000252909	1.77851	5.10882e-07	3.4977
LOC101865497	33.123	0.999693	-0.153346	0.0126796	1.74018	5.17358e-07	4.24087
FAM129A	9127.06	0.999693	0.583971	0.000426557	1.89444	5.29449e-07	3.77881
LOC102146253	24.7099	0.999693	-0.0408603	0.0227137	1.55776	5.34154e-07	4.08057
C11H12orf76	106.968	0.999693	0.0158581	0.0682287	0.584531	5.34154e-07	2.12319
RASGRP4	459.298	0.999693	0.44889	0.000428698	1.45413	5.55639e-07	3.02669
DRAM1	773.472	0.999693	0.179054	8.85626e-06	2.11679	5.6169e-07	3.53527
APOL4	95.3601	0.999693	0.326995	0.00330325	2.64917	5.68073e-07	5.08317
MITD1	239.146	0.999693	-0.13388	0.101922	0.436126	5.69611e-07	1.77815
LSMEM1	13.6382	0.999693	1.25896	0.237367	0.998367	6.01342e-07	4.19962
ZCCHC2	3499.57	0.999693	-0.236309	0.00288472	1.14518	6.25241e-07	2.77097
LOC102141533	634.85	0.999693	0.143813	0.0246731	0.822284	6.25241e-07	2.53612
LOC101926054	77.1454	0.999693	0.730302	0.227619	0.62666	6.45029e-07	3.06417
PPARGC1A	12.6149	0.999693	0.721632	0.000263217	3.11391	6.46868e-07	4.90182
HLX	202.347	0.999693	0.673785	0.000163736	1.83622	6.52475e-07	3.46895
LOC101925608	12.2297	0.999693	1.19299	0.000161398	3.15965	6.69071e-07	4.8458
FBXL7	18.6239	0.999693	0.413066	0.00013787	2.64479	7.0502e-07	4.31752
NR2E1	16.7299	0.999693	1.53501	0.00250178	3.18679	7.15631e-07	5.3794
NAPA	1510.88	0.999693	0.182033	1.68591e-08	1.90212	7.19845e-07	2.71449
MYO7B	780.152	0.999693	-0.134882	2.27894e-09	5.29783	7.21222e-07	5.25116
PARVG	1152.43	0.999693	-0.0122761	0.13837	0.402101	7.42634e-07	1.79868
LOC101866667	23385.9	0.999693	0.114583	0.000525966	1.00207	7.58809e-07	2.17865
PLEKHS1	32.4321	0.999693	0.873147	0.0836583	1.21528	7.83191e-07	4.00482
LOC101926587	7455.63	0.999693	0.0683198	0.00971326	0.399817	7.87311e-07	1.13524
MKNK1	768.123	0.999693	0.572244	3.40595e-07	2.14318	8.06617e-07	3.21491
FGF12	35.2786	0.999693	0.577435	0.00810026	1.5197	8.27918e-07	3.60829
ADAMTSL1	45.8671	0.999693	0.955275	5.57662e-05	2.59313	8.4662e-07	4.20561
TMLHE	1185.51	0.999693	0.288574	0.0159035	0.925291	8.7001e-07	2.65307
DCC	49.1586	0.999693	0.61123	0.00194553	1.88495	8.93286e-07	3.90261
USP25	8024.92	0.999693	0.104342	2.03177e-05	1.14573	8.97106e-07	2.09198
APOA2	13.4139	0.999693	0.633022	0.0121173	2.12224	9.0592e-07	4.62393
IL1RAP	10639	0.999693	0.690251	5.86128e-05	2.15871	9.0592e-07	3.76746
TAPBPL	361.68	0.999693	0.163584	0.217275	0.410221	9.0592e-07	2.08793
IL1RAPL1	39.6446	0.999693	1.07582	0.000575224	2.08055	9.197e-07	3.90608
XCL1	15.72	0.999693	1.02673	0.0166979	1.40503	9.33307e-07	3.41463
ISG20	2244.13	0.999693	-0.206254	2.28612e-06	1.56284	9.33307e-07	2.5713
LOC102138341	35.6149	0.999693	0.911	0.255561	0.729062	9.58875e-07	3.48664
USP18	585.775	0.999693	0.260838	6.19468e-09	3.00275	9.97842e-07	3.82925
AGTRAP	144.716	0.999693	0.230886	0.00210592	1.4567	9.98234e-07	3.23649
KIF13A	3109.28	0.999693	0.426175	0.108991	0.839439	1.01988e-06	3.25891
C11H12orf43	93.8844	0.999693	-0.175003	0.16579	0.639532	1.04328e-06	2.8001
LOC101865548	513.273	0.999693	-0.187111	0.150247	0.435278	1.07236e-06	1.95446
LOC102143642	45.0549	0.999693	-0.21618	0.00552346	2.7714	1.08274e-06	5.158
LOC102145515	60.5634	0.999693	0.234932	0.0318713	1.5568	1.08382e-06	4.23833
CTNNA2	44.024	0.999693	1.21194	0.000132482	2.8272	1.10403e-06	4.54696
HELZ2	2355.24	0.999693	0.342396	2.7773e-15	2.7786	1.12357e-06	2.8998
LOC102119662	14.7176	0.999693	0.0227738	0.00166129	2.63549	1.13309e-06	4.70642
IRF9	754.419	0.999693	0.382957	4.3005e-06	1.62113	1.13309e-06	2.68729
ACSL1	9305.14	0.999693	0.548694	0.000796264	1.87702	1.14432e-06	3.76656
COL25A1	21.1855	0.999693	1.08976	0.00463221	1.82577	1.15819e-06	3.86514
LYST	12150.7	0.999693	0.109031	0.112396	0.422428	1.16181e-06	1.75661
MYO3B	38.5027	0.999693	0.558067	0.0195615	1.57231	1.17775e-06	4.00314
LOC102116181	19.6829	0.999693	0.901055	0.000489609	2.74138	1.21133e-06	4.59504
TXNL4B	138.679	0.999693	0.0924453	0.124427	0.646709	1.21381e-06	2.61418
LMNB1	1370.84	0.999693	0.207362	0.0146138	0.973925	1.24701e-06	2.71353
LOC102141000	7.5183	0.999693	1.45956	0.000467967	3.53725	1.26112e-06	5.22564
CLN5	222.621	0.999693	0.181913	0.488188	0.300418	1.26112e-06	2.39327
WWP2	1920.12	0.999693	-0.0116361	0.856266	0.0484629	1.2733e-06	1.27591
LOC102135182	4.14115	0.999693	0.79587	1	0	1.28813e-06	5.48606
PLEKHM3	1192.42	0.999693	0.176657	0.887445	0.0432278	1.28813e-06	1.42293
PTK2B	3363.94	0.999693	-0.28998	0.0779367	0.602584	1.2912e-06	2.25294
LOC101865179	19331.2	0.999693	0.0424613	0.000142037	0.797206	1.31382e-06	1.59691
IL1RAPL2	47.12	0.999693	0.154927	0.00868304	1.40584	1.38366e-06	3.3843
KCNK7	44.7908	0.999693	0.350413	0.000484185	1.51383	1.46984e-06	2.92736
ZNF253	167.865	0.999693	0.458588	0.78609	0.171627	1.5214e-06	2.93986
LOC102139249	18.532	0.999693	1.34541	2.21611e-06	3.87965	1.52322e-06	4.82801
NANS	150.494	0.999693	0.0558881	0.0849474	0.693448	1.52814e-06	2.54096
LRP6	17.3608	0.999693	1.23295	0.000876007	2.68216	1.54711e-06	4.58933
ETV4	10.2783	0.999693	1.03025	0.0411853	1.50203	1.59656e-06	3.87797
LOC101865288	739.187	0.999693	0.48285	0.00217025	1.19746	1.62356e-06	2.72062
MAP3K13	43.9634	0.999693	0.0340616	0.102857	0.899325	1.62739e-06	3.21374
COL22A1	13.8147	0.999693	1.78965	0.000504556	3.39487	1.6389e-06	5.11704
PRKAB1	395.78	0.999693	0.158984	0.13512	0.370455	1.6389e-06	1.59028
PPL	154.83	0.999693	0.33457	0.287009	0.441901	1.67073e-06	2.42089
TLL2	29.697	0.999693	0.349226	0.766381	0.210043	1.67737e-06	3.04011
NAIP	3819.7	0.999693	0.446761	0.000914591	1.65339	1.68057e-06	3.38986
HPSE2	47.4837	0.999693	0.519089	0.0054004	1.6911	1.6978e-06	3.75011
LOC102127874	52.0704	0.946276	1.71852	0.00432939	2.20891	1.75069e-06	4.46421
PRKCD	874.978	0.999693	0.250651	0.011555	0.985219	1.78746e-06	2.63266
LRRN2	184.54	0.999693	0.605622	0.00431712	2.95156	1.80539e-06	5.11075
TRIM9	251.968	0.999693	-0.10032	0.0766262	0.891913	1.82133e-06	3.11162
LOC102142715	25.9607	0.999693	1.97766	4.20873e-06	4.43363	1.85904e-06	5.17582
SLC7A7	1040.09	0.999693	0.491373	3.55728e-05	1.77137	1.85904e-06	3.06647
SYCE3	10.4656	0.999693	1.22897	0.00306422	2.90453	1.92075e-06	5.00756
LOC102144956	50.2906	0.999693	1.47311	0.000223683	2.59698	1.94972e-06	4.30114
SLC43A3	223.789	0.999693	0.137724	0.000566337	1.27388	1.95737e-06	2.60001
EDIL3	12.986	0.999693	2.29355	0.000119068	3.93287	1.9787e-06	5.22061
LOC102116927	35.4546	0.999693	-0.372998	0.261857	0.531674	1.99321e-06	2.59545
PLD1	774.36	0.999693	0.245871	5.26308e-05	2.08784	2.01093e-06	3.54548
DIP2B	8507.89	0.999693	0.000752731	0.0593805	0.477908	2.01552e-06	1.69097
LAMA2	42.5897	0.999693	0.436354	0.020123	1.70347	2.02316e-06	4.18479
DLEC1	20.9611	0.999693	0.891528	0.0254815	1.10418	2.02907e-06	2.87143
LOC101866331	1950.55	0.999693	0.444331	0.00348744	0.970747	2.06592e-06	2.31986
CNTN5	43.272	0.999693	0.656321	0.000256862	2.45434	2.175e-06	4.13887
RNF13	7030.05	0.999693	0.327423	0.00061799	1.29234	2.175e-06	2.66334
HSD17B11	2138.59	0.999693	0.243981	0.172769	0.478471	2.175e-06	2.18127
LOC102135873	42.8239	0.999693	1.11094	0.0138063	1.50052	2.17684e-06	3.65155
CYSTM1	1581.81	0.999693	0.320773	0.0596773	0.787091	2.17684e-06	2.67291
PFKFB4	680.258	0.999693	0.601054	0.00572659	1.40957	2.18517e-06	3.32002
RNF175	1184.83	0.999693	1.40448	0.000253948	2.6695	2.2376e-06	4.43092
ACRC	198.434	0.999693	0.781479	0.0688448	1.06198	2.2376e-06	3.48597
LOC101925632	42.3738	0.999693	0.0490494	0.0027103	1.36196	2.26487e-06	2.92387
GIT2	2508.39	0.999693	0.143148	0.934408	0.0196571	2.26487e-06	1.05226
PDE10A	35.2252	0.999693	1.05475	0.000586667	2.37454	2.27485e-06	4.16606
VAMP3	728.09	0.999693	0.0460558	0.27538	0.365336	2.29091e-06	2.00334
LOC102131679	25.2567	0.999693	1.05449	0.00273591	1.71354	2.34513e-06	3.47228
USP35	144.876	0.999693	0.583957	0.0160583	0.789135	2.3623e-06	2.16734
LHFPL3	55.6374	0.999693	0.71979	0.00479581	1.2925	2.3864e-06	2.93622
ZNF341	111.051	0.999693	0.102932	0.101635	0.40372	2.3893e-06	1.53393
NRG3	40.6021	0.999693	0.415079	0.000146968	2.78501	2.41284e-06	4.39016
LOC101867345	397.617	0.999693	0.15313	0.0396202	0.707897	2.47185e-06	2.24762
GPR98	31.8808	0.999693	0.476053	6.84779e-05	2.35617	2.5367e-06	3.75947
PLA1A	34.8025	0.999693	-0.201033	0.000414028	1.98824	2.5367e-06	3.57286
LOC101866035	3193.43	0.999693	0.461172	5.81442e-06	2.15593	2.54838e-06	3.3577
CKLF	404.979	0.999693	0.576705	0.0627665	0.893547	2.58143e-06	2.97798
HCK	2730.82	0.999693	0.559189	2.21209e-05	1.60911	2.63415e-06	2.74176
LOC101926457	1044.12	0.999693	-0.0468674	0.861901	0.0717837	2.64203e-06	1.87348
LOC102116475	6.48277	0.999693	1.89396	0.00355192	3.30123	2.67431e-06	5.26104
LOC102115776	337.597	0.999693	0.878356	0.442739	1.21154	2.69267e-06	4.85327
LOC101866908	634.065	0.999693	0.346421	0.0353334	0.81695	2.69267e-06	2.51476
GCA	900.533	0.946276	1.5798	2.36208e-05	2.70555	2.73591e-06	4.11656
LOC102123613	8.60832	0.999693	0.482941	0.0735285	2.03316	2.77968e-06	5.06652
LOC102125766	41.7444	0.999693	0.627497	0.000467967	2.00949	2.78086e-06	3.62632
GNB1	2161.88	0.999693	0.154403	0.136898	0.320009	2.78208e-06	1.37279
C7H14orf159	758.784	0.999693	-0.123949	0.0360606	0.698867	2.82946e-06	2.18628
FER1L6	19.1654	0.999693	0.981552	0.00296235	2.25755	2.87407e-06	4.26401
SOD2	15338.9	0.999693	0.922645	0.00217274	2.20516	2.92205e-06	4.27282
BMP7	11.2828	0.646495	1.95323	0.00012997	2.52734	2.9615e-06	3.78328
NELL1	40.3612	0.999693	0.804665	0.000121915	2.75424	3.02869e-06	4.29148
GRIPAP1	883.545	0.999693	0.0716008	0.0100963	0.836093	3.02869e-06	2.19172
CCDC148	14.6841	0.999693	1.09216	0.00534833	2.28897	3.10736e-06	4.41029
LOC101866685	8.85694	0.999693	1.92047	0.000332293	3.68318	3.22596e-06	5.108
CNTN1	14.1979	0.999693	1.85058	0.000626891	3.20397	3.24856e-06	4.87663
GRIK4	24.347	0.999693	1.07376	0.00013822	2.87022	3.24856e-06	4.37247
LNPEP	4986.93	0.999693	0.204504	0.130144	0.389449	3.26328e-06	1.62762
IL6R	3392.89	0.999693	0.466586	0.0303835	1.07752	3.26544e-06	3.11411
LOC101926606	1507.26	0.999693	0.145598	0.659443	0.121119	3.28898e-06	1.41565
LOC102117047	6.31163	0.999693	1.97265	0.0433119	2.50638	3.42893e-06	5.23243
ATP8B4	3070.63	0.999693	0.590566	0.00623778	1.79847	3.45538e-06	3.94772
ABL2	862.208	0.999693	-0.131281	0.0556945	0.508411	3.45538e-06	1.72762
LOC102145938	1199.47	0.999693	0.338166	0.0020329	1.95338	3.5208e-06	3.90013
PKHD1	17.1762	0.999693	1.59493	0.00024548	3.2765	3.5453e-06	4.77836
AMHR2	32.0637	0.999693	0.730126	0.0298491	1.06027	3.57578e-06	2.86747
LOC101865182	3663.86	0.999693	-0.0123171	0.201784	0.278832	3.64499e-06	1.34822
ZMAT4	20.404	0.999693	0.750281	0.00069682	2.73888	3.71131e-06	4.48042
KCNJ15	709.703	0.999693	0.314512	9.0039e-05	2.50812	3.72206e-06	4.02895
LOC102146542	24.5717	0.999693	0.585481	0.224987	1.02695	3.74708e-06	4.12408
FGF1	11.1605	0.999693	0.993817	0.0346211	1.50372	3.74708e-06	3.70213
SCN2B	6.58099	0.999693	1.35431	0.00834651	2.19555	3.83518e-06	4.17322
LACTB	817.538	0.999693	0.139709	0.00244581	0.91377	3.83797e-06	2.07606
CSF3R	17545.5	0.999693	0.777695	0.00120567	2.25695	3.84236e-06	4.16928
PILRA	1560.12	0.999693	0.496369	0.0701715	0.773553	3.95475e-06	2.64459
LOC102143048	20.8169	0.999693	-0.130875	0.0374579	1.85603	3.98134e-06	4.51651
FKBP9	47.1052	0.999693	0.249455	0.0726029	0.884498	4.01361e-06	2.86142
DCAF10	1250.28	0.999693	0.157869	0.472672	0.216395	4.0714e-06	1.65971
LOC102125462	5.32474	0.999693	2.01646	0.00336393	3.02047	4.15876e-06	4.91469
NRD1	2327.5	0.999693	0.143051	0.0672242	0.451307	4.19052e-06	1.59062
WDFY3	7847.15	0.999693	0.812624	4.10395e-05	2.03013	4.30855e-06	3.3398
RNASE6	1219.04	0.999693	-0.014305	0.00692196	1.28451	4.30855e-06	3.04704
DSCAM	36.6204	0.999693	0.833753	3.61264e-05	2.94946	4.31672e-06	4.24993
SLC26A11	133.317	0.999693	0.496436	0.00335582	1.52066	4.37773e-06	3.27258
B3GALT1	367.963	0.999693	1.0302	0.000784798	2.24462	4.40801e-06	4.04451
ERBB2IP	6584.59	0.999693	0.152095	0.135104	0.31242	4.44909e-06	1.31331
RC3H1	4694.91	0.999693	0.5202	0.0116378	0.756006	4.47086e-06	2.00078
SAMSN1	3550.6	0.999693	0.123357	0.00044153	1.67328	4.48831e-06	3.16756
CD300A	842.552	0.999693	0.570725	0.00271718	1.88696	4.65565e-06	3.82368
LRRC4C	34.9398	0.999693	0.683831	0.000577629	2.72528	4.74542e-06	4.42979
LOC102136447	18.6153	0.999693	-0.312377	0.00145571	2.92369	4.77997e-06	4.73794
LOC101867036	10480.2	0.999693	0.131845	0.000258538	1.39412	4.81319e-06	2.62936
LOC102115065	162.26	0.999693	0.836623	0.00115731	1.87585	4.87635e-06	3.60201
LOC102121198	7.90281	0.999693	1.25611	0.003646	2.46798	4.89148e-06	4.33842
FNDC3B	28607.2	0.999693	0.59026	7.2124e-05	1.96309	4.95897e-06	3.30479
LOC102115428	13.7827	0.999693	0.383734	0.00468625	2.08986	5.11646e-06	4.01248
TAGAP	1413.15	0.999693	-0.0539222	0.00256125	1.24543	5.24322e-06	2.72549
SMOC2	6.41973	0.999693	1.16419	0.000644432	3.49646	5.34124e-06	4.96736
WAS	835.979	0.999693	0.201559	0.0631802	0.758413	5.38593e-06	2.51756
SRGAP2	6225.3	0.999693	-0.011937	9.48062e-05	1.17604	5.39887e-06	2.13659
FAM49A	4739.9	0.999693	0.186457	5.62301e-05	1.20537	5.50245e-06	2.13323
LOC102117623	36.6365	0.999693	1.05335	0.00830943	2.21525	5.55958e-06	4.43291
LOC102118835	5.65586	0.999693	0.263878	0.0539865	1.96001	5.609e-06	4.60079
LIMK2	4307.38	0.999693	0.678416	0.000683121	1.91562	5.66486e-06	3.56515
LRP1B	67.4278	0.999693	1.22458	0.000331649	2.48073	5.66685e-06	4.08636
LOC102127091	9.86747	0.999693	1.20547	0.0207549	1.71688	5.6896e-06	3.80179
SLC12A6	5424.48	0.999693	0.228699	0.296029	0.338188	5.92286e-06	1.86766
BST2	359.769	0.999693	0.0840375	6.99218e-06	1.60978	6.06274e-06	2.53521
NRXN1	34.5533	0.999693	1.58782	0.000253948	3.18065	6.09972e-06	4.63798
MYO3A	11.7367	0.999693	0.758197	0.00176675	2.53803	6.17365e-06	4.2956
UNC5A	45.7053	0.999693	1.14007	4.56e-06	3.31303	6.24194e-06	4.29031
IQCJ	7.5891	0.999693	1.59862	0.000196579	3.76562	6.27248e-06	4.94856
APBB1IP	11331.3	0.999693	0.162996	0.508595	0.152778	6.36634e-06	1.2472
LOC102115650	12.0105	0.999693	0.894667	0.0211058	1.80208	6.57034e-06	4.00962
PRUNE2	56.7057	0.999693	1.50906	0.000962433	2.58688	6.73817e-06	4.34361
PI4K2B	1809.54	0.999693	-0.0808289	1.61544e-06	1.1569	6.79833e-06	1.78176
LOC101866166	27.261	0.999693	0.561837	0.00636674	1.99427	6.93788e-06	4.01396
LOC101925875	1612.98	0.999693	0.683135	0.0179039	1.03099	6.97927e-06	2.72969
KCNQ4	18.6881	0.999693	1.20103	3.56057e-06	2.95562	7.02002e-06	3.82874
QPCT	398.214	0.999693	0.879177	0.0174895	1.53527	7.02931e-06	3.72818
FAM217B	288.77	0.999693	0.629901	0.085174	0.80491	7.03716e-06	2.75828
IFNGR2	1827.72	0.999693	0.283807	0.00728427	1.14934	7.03716e-06	2.73086
FSTL4	31.2569	0.999693	0.87612	0.000187296	2.65444	7.19682e-06	4.09315
LOC102146348	6.60844	0.771534	2.65525	0.000272214	3.81832	7.24855e-06	4.99372
LOC102116815	9.7613	0.999693	0.394996	0.114127	1.76066	7.32498e-06	4.78295
ST3GAL4	1452.19	0.999693	0.524184	2.63901e-06	1.89804	7.43225e-06	2.82318
GSG1L	174.271	0.999693	1.00032	0.000163736	2.70687	7.55367e-06	4.18273
LOC102121055	1111.01	0.999693	0.169648	3.56057e-06	2.17827	7.58425e-06	3.18942
LOC101925618	4457.93	0.999693	0.142414	0.00921299	0.919494	7.69471e-06	2.287
LOC101925275	914.627	0.999693	0.0615842	0.0618186	0.765872	7.80105e-06	2.49224
LOC101866888	1246.15	0.999693	0.196111	0.470305	0.254486	7.87695e-06	1.87665
SCNN1B	7.79751	0.946276	2.02692	0.000812595	2.9192	7.9111e-06	4.41377
SPSB4	4.4088	0.999693	1.34722	0.00023257	3.85425	7.91578e-06	4.94745
LOC102136130	27.2161	0.999693	0.674931	0.0204934	1.12062	8.10376e-06	2.76183
CSF2RB	6358.59	0.999693	0.663491	0.000381123	2.26613	8.25906e-06	3.85427
NMNAT2	11.2803	0.999693	-0.24171	0.000747037	2.77742	8.30695e-06	4.32863
LOC101866143	32.9802	0.999693	0.82442	0.0473894	1.12961	8.30695e-06	3.15729
TFEC	1619.88	0.999693	0.620565	0.00758312	1.82379	8.34363e-06	3.89772
USP32	6591.93	0.999693	0.0653646	0.00654924	0.940509	8.3564e-06	2.24923
DBF4B	94.6297	0.999693	0.417942	2.08025e-08	2.24528	8.36847e-06	2.81673
LOC102146566	3549.78	0.999693	-0.364563	0.0872182	0.767488	8.50396e-06	2.6583
RNF144B	1715.8	0.999693	0.646765	1.85333e-08	2.4763	8.5273e-06	3.09773
LOC101925636	616.214	0.999693	0.124435	0.0185249	0.647306	8.67642e-06	1.77071
CYTH4	2993.24	0.999693	0.368875	0.0111481	1.0626	8.91141e-06	2.63493
LOC101867283	3991.39	0.999693	-0.181559	0.411251	0.178666	8.91503e-06	1.20355
PCDH11X	19.5748	0.999693	0.636049	0.0301751	1.49603	8.99183e-06	3.65539
SVIL	4363.44	0.999693	0.397859	0.112185	0.659506	8.99183e-06	2.44561
GPBAR1	269.07	0.999693	0.478385	0.0215955	0.851545	9.00053e-06	2.31041
ZNF710	952.376	0.999693	0.14227	0.0466565	0.442605	9.06677e-06	1.41084
ARRDC3	1068.47	0.999693	0.310402	0.034106	0.908708	9.08055e-06	2.62252
M1AP	34.8988	0.999693	0.332677	0.097877	0.904828	9.10909e-06	2.9657
PSMB9	689.097	0.999693	-0.0258835	0.00516234	1.03151	9.32454e-06	2.3753
ESRRG	24.2178	0.999693	1.21903	0.000342991	3.1174	9.35649e-06	4.54459
LOC102140637	5.1989	0.999693	1.11114	0.0402545	2.0289	9.35649e-06	4.43494
HDAC4	4104.8	0.999693	0.211035	0.0379336	0.725696	9.35649e-06	2.17845
SH2D3C	422.983	0.999693	0.277872	0.0830811	0.617838	9.35649e-06	2.14487
TMEM140	916.204	0.999693	0.143549	9.97223e-05	1.69571	9.52492e-06	2.88568
PPP4R2	1738.36	0.999693	0.142901	0.106647	0.345136	9.55257e-06	1.31047
LOC102136812	4.23011	0.999693	1.82473	0.0053342	3.15597	9.58411e-06	4.9746
PRDM1	353.096	0.999693	0.00544557	0.0150592	0.905076	9.77715e-06	2.33753
TEC	904.782	0.999693	0.292384	0.000689788	1.59204	9.80012e-06	3.00866
LOC101926642	15.1158	0.999693	0.185718	0.000398584	1.9129	9.89981e-06	3.14061
LOC102125519	4.81894	0.999693	0.997127	0.00299806	3.39386	1.00842e-05	5.00962
LOC101926269	51.6065	0.999693	0.660647	0.00147806	2.1193	1.00842e-05	3.82402
SNTG1	33.2932	0.999693	0.69052	0.00438528	1.95244	1.01416e-05	3.81309
NIN	6077.51	0.999693	-0.241899	0.660066	-0.149823	1.02461e-05	1.66449
PCDH20	12.9932	0.999693	0.067897	2.6506e-06	4.44464	1.05103e-05	4.81204
GABBR2	24.1411	0.999693	0.71945	0.000401948	2.49947	1.07765e-05	3.96612
LOC102124565	10.4199	0.999693	1.56007	0.00477702	2.97897	1.08324e-05	4.82062
LOC102128579	492.586	0.999693	0.269998	4.52264e-09	2.37045	1.11265e-05	2.86446
ATP13A4	12.1904	0.999693	1.26042	0.000110206	2.80407	1.11296e-05	3.9659
SIGLEC14	988.283	0.999693	0.316595	4.87833e-06	2.13595	1.11296e-05	3.11789
COL17A1	57.3746	0.890127	1.05328	0.226578	0.633843	1.11296e-05	2.74425
WDR44	1503.26	0.999693	0.0771432	0.00486566	0.528953	1.11296e-05	1.25227
CPXM2	8.80497	0.999693	1.50068	0.000129798	3.17306	1.11523e-05	4.29832
OPCML	59.5387	0.999693	0.845197	0.000644432	2.42866	1.12835e-05	4.02213
SELL	6858.38	0.999693	0.212588	0.0201732	1.35096	1.14544e-05	3.37808
ADPRH	426.781	0.999693	0.144119	0.00711493	1.18032	1.1467e-05	2.72054
TACC2	14.7021	0.999693	1.36747	2.2159e-05	2.9277	1.15523e-05	3.89232
LGALS3BP	1032.93	0.999693	0.450586	1.71694e-05	2.60721	1.18408e-05	3.74629
C5H4orf33	965.067	0.999693	0.0549126	0.00110483	1.08794	1.18654e-05	2.20232
GSDMC	129.855	0.999693	-0.73876	0.0130423	1.68571	1.19687e-05	3.77523
PEBP4	18.3445	0.999693	1.15338	0.000298658	3.15368	1.21788e-05	4.49037
LOC102124669	19.2772	0.999693	-0.0365676	0.039352	1.83129	1.22519e-05	4.30187
CDH3	4.60732	0.999693	1.24869	0.000274563	3.86022	1.2313e-05	4.89719
DOCK11	11684.4	0.999693	-0.00572811	0.722886	0.0898122	1.24026e-05	1.21012
TOM1	1214.15	0.999693	0.498866	0.00036387	1.1313	1.24901e-05	2.13102
LOC101925897	2016.31	0.999693	-0.15149	0.131215	0.562633	1.25676e-05	2.17534
LOC101926869	186.426	0.999693	0.476355	0.521002	0.34914	1.26192e-05	2.63736
LOC102131678	8.93526	0.946276	1.94172	0.0433876	1.86808	1.26257e-05	4.2671
LOC102142815	13.8611	0.999693	1.47135	0.00246931	3.10869	1.27059e-05	4.75668
KCTD18	353.715	0.999693	0.02693	0.948303	0.03124	1.27059e-05	1.84203
MED12	790.745	0.999693	0.159861	0.22781	0.377902	1.27059e-05	1.7821
LOC102132076	50.2742	0.999693	0.781691	0.00173333	2.18255	1.3085e-05	3.89233
LOC101925264	38.7075	0.999693	0.404306	0.0371321	1.66362	1.30939e-05	4.0612
LOC102118503	416.49	0.999693	-0.325904	0.00668689	1.36232	1.31699e-05	3.03463
NCF2	3836.38	0.999693	0.981586	0.00217293	1.57784	1.32258e-05	3.15807
LOXL3	72.3529	0.999693	0.453766	0.26378	0.595435	1.32355e-05	2.76549
LOC102120468	3.27158	0.999693	0.11563	0.00291219	3.39082	1.32742e-05	4.93401
LRRC63	94.3984	0.999693	0.57542	0.0123193	1.77533	1.32742e-05	3.86152
PLXNC1	8757.15	0.999693	0.177893	0.0117568	0.922887	1.33035e-05	2.29669
ATP6V0A1	2602.79	0.999693	0.144537	0.0237985	0.875138	1.34725e-05	2.37544
LOC102128888	46.857	0.999693	1.06666	0.000322487	3.44803	1.34732e-05	4.66803
LOC102134775	27.7846	0.999693	-0.0633783	0.0960498	0.784952	1.36434e-05	2.52087
SLC6A11	7.13178	0.999693	1.99836	0.000101592	3.8004	1.37462e-05	4.71843
BCL10	361.599	0.999693	-0.105044	0.959001	0.0160638	1.37696e-05	1.19301
LOC102138815	8.20286	0.999693	0.679021	0.00743344	2.09948	1.38714e-05	3.88824
AANAT	5.38184	0.999693	0.805556	0.00293168	3.00298	1.39021e-05	4.65055
SIGLEC11	2078.99	0.999693	0.337965	2.756e-05	1.80951	1.39853e-05	2.84896
LOC102119361	15.9088	0.999693	0.48385	0.0307473	2.2158	1.42507e-05	4.61679
IL10RB	1533.73	0.999693	0.270989	0.00728427	0.7476	1.43359e-05	1.79041
BRINP1	10.7454	0.999693	1.66301	0.000479603	3.57154	1.43969e-05	4.77845
SLC22A15	716.217	0.677284	0.92526	0.00036387	1.24861	1.45133e-05	2.31028
SIRT5	127.125	0.999693	-0.0391423	0.653586	0.21176	1.45133e-05	2.16833
LOC101865093	93.692	0.946276	0.545928	0.967124	0.0179461	1.49614e-05	1.55846
LOC101866167	31.079	0.999693	0.529343	0.000919459	1.85665	1.50361e-05	3.27011
LOC102121250	19.6638	0.999693	0.636128	0.0224353	1.66711	1.51125e-05	3.76764
FCGR2B	3323.08	0.999693	0.249492	0.00336393	1.42503	1.51949e-05	2.97818
LOC102133033	6.3569	0.999693	0.882266	0.0043608	2.72755	1.5346e-05	4.47075
YIPF1	410.7	0.999693	0.00527398	0.0183935	0.915536	1.53691e-05	2.3721
LOC101926271	739.782	0.999693	0.35687	0.00156983	1.38483	1.54203e-05	2.75209
LOC102116305	8.06981	0.999693	1.25315	0.00176183	3.08308	1.55398e-05	4.62827
LEPREL1	11.0674	0.677284	2.10454	8.58553e-06	3.35812	1.61314e-05	4.05747
LOC102139683	9.99489	0.646495	2.55879	2.19781e-05	3.68148	1.63298e-05	4.42244
GPC6	47.3183	0.999693	0.883664	0.00288119	2.33985	1.64186e-05	4.13343
MNDA	6038.98	0.999693	0.769819	3.59232e-05	2.09222	1.64944e-05	3.21294
SHISA6	16.8711	0.999693	0.969278	0.0029975	2.87113	1.65144e-05	4.58008
RAB15	71.1567	0.999693	0.235819	0.00312544	1.34409	1.6661e-05	2.74582
LOC101925842	769.997	0.999693	-0.04173	0.134302	0.424584	1.66855e-05	1.65604
KCNJ6	17.3064	0.999693	0.708849	0.00754742	2.18798	1.67518e-05	4.12128
UBR3	5765.62	0.999693	0.030178	0.0277959	0.49269	1.70316e-05	1.405
ACOT13	283.536	0.999693	0.0442709	0.203354	0.392588	1.72772e-05	1.73403
CARD8	248.44	0.999693	0.217084	0.238513	0.478432	1.72938e-05	2.20764
LOC101926048	30.4206	0.999693	0.382151	0.00248271	2.48815	1.7553e-05	4.22413
MTCH2	630.936	0.999693	0.094887	0.039267	0.721073	1.75922e-05	2.10943
LOC101926190	632.976	0.999693	0.402608	0.0340497	0.847891	1.75925e-05	2.39023
ZNF106	1272.84	0.999693	0.149516	0.247751	0.315324	1.78249e-05	1.53075
C14H11orf85	35.808	0.999693	0.569361	0.292661	0.821351	1.78452e-05	3.63368
TENM2	51.5033	0.999693	0.832164	0.00079125	2.70945	1.80368e-05	4.23686
LOC102132741	7.186	0.999693	0.862585	0.00921299	2.82903	1.80769e-05	4.73594
LOC102129184	5.07205	0.999693	0.12396	0.5128	0.972608	1.82867e-05	4.8155
GCNT1	494.538	0.999693	0.640368	0.00143685	1.4332	1.83584e-05	2.79062
LOC101865855	18.5153	0.999693	0.301618	0.00747893	1.98726	1.83909e-05	3.84876
FOLR3	6.62516	0.999693	-0.0777396	0.0122266	2.95597	1.84798e-05	4.84695
SH3BP2	665.941	0.999693	0.300086	0.00580272	0.813614	1.85071e-05	1.86974
DAAM2	5.59937	0.999693	1.06299	0.00411559	3.15204	1.85562e-05	4.78647
LOC101926288	599.869	0.999693	0.252876	0.0790718	0.859067	1.8873e-05	2.76396
UNC5C	19.9756	0.999693	0.635148	0.000644888	2.41767	1.90853e-05	3.84007
LOC102125762	5.88501	0.999693	0.608897	0.000710471	3.33903	1.92685e-05	4.5988
PRR14L	1629.83	0.999693	0.0125438	0.991594	-0.00321598	1.92685e-05	1.21415
IRAK3	2138.23	0.999693	0.293076	0.00184168	1.58829	1.96216e-05	3.08466
CALN1	26.0407	0.999693	1.28348	0.000241046	3.1903	2.01206e-05	4.39626
LOC102140761	113.053	0.999693	-0.418166	0.0126865	2.16347	2.0156e-05	4.27641
LOC102128743	6.15101	0.999693	-0.618657	0.0207799	2.47048	2.02276e-05	4.62266
LOC101865267	7087.52	0.999693	0.011273	0.149279	0.580923	2.03954e-05	2.27287
LOC102121547	10.7347	0.999693	1.07135	0.00131982	2.43274	2.05297e-05	3.88101
SP1	1638.91	0.999693	0.0777011	0.122119	0.48555	2.06675e-05	1.81402
TMPRSS11D	4.58603	0.999693	1.88292	0.0100051	3.02056	2.07937e-05	4.84108
ANKFY1	2572.54	0.999693	0.190203	0.000496624	1.11011	2.08966e-05	2.0844
LRRC9	8.13578	0.999693	0.710985	0.00635554	2.53905	2.10647e-05	4.34889
SLC9A8	899.94	0.999693	0.105555	0.45812	0.202179	2.10696e-05	1.41011
GPR39	26.3133	0.999693	0.405072	0.000368318	1.75294	2.12891e-05	2.89479
DYNC1LI2	879.207	0.999693	0.191823	0.953	-0.0192986	2.14071e-05	1.24358
LOC102120766	25.7652	0.999693	0.979022	0.0285864	1.32312	2.18581e-05	3.19497
LOC102128803	5.15999	0.999693	1.57497	0.0129989	2.98373	2.19273e-05	4.83464
NKAIN2	60.4225	0.999693	-0.215398	0.0247203	1.17986	2.195e-05	2.94364
LOC101867205	3193.14	0.999693	0.199092	0.0718095	0.481461	2.23322e-05	1.59462
HIPK3	6335.26	0.999693	0.148225	0.260687	0.349497	2.24895e-05	1.71092
FGD4	1999.82	0.999693	0.183549	0.00279804	1.36786	2.26502e-05	2.78564
LOC101866750	1966.16	0.999693	0.837292	0.0138939	1.45802	2.28503e-05	3.34018
ZFAND3	7889.97	0.999693	0.0696216	0.141492	0.351793	2.29201e-05	1.39098
LOC102135330	2.50478	0.999693	0.594838	0.312451	1.48294	2.31758e-05	4.86998
ADAM32	78.4095	0.999693	0.602458	0.0394391	1.3368	2.32278e-05	3.45543
LOC101926449	9762.51	0.999693	0.130874	0.135442	0.467175	2.32516e-05	1.79699
LOC101925552	23.2201	0.999693	0.882928	0.0023105	2.36142	2.34743e-05	4.00361
LOC102146302	122.443	0.999693	0.440361	0.289307	0.601157	2.3484e-05	2.85748
LOC101865796	20.0578	0.999693	0.0627647	0.00155557	2.18238	2.36412e-05	3.69608
CEACAM1	516.688	0.999693	0.0233803	0.471917	0.204003	2.36466e-05	1.44392
FGFR2	4.88518	0.999693	1.21469	0.0028091	3.42923	2.37625e-05	4.81756
MMP12	5.67299	1	0	0.0373601	2.71746	2.37746e-05	4.74993
BRWD3	2689.13	0.999693	0.178373	0.0119853	0.768703	2.37863e-05	1.89383
STAMBP	243.894	0.999693	0.194548	0.147453	0.471835	2.37863e-05	1.83131
C3	32.6237	0.999693	0.608905	0.000345248	2.94769	2.38354e-05	4.24147
BPI	109.456	0.999693	1.07077	0.0123825	2.02597	2.40185e-05	4.0845
ANO4	19.8071	0.999693	0.53739	0.00217361	2.59333	2.41496e-05	4.21371
KCNK2	7.49864	0.999693	1.29558	0.00415508	2.91632	2.42939e-05	4.56604
LOC101925090	519.177	0.999693	0.356967	0.0661863	0.775575	2.43363e-05	2.41618
LOC102140794	3.26222	0.999693	1.69678	0.0938745	2.16618	2.49015e-05	4.82179
FHOD3	41.2443	0.999693	0.775859	0.01209	1.37904	2.49337e-05	3.0429
LOC102134743	5.72588	0.999693	1.77946	0.0109118	3.05011	2.50472e-05	4.79266
LOC102134654	7.75709	0.999693	0.888914	0.0156871	2.53159	2.51614e-05	4.56274
LOC102132181	19.9012	0.999693	-0.0571361	0.0739618	1.17101	2.53046e-05	3.27861
RRAGD	308.005	0.999693	0.293313	0.0773528	1.06543	2.53646e-05	3.22551
LOC102125604	15.1889	0.999693	0.984217	0.00291796	2.72744	2.53821e-05	4.367
IL6	30.7604	0.999693	-1.39691	0.045953	1.6015	2.5734e-05	3.92407
LOC102124328	22.8965	0.999693	0.420436	0.00061799	2.37288	2.5734e-05	3.74461
LOC102135112	14.3919	0.999693	0.41703	0.000294377	3.09177	2.57838e-05	4.27429
RAB8A	844.945	0.999693	0.202284	0.0199561	0.936767	2.61046e-05	2.39097
LOC101926335	12.9181	0.999693	0.399335	0.00428316	2.35889	2.64565e-05	4.0611
LOC101865137	5272.39	0.999693	0.219778	0.00422773	0.446477	2.64825e-05	1.00724
FPR2	595.979	0.999693	0.927186	0.000762739	2.35306	2.65124e-05	3.84963
TBK1	1474.85	0.999693	0.0976179	0.0161696	0.662847	2.66314e-05	1.6978
UHMK1	3822.65	0.999693	0.0774497	0.14182	0.351517	2.68532e-05	1.37882
LOC101925659	5042.61	0.999693	0.217076	0.0625712	0.605525	2.69592e-05	1.90993
MUC16	9.25699	0.999693	1.13642	0.00373483	2.93702	2.7202e-05	4.54564
LOC102147283	6.37424	0.999693	0.694201	0.000914591	3.53585	2.73757e-05	4.70046
LOC102140689	3.81415	0.999693	0.14695	0.0367119	2.66484	2.73933e-05	4.80075
LOC101865236	11.885	0.999693	0.216413	0.00937305	2.21086	2.74704e-05	4.08105
LOC101926720	3877.61	0.999693	0.361267	0.00778301	1.04447	2.75476e-05	2.37612
LOC101925224	7091.5	0.999693	0.0940547	0.00980805	0.922957	2.77145e-05	2.17697
RENBP	103.331	0.999693	0.113825	0.00146617	1.45695	2.84693e-05	2.7418
TBC1D8	2186.84	0.999693	0.0279093	0.00930282	1.17666	2.85029e-05	2.67528
LOC102130670	9.36456	0.999693	0.999792	0.0161064	1.94882	2.85656e-05	3.8527
SIRPB1	802.765	0.999693	0.482851	0.000263278	2.22372	2.86036e-05	3.53038
CORO2A	606.987	0.999693	0.394758	0.000550657	2.46717	2.86548e-05	3.89533
CACNG2	13.92	0.999693	1.50038	0.00061799	2.99402	2.88661e-05	4.27981
EZH2	1654.49	0.999693	-0.530592	0.651715	-0.177359	2.91982e-05	1.81482
AIFM3	31.6589	0.999693	0.458556	0.00185642	1.16878	2.93665e-05	2.19258
LOC102134531	5.27111	0.999693	0.817631	0.0110835	2.89901	2.97885e-05	4.70426
LOC102115055	15.0576	0.999693	0.965876	0.00253232	2.03691	2.98791e-05	3.51968
LOC102119269	73.2457	0.999693	0.19974	4.85657e-06	2.03382	2.9992e-05	2.80784
KLF5	62.3135	0.999693	0.230986	0.014936	1.81676	3.04583e-05	3.81967
LOC101866010	3023.83	0.999693	-0.0364155	0.254202	0.226571	3.05631e-05	1.097
LOC102120920	34.4558	0.999693	0.786753	0.0403714	1.52434	3.06884e-05	3.70801
LOC102122518	6.52101	0.999693	1.5222	0.031173	2.59824	3.08833e-05	4.71063
LOC102124356	56.6941	0.999693	0.142676	0.058053	2.4365	3.11962e-05	4.56619
MARC1	88.1707	0.999693	1.06548	0.0121356	1.39196	3.11962e-05	3.08461
LOC102116553	252.34	0.999693	0.0226033	0.377434	0.38148	3.11962e-05	2.17389
TNRC18	1668.8	0.999693	0.344061	0.0903792	0.625521	3.12544e-05	2.09827
LOC102142033	38.1857	0.999693	-0.381203	0.414468	-0.374046	3.15382e-05	2.08251
LOC102142679	5.48755	0.999693	0.63376	0.113406	2.17126	3.15833e-05	4.66641
STK10	7329.78	0.999693	0.187362	0.162343	0.396653	3.16451e-05	1.59904
LOC102132834	18.8845	0.999693	0.509812	0.0750938	1.78208	3.19249e-05	4.32901
LOC102123978	11.5967	0.955257	1.97541	0.0170045	2.22878	3.20708e-05	4.24466
FAM65B	18665.3	0.999693	0.218447	0.462238	0.221195	3.21921e-05	1.52237
NCF4	1305.13	0.999693	0.616821	0.00873553	1.51294	3.26924e-05	3.23425
LOC102135060	17.25	0.999693	1.62615	0.000112994	3.51141	3.29862e-05	4.39779
NXPH2	4.99397	0.999693	1.36188	0.0238268	2.25679	3.30859e-05	4.28082
LOC102126217	3.55488	0.999693	1.13658	0.000819217	3.62688	3.33461e-05	4.67955
PGLYRP4	17.8436	0.999693	0.835267	0.000381899	3.8746	3.34206e-05	4.6359
NFYA	644.399	0.999693	-0.0591981	0.208496	0.420271	3.39293e-05	1.81888
PIK3CB	2315.77	0.999693	0.383651	0.0739618	0.584595	3.42079e-05	1.88345
SLC8A3	8.7824	0.999693	1.40416	0.000931852	3.46846	3.46691e-05	4.60573
LOC102121528	4.72184	0.999693	2.08602	0.00977739	3.03663	3.47047e-05	4.71622
PARD3B	57.8118	0.999693	1.09728	0.00411178	1.95698	3.58761e-05	3.62057
ST18	12.3063	0.999693	1.63598	0.00226258	2.99245	3.63041e-05	4.43855
GTPBP2	502.974	0.999693	0.21676	1.17586e-05	1.33116	3.63652e-05	2.00619
ADAMTS12	18.8476	0.999693	0.464154	0.00447412	2.55906	3.64971e-05	4.2396
CNIH3	13.2236	0.999693	0.748122	0.00152212	2.17658	3.65525e-05	3.53854
TACR2	45.9571	0.999693	0.41649	0.0573997	0.732436	3.65525e-05	2.08746
LOC101865574	3050.07	0.999693	0.0546364	0.61337	0.132237	3.65525e-05	1.23931
WNT4	54.3299	0.999693	0.895731	0.00860668	1.48946	3.657e-05	3.10577
LOC101867234	2163.21	0.999693	0.261397	0.0371321	0.750379	3.657e-05	2.09745
LOC102118834	3531.29	0.999693	0.0669671	0.0691438	0.522895	3.67678e-05	1.6686
LOC102144543	19.3919	0.999693	-0.52494	0.00301101	2.2917	3.69479e-05	3.88668
DAPP1	2080.33	0.999693	0.266311	0.042327	1.13735	3.7281e-05	3.05074
CDH18	17.1253	0.999693	0.553215	0.0218254	2.17276	3.73355e-05	4.26604
SIGLEC5	389.348	0.999693	0.866355	0.00712916	2.06803	3.73355e-05	3.90941
MROH9	5.60708	0.999693	1.75858	0.00153256	3.32693	3.77504e-05	4.57229
LPGAT1	2859.99	0.999693	0.151008	0.0770576	0.585649	3.78053e-05	1.89264
LOC102136166	4.65539	0.999693	0.567607	0.0159065	2.77715	3.80794e-05	4.64853
LYN	23938.6	0.999693	-0.386544	0.473976	0.296945	3.82281e-05	2.02952
UNC93B1	569.19	0.999693	-0.0120366	1.92332e-08	1.73063	3.82828e-05	2.11418
DRD2	10.7158	0.999693	1.0514	0.00534156	2.51672	3.83455e-05	4.18833
CAPN13	11.2704	0.999693	1.14814	0.00912502	1.94835	3.83455e-05	3.6363
ERBB4	41.1264	0.999693	0.788107	0.0145518	1.81869	3.84486e-05	3.74952
UBE2W	2690	0.999693	0.251078	0.0358733	0.716485	3.84486e-05	1.99605
GRIA2	4.17393	0.999693	1.95292	0.00227517	3.39521	3.87311e-05	4.66447
LOC101865527	13.6523	0.999693	1.63156	0.00323566	3.12691	3.90426e-05	4.54513
LOC101925131	52.4104	0.999693	-0.171029	0.122496	0.961476	3.90426e-05	3.11414
LOC101925318	1143.01	0.999693	0.310016	0.0383741	0.882844	3.91886e-05	2.42489
LOC101925634	931.229	0.999693	0.511982	0.00176317	1.22089	3.91886e-05	2.37691
LOC102124460	4.57376	0.999693	2.2924	0.00401421	3.25794	3.98372e-05	4.6647
LRSAM1	386.383	0.999693	0.211505	0.789686	0.137962	3.98372e-05	2.15498
SPATA16	6.24189	0.999693	2.36878	0.00814642	3.12696	3.99939e-05	4.66662
CDH12	34.359	0.999693	0.200685	0.0316191	1.52028	4.00783e-05	3.55142
LOC102120826	206.826	0.999693	-0.0677134	9.0039e-05	2.32153	4.02079e-05	3.41993
RIPK3	201.373	0.999693	0.240156	0.0037886	1.22597	4.03154e-05	2.50022
LOC102125728	3.83699	0.999693	1.77169	0.0101258	3.01545	4.13515e-05	4.67814
LOC102118803	95.6198	0.999693	0.309078	0.00373483	2.33079	4.13761e-05	4.00928
ANKS1A	1711.8	0.999693	0.177428	0.081055	0.439526	4.14791e-05	1.45182
HCN1	15.7325	0.999693	0.97481	0.00428406	2.11095	4.17338e-05	3.69272
CHAT	4.79678	0.999693	0.647703	0.00776227	3.0127	4.17343e-05	4.62448
BNIPL	91.8493	0.999693	0.153016	0.341597	0.408565	4.17473e-05	2.11748
LOC101865216	5590.89	0.999693	-0.190602	0.0344641	0.644159	4.17473e-05	1.79048
KAZN	136.861	0.999693	0.276761	0.00412122	1.32538	4.20381e-05	2.67463
KCTD8	11.9835	0.999693	1.49361	0.00552797	2.45083	4.22244e-05	4.11589
EPHB3	4.53525	0.999693	1.81289	0.00089949	3.31338	4.23114e-05	4.41764
GALNT18	15.6987	0.999693	1.29709	0.00285082	2.94862	4.23398e-05	4.41097
KIAA0247	7053.67	0.999693	-0.172713	0.620086	-0.17594	4.25131e-05	1.64247
LUZP2	17.3087	0.999693	1.40905	0.0118724	2.239	4.25191e-05	4.12278
HS6ST3	18.7885	0.999693	1.28066	0.00552751	2.40805	4.26553e-05	4.1057
CDH9	5.6886	0.999693	1.22648	0.0835202	2.07053	4.28578e-05	4.57152
MAGI2	68.5929	0.999693	0.0842828	0.0117289	1.67334	4.30549e-05	3.47644
TTC21A	244.776	0.999693	-0.270318	0.961227	-0.0267082	4.35564e-05	1.92794
SLC7A14	4.43153	0.999693	1.15098	0.0362967	2.64918	4.37891e-05	4.65948
LOC102122782	94.3609	0.999693	0.198458	0.00684098	1.54064	4.37891e-05	3.13118
LOC102145404	11.3643	0.999693	1.64627	0.00404652	2.9052	4.38782e-05	4.42846
DAPK1	5357.1	0.999693	0.825776	0.00831746	1.08202	4.4047e-05	2.4069
LOC102131897	14.4141	0.999693	0.518046	0.160152	1.07844	4.47374e-05	3.44467
TTLL6	3.39942	0.999693	0.155842	0.0457043	2.57764	4.58779e-05	4.67321
EPHA3	12.0059	0.999693	0.418961	0.0140984	2.26414	4.68959e-05	4.16142
STX16	1250.65	0.999693	0.183775	0.0278317	0.494398	4.72132e-05	1.33679
LOC102129704	104.429	0.999693	0.303739	0.159325	0.95586	4.76046e-05	3.30326
PSME2	597.863	0.999693	-0.192088	0.000187296	1.1698	4.7789e-05	1.97918
LOC102132838	2.88471	0.999693	0.0711517	0.0622859	2.43443	4.78571e-05	4.67814
AP5B1	371.223	0.999693	0.294602	2.17575e-06	2.15622	4.79431e-05	2.84871
SYT1	20.4677	0.999693	1.03215	0.0227966	2.02656	4.79633e-05	4.07421
FAM8A1	452.427	0.999693	0.213883	0.0277542	0.564871	4.84004e-05	1.50906
LOC102123599	3.60072	0.999693	0.122395	0.00222908	3.52449	4.84102e-05	4.66488
LOC102130229	27.1218	0.999693	-0.167087	0.0220686	1.27608	4.86458e-05	2.91288
EPHB2	166.802	0.999693	1.37188	0.0011197	2.18058	4.9365e-05	3.59988
CAP1	4275.17	0.999693	0.25037	0.115152	0.615471	4.94327e-05	2.13033
LOC102138910	19.1093	0.999693	1.93015	0.000387775	3.16432	4.9457e-05	4.23903
CADPS2	22.4747	0.999693	0.437185	0.00205262	2.39628	4.9457e-05	3.87165
CARD17	142.844	0.999693	0.574894	0.0007141	2.75998	5.09966e-05	4.05989
LOC102130176	6.41443	0.999693	0.930601	0.00623778	3.11624	5.10474e-05	4.58022
SPATA32	9.40999	0.999693	1.08881	0.171172	1.23413	5.10598e-05	3.76926
LOC102120983	3.34462	0.999693	0.129695	0.00437576	3.34936	5.22567e-05	4.65132
KIAA1024	3.964	0.999693	0.786818	0.0940399	1.97851	5.24862e-05	4.47378
CACNG3	6.61416	0.999693	1.33805	0.000145137	3.63218	5.29505e-05	4.36045
LOC101864837	3254.01	0.999693	0.12875	0.147303	0.498868	5.29505e-05	1.87475
SLC35A5	1436.53	0.999693	0.0334383	0.199997	0.350372	5.3094e-05	1.4785
PDZD2	214.22	0.999693	0.692429	0.067864	0.659888	5.33737e-05	1.99835
MECOM	21.1159	0.999693	1.44894	0.00542674	2.54646	5.54406e-05	4.17951
LOC102137938	3.57209	0.999693	-0.266885	0.107014	2.07996	5.56572e-05	4.60754
LOC101926712	257.719	0.999693	0.106777	1.12375e-05	1.77262	5.63968e-05	2.51979
SLC35F1	15.3093	0.999693	0.508997	0.0105866	2.13972	5.64644e-05	3.91979
LOC101866138	12.7624	0.999693	2.00967	0.000185151	3.8579	5.66133e-05	4.48823
SV2B	9.13301	0.999693	0.796417	0.0691552	1.59412	5.66133e-05	3.81766
CAPZA1	4056.54	0.999693	0.000783708	0.0420583	0.440849	5.69386e-05	1.26802
PIEZO2	19.4218	0.999693	0.480121	0.0109118	1.46809	5.73224e-05	2.96248
DHRS9	515.927	0.999693	1.00038	4.56888e-10	3.67051	5.73714e-05	3.55074
LAMB4	5.68105	0.999693	1.78022	0.000259958	3.63172	5.74627e-05	4.41008
LOC102117364	144.077	0.999693	0.508623	8.3193e-05	2.12348	5.83404e-05	3.12356
SRSF12	270.925	0.999693	0.24204	0.390549	0.454711	5.84475e-05	2.51096
HIATL1	1856.92	0.999693	-0.153412	0.169489	0.45116	5.84593e-05	1.76954
GTF2IRD1	25.1439	0.999693	1.23992	1.13265e-05	2.80222	5.87152e-05	3.49764
LOC102134821	6.54349	0.999693	0.693032	0.0104286	2.7491	5.92684e-05	4.43363
PLBD1	2953.77	0.999693	0.84685	0.00775352	1.49596	5.92684e-05	3.07871
LRRC37A	946.001	0.999693	0.0252769	0.578908	0.156787	5.98102e-05	1.31696
KCNH8	16.5222	0.999693	-0.0813317	0.139227	1.01934	6.00533e-05	3.16849
LOC101866879	21.8673	0.999693	0.742445	0.00267004	2.65838	6.11914e-05	4.11804
COL14A1	14.5444	0.999693	0.211241	0.0361183	1.37498	6.15166e-05	3.16489
LOC101925822	6.19424	0.999693	0.0339858	0.00952599	2.73537	6.18713e-05	4.39165
GRM8	33.6551	0.999693	1.20493	0.00131557	2.89297	6.19951e-05	4.18412
PCDH15	31.7252	0.999693	1.16029	0.00161356	2.6262	6.19951e-05	4.01327
LOC101926637	3.97006	0.999693	2.02838	0.00835863	3.07277	6.19998e-05	4.57618
LOC101926258	6793.55	0.999693	0.0558203	0.0215967	0.387641	6.22895e-05	1.0065
TLR2	3094.8	0.999693	0.747275	0.000961796	2.09466	6.23202e-05	3.45046
TRDN	12.3212	0.999693	1.17189	0.00231904	2.87529	6.23646e-05	4.23798
LOC102130720	36.9297	0.999693	0.591778	0.130144	1.01959	6.26825e-05	3.20332
CNTNAP5	33.8184	0.999693	1.23974	0.00125755	2.79289	6.27847e-05	4.10435
LOC101865175	71.0823	0.999693	0.0498872	0.0110835	1.15921	6.38244e-05	2.52184
CDH23	1064.3	0.999693	0.758636	0.0422303	1.08668	6.38615e-05	2.85664
MGAT5	10125	0.999693	0.109567	0.146253	0.357252	6.57991e-05	1.35015
HAL	550.495	0.999693	0.844065	0.04886	1.44125	6.59664e-05	3.57727
ARID4B	5416.89	0.999693	-0.00321797	0.613316	0.109917	6.60409e-05	1.00411
CLEC4A	624.032	0.999693	0.470987	0.0192213	1.52745	6.63916e-05	3.3688
RALB	2223.77	0.999693	0.421182	0.0207799	1.12741	6.65601e-05	2.68666
LOC101865897	7.58005	0.999693	1.41725	0.00120567	3.56153	6.66834e-05	4.51133
GRM1	16.3061	0.999693	0.863011	0.00243759	2.69862	6.77467e-05	4.10197
LOC101867272	962.5	0.999693	0.0562619	0.0845179	0.431233	6.92732e-05	1.39771
LOC102141652	4.65229	0.999693	0.517283	0.0429725	2.2078	6.9572e-05	4.32427
SSFA2	1456	0.999693	0.281726	0.00311281	1.41356	6.9572e-05	2.72349
XPO6	13445.8	0.999693	0.40854	0.021938	0.992988	7.0255e-05	2.42269
RNF149	10795.5	0.999693	0.419105	0.0719916	0.723053	7.0255e-05	2.19186
MICB	2059.73	0.999693	-0.0598046	0.247626	0.376848	7.0255e-05	1.69201
LOC102142600	5.84324	0.999693	-0.540828	0.00285875	2.80479	7.03466e-05	4.13883
LOC102143650	20.2796	0.999693	0.712689	0.00288225	2.01683	7.03623e-05	3.42488
POLB	540.271	0.999693	-0.127408	0.854224	0.0781254	7.06138e-05	1.66434
EEF2K	201.502	0.999693	0.290617	0.196665	0.409386	7.0712e-05	1.65348
RCAN2	29.4569	0.999693	0.42074	0.0738805	0.992134	7.11571e-05	2.74813
MYOF	848.516	0.999693	-0.276676	1.90013e-10	2.36275	7.14724e-05	2.45933
LOC102143370	66.5147	0.999693	0.903207	0.00200225	2.25674	7.18207e-05	3.6974
LOC102123430	7.72221	0.999693	1.11903	0.0454184	1.93828	7.18286e-05	4.06266
RBCK1	908.941	0.999693	0.140811	0.00709135	0.8699	7.1969e-05	1.89465
COL13A1	16.9594	0.999693	1.2753	5.36539e-05	3.99424	7.2353e-05	4.38368
RFPL4B	4.41818	0.999693	0.918455	0.0166681	2.56406	7.2353e-05	4.33835
COL24A1	14.9696	0.999693	0.9589	0.006114	2.52859	7.2353e-05	4.11916
GRID1	49.7009	0.999693	0.671963	0.00458148	2.13057	7.23828e-05	3.71693
PLCE1	20.8293	0.999693	0.0793996	0.0162961	1.64073	7.23828e-05	3.3605
SFTA3	40.5087	0.999693	0.494491	0.667557	0.28944	7.23828e-05	2.64296
LOC101867204	19.3896	0.999693	1.17888	0.00236471	3.27707	7.25836e-05	4.40596
PTPRD	25.3696	0.999693	1.36767	0.0112555	2.39782	7.25836e-05	4.15878
LOC101867327	10.6362	0.999693	1.20533	0.015472	2.23349	7.25836e-05	4.05251
LOC101926234	1560.72	0.999693	0.427514	0.00760178	1.06809	7.25836e-05	2.29603
RBKS	291.767	0.999693	0.0231136	0.620798	0.227419	7.25836e-05	2.00938
ANKMY2	408.325	0.999693	-0.0495397	0.233067	0.376962	7.28556e-05	1.63692
AMPH	13.6733	0.999693	1.09498	0.00593785	2.6452	7.29586e-05	4.20242
LOC101867016	7.45371	0.999693	1.11135	0.0116782	2.6079	7.30178e-05	4.30417
FRMPD1	14.388	0.999693	-0.433798	0.249017	0.902719	7.30178e-05	3.33447
LOC102122193	5.46987	0.999693	1.11267	0.147998	1.65166	7.3406e-05	4.2817
PARP8	9737.57	0.999693	0.236741	0.0813943	0.723169	7.34367e-05	2.24007
SNX3	1696.2	0.999693	-0.120477	0.620553	0.194223	7.41641e-05	1.74905
IGF2R	8515.57	0.999693	0.470325	0.00836612	1.34358	7.43095e-05	2.81288
LOC102137824	39.4994	0.999693	0.818795	0.0278079	1.36276	7.48289e-05	3.12101
LOC101925595	5422.53	0.999693	0.0181286	0.0146761	0.905732	7.51208e-05	2.12166
C3AR1	446.01	0.999693	0.409959	0.000415875	2.41388	7.54018e-05	3.61143
TMEM178A	14.4511	0.999693	1.43174	0.0156753	1.93535	7.5418e-05	3.71096
GRB2	4052.23	0.999693	0.163741	0.277515	0.236256	7.5418e-05	1.1334
SMIM9	3.37731	0.999693	0.175277	0.147141	1.90051	7.5679e-05	4.52622
FRMPD4	15.2528	0.999693	0.6741	0.0048484	2.2667	7.5729e-05	3.79936
NPTXR	11.1855	0.999693	0.776776	0.0398097	1.39406	7.58132e-05	3.14578
EBF3	8.87782	0.999693	1.76887	2.5094e-05	3.1931	7.58304e-05	3.72841
LOC102120619	13.4081	0.999693	-0.013703	0.00613585	2.10195	7.58304e-05	3.65066
LOC101926737	2761.86	0.999693	0.261889	0.00834651	1.12753	7.58304e-05	2.42314
ELF1	6678.94	0.999693	0.0663727	0.104153	0.444324	7.59525e-05	1.50149
LOC102115651	6.33564	0.999693	0.961109	0.0225241	2.61358	7.6341e-05	4.44274
TGFA	432.992	0.999693	-0.166079	0.541162	0.361925	7.65433e-05	2.59533
WDR72	6.70506	0.999693	1.93267	0.00608305	3.122	7.81358e-05	4.46848
MARK2	2166.5	0.999693	0.259477	0.785369	0.114041	7.81856e-05	1.72562
CCDC70	4.85845	0.999693	0.320538	0.0247203	2.87523	7.86782e-05	4.46874
MSL3	737.164	0.999693	-0.0797644	0.204693	0.317569	7.87023e-05	1.32378
LOC101926124	28.0742	0.999693	0.8808	0.000397976	2.38675	7.87701e-05	3.49854
LOC102129099	2.95984	0.999693	0.160724	0.0392758	2.63797	7.90716e-05	4.54308
WSB2	155.19	0.999693	0.198377	0.0298491	0.69559	7.90716e-05	1.78719
NOS1	7.29413	0.999693	-0.156455	0.031667	2.0348	7.93884e-05	4.0114
TPRG1	31.1437	0.999693	0.570936	0.0386981	1.22614	7.93884e-05	2.96031
PPP1R21	550.672	0.999693	0.126583	0.456455	0.192657	7.97271e-05	1.24804
USF1	594.954	0.999693	0.240774	0.115929	0.553935	8.02122e-05	1.87934
LOC101867115	1096.8	0.999693	0.069946	0.979942	-0.00823509	8.0666e-05	1.17996
TMEM132D	33.6069	0.999693	0.546598	0.0131813	2.34349	8.08072e-05	4.12941
LOC101865522	1839.89	0.999693	0.228534	0.000322487	1.46618	8.10598e-05	2.42608
LOC102147290	2.46607	0.999693	0.426985	0.0192213	2.85454	8.18453e-05	4.53928
SEMA4A	1572.54	0.999693	0.234609	0.0334035	1.10109	8.1955e-05	2.75833
FREM1	15.9848	0.999693	1.44239	0.00164582	2.6845	8.27418e-05	3.96953
PPP1R3B	402.56	0.999693	0.807827	0.0346264	1.45713	8.28156e-05	3.41575
TNFRSF1A	1315.09	0.999693	0.569728	0.00728427	1.39917	8.3055e-05	2.84851
SORCS2	131.871	0.999693	0.581973	1.24133e-06	2.10689	8.31866e-05	2.65056
LOC101867480	4.93349	0.999693	0.647929	0.00300543	3.20511	8.35098e-05	4.41285
LOC102139322	3.04058	0.999693	1.47272	0.0250794	2.73154	8.35222e-05	4.51905
CCDC178	20.9871	0.999693	0.2667	0.0530824	1.53748	8.35231e-05	3.62667
LOC102137658	4.86273	0.999693	0.149295	0.00896714	2.36525	8.36179e-05	3.89112
LOC101865677	13.8198	0.999693	0.0493587	0.0387442	2.01061	8.37138e-05	4.10054
XIAP	594.759	0.999693	-0.0633984	0.116233	0.454272	8.37849e-05	1.55839
SHANK2	62.7669	0.999693	1.64052	5.14607e-07	4.13672	8.45215e-05	4.09791
FAM194B	6.73136	0.999693	1.06706	0.0129127	2.66778	8.51923e-05	4.33313
ODF3B	165.354	0.999693	0.326495	3.07405e-07	2.41129	8.51923e-05	2.85773
LOC101926783	878.477	0.999693	0.0184623	0.000278407	1.47922	8.55429e-05	2.41549
CNTN6	12.5001	0.999693	1.02254	0.0265438	2.09842	8.59072e-05	4.04752
LOC102115252	5.92347	0.999693	0.689777	0.0348216	2.11089	8.60327e-05	4.09829
LOC101926278	4020.33	0.999693	0.456134	0.00455961	1.63035	8.60327e-05	3.09136
SLC18B1	419.562	0.999693	0.526953	4.98831e-06	2.28905	8.60327e-05	2.96597
CEP68	607.297	0.999693	0.0387576	0.779556	0.114728	8.60327e-05	1.67707
LOC102139321	3.74636	0.999693	1.52205	0.0939238	2.21914	8.64619e-05	4.48548
ASTN1	15.5671	0.999693	1.06098	0.00463221	3.02498	8.65377e-05	4.34079
LOC102119336	171.197	0.999693	1.09666	0.0142118	1.62996	8.73362e-05	3.36187
ENPP6	4.95782	0.999693	1.34817	0.0179873	2.93284	8.74202e-05	4.46578
LOC101865520	37.1009	0.999693	0.610919	0.489368	0.324134	8.77199e-05	1.997
BMPER	11.985	0.999693	1.30797	0.0102285	2.61587	8.77723e-05	4.24334
SLC22A1	4.50357	0.999693	1.95796	0.0496533	2.35	8.78266e-05	4.43748
TLR8	600.729	0.999693	0.905111	0.0136861	1.42978	8.79071e-05	3.05236
GTF2E1	179.795	0.999693	0.380404	0.0754789	0.613483	8.8128e-05	1.85037
GALNT13	8.66386	0.999693	-0.153096	0.00989537	2.37264	8.8365e-05	4.00983
ARHGEF2	1673.71	0.999693	0.131047	0.0636578	0.638877	8.86548e-05	1.88615
CD302	973.095	0.999693	0.398431	0.125772	0.501018	8.86548e-05	1.74177
BMX	110.949	0.999693	0.960991	0.0814648	1.38964	8.94149e-05	3.64899
NALCN	13.6561	0.999693	0.507197	0.0216447	1.86507	8.95269e-05	3.69225
PAK2	4248.18	0.999693	0.194817	0.707168	0.114842	9.20008e-05	1.31542
STK33	10.71	0.999693	0.420753	0.0585149	1.74355	9.2624e-05	3.89462
ALOX5	326.319	0.999693	0.430509	0.0114929	1.62363	9.34938e-05	3.28487
LOC102115068	3.25702	0.999693	1.6016	0.00342543	3.30165	9.36032e-05	4.45555
STYX	750.349	0.999693	0.199985	0.0199179	0.686932	9.36032e-05	1.67983
PDCD1LG2	273.307	0.999693	-0.058687	0.18833	0.690299	9.38416e-05	2.58622
LOC102146385	20.1325	0.999693	0.864667	0.0651983	1.84578	9.4357e-05	4.09972
ALDH3A2	942.03	0.999693	0.187121	0.00250312	1.31391	9.44081e-05	2.47329
LOC101926443	274.844	0.999693	0.588865	0.0269917	0.95793	9.48429e-05	2.3475
STX11	2690.88	0.999693	0.282591	0.0110073	1.2565	9.52279e-05	2.68995
SP140L	4279.47	0.999693	0.0925452	0.0188116	0.998848	9.56253e-05	2.34671
LOC102129963	2060.52	0.999693	0.493125	0.0844032	0.68249	9.5738e-05	2.10594
LILRB3	960.74	0.999693	0.701554	0.0289515	1.46736	9.59805e-05	3.33687
RICTOR	12772.3	0.999693	0.228033	0.00285875	0.780636	9.59805e-05	1.55922
LOC101925962	14.8525	0.999693	1.07452	0.0049277	3.0533	9.60389e-05	4.33099
KCNK5	151.871	0.999693	0.68154	0.00810654	1.19549	9.60389e-05	2.47848
LOC101864889	8066.46	0.999693	0.316193	0.112816	0.67394	9.60389e-05	2.21382
CKAP4	724.455	0.999693	0.657164	0.000105774	2.34922	9.60403e-05	3.31405
LOC102139034	2.9708	0.999693	0.74777	0.0153661	2.94295	9.6257e-05	4.4905
LOC102145977	31.8656	0.999693	0.293067	0.00285875	2.3654	9.6257e-05	3.78185
LOC101866179	3093.95	0.999693	0.404331	0.0068	1.27478	9.63223e-05	2.60233
LOC102132458	8.77929	0.999693	1.7522	0.00298673	3.16656	9.6901e-05	4.34119
ACMSD	13.5427	0.999693	0.838869	0.0156915	1.90604	9.7033e-05	3.6196
LOC102124744	81.1298	0.999693	0.877889	0.00810026	1.78205	9.7033e-05	3.37833
EMR1	2149.88	0.999693	0.549245	0.00185642	2.39506	9.71239e-05	3.76912
AZI2	401.136	0.999693	0.187643	0.00152212	0.945144	9.76099e-05	1.76728
LOC101866585	637.181	0.999693	0.00906035	0.112842	0.514155	9.78956e-05	1.72121
LOC101926059	3.38212	0.999693	1.08164	0.0281518	2.52555	9.85675e-05	4.36829
NLGN4X	7.49848	0.999693	1.35398	0.0370585	2.08882	0.000100139	4.08184
MGAM	22.5801	0.999693	0.831412	0.00252373	2.57387	0.000100273	3.925
VSNL1	7.14676	0.999693	-0.0814273	0.0849474	1.37005	0.000101028	3.36264
LOC102128887	12.0689	0.999693	-0.418898	0.109704	1.10702	0.000101461	3.06775
IPCEF1	2485.85	0.999693	0.706859	0.0587988	0.964311	0.000101461	2.64914
LOC102137919	3.39989	0.999693	1.75627	0.0080902	3.09163	0.000102051	4.45033
C5AR2	84.3538	0.999693	0.109804	0.00199944	1.4322	0.000102065	2.57007
FRMPD2	4.46391	0.999693	1.63456	0.0452468	2.56129	0.000102505	4.42233
B4GALT4	169.15	0.999693	0.00539	0.200107	0.513435	0.000102954	2.00776
NLGN1	30.5043	0.999693	1.00938	0.00255578	2.7913	0.000102983	4.08941
PRMT8	24.6532	0.999693	0.911422	0.16718	1.28632	0.000103095	3.83272
LOC102127323	7.27078	0.999693	0.770614	0.000323994	3.42914	0.000103296	4.18573
CHD1	5138.53	0.999693	0.13876	0.0640188	0.584355	0.00010383	1.72416
TOR1AIP2	545.096	0.999693	0.232998	0.0253941	0.509252	0.000104671	1.29347
SLC16A12	5.67946	0.999693	0.0664628	0.00588926	2.68227	0.000104844	4.09598
KCNB2	21.5246	0.999693	0.618792	0.00716648	1.9746	0.000104844	3.51196
PADI1	4.81024	0.999693	0.896372	0.000298658	3.97932	0.000106051	4.44328
LOC101925178	12.05	0.999693	1.34016	0.0306851	2.31376	0.000106051	4.23147
PIK3C2G	6.21625	0.999693	-0.112356	0.127483	1.42649	0.000108611	3.71355
CHL1	7.37583	0.999693	0.880609	0.00806848	2.71186	0.000109495	4.20104
LOC102128773	5.67152	0.999693	1.52552	0.043546	2.49556	0.000109816	4.39222
UPP2	6.16451	0.999693	1.30558	0.00442594	3.24136	0.000110396	4.38841
LOC101926679	668.768	0.999693	0.334678	0.011892	1.29002	0.000111399	2.73937
RAB3B	6.03664	0.999693	1.12607	0.0191677	2.42708	0.000113815	4.1665
LOC102115453	5.07418	0.999693	2.30488	0.00373483	3.33635	0.000113887	4.4109
LOC101866570	1757.31	0.999693	0.275498	0.0158487	0.64709	0.000113887	1.53013
LOC102130328	40.439	0.999714	0.00219824	0.000643019	2.61698	0.000116704	3.72964
LOC102118306	11.5195	0.999693	0.547278	0.0661458	1.33405	0.000116704	3.21804
ADCY8	10.3074	0.999693	0.664241	0.000798368	3.40814	0.00011687	4.25923
LRFN1	65.4978	0.999693	0.459096	0.0177759	1.59885	0.000117516	3.30487
ZBTB34	562.97	0.999693	0.304726	0.0140483	0.998591	0.000117626	2.23592
LOC101865651	15.5977	0.999693	1.12941	0.00117288	3.05909	0.000117911	4.11234
LOC102126140	6.25249	0.999693	0.386278	0.00196369	2.90712	0.00011927	4.04444
PXN	2034.9	0.999693	0.427453	0.00508173	1.27906	0.00011927	2.5167
LOC102121609	4.30783	0.999693	0.558914	0.0122266	2.51708	0.000119649	4.06954
C1GALT1C1	132.414	0.999693	0.349554	0.0759165	0.943316	0.000119987	2.66373
LOC102134481	6.27785	0.999693	1.80501	0.0241732	2.84352	0.000120088	4.34158
LOC102128763	6.13027	0.999693	-0.426908	0.0203215	2.55727	0.000120088	4.27509
MPZL3	280.381	0.999693	0.236254	0.760321	-0.186971	0.000121108	2.3758
TMEM170B	1727.18	0.999693	0.609412	8.3509e-06	1.70375	0.000121174	2.31842
LOC101926554	163.658	0.999693	-0.0420491	4.68343e-07	1.70466	0.000121947	2.104
LOC102115514	2.17281	0.999693	0.173985	0.163818	1.93904	0.000122839	4.4272
PYGM	142.076	0.999693	0.597177	0.142978	0.917137	0.000123146	2.96587
C5H4orf22	24.993	0.999693	0.952525	0.00736898	2.14186	0.000123626	3.69129
SATB2	15.661	0.999693	1.01328	0.00428406	2.16783	0.000124443	3.55491
PPA1	282.042	0.999693	-0.349616	0.0346211	0.874135	0.000125275	2.21015
LOC101865864	2803.37	0.999693	0.395811	0.0350094	0.70726	0.000125349	1.83944
RP2	694.04	0.999693	0.0246505	0.0106428	0.664725	0.000125676	1.4852
USH2A	29.4006	0.999693	0.0837889	0.0126021	2.0203	0.000125968	3.7028
ATOX1	329.079	0.999693	0.107908	0.0356909	0.5946	0.00012776	1.55651
C1H1orf112	418.679	0.999693	0.324752	0.303558	0.481654	0.000130111	2.2236
LPHN3	22.6762	0.999693	0.881877	0.0251032	1.93483	0.000130498	3.78861
ARHGAP44	17.8021	0.999693	0.310054	0.062916	1.13834	0.000131522	2.84565
LOC102122507	2.23131	0.999693	0.959377	0.132639	2.03118	0.000131649	4.42014
TYMP	1096.25	0.999693	0.589567	1.1006e-08	2.61451	0.000133419	2.78046
LIN28B	4.82669	0.999693	1.31683	0.00442336	3.37336	0.000134565	4.37365
GRIP2	17.2688	0.999693	0.820394	0.0517288	1.54221	0.000136131	3.5044
LOC101925974	451.172	0.999693	0.454171	0.0469767	1.01871	0.000136852	2.62821
LOC102129339	5.04804	0.999693	1.02259	0.00328149	3.18703	0.000137246	4.29274
SERPINA1	1813.42	0.999693	0.389055	0.0319809	1.62216	0.000137906	3.53138
LOC102116968	5.19316	0.999693	1.27833	0.01366	2.5224	0.000138891	4.09807
NXPH1	13.9756	0.999693	1.37297	0.000962433	3.1026	0.000139668	4.07415
DPYS	14.2644	0.999693	-0.514911	0.0181146	1.89959	0.000140687	3.60291
LMX1A	5.81373	0.999693	1.37769	0.0207169	2.91804	0.000141431	4.30078
LOC102136555	18.2943	0.999693	1.09875	0.000906393	3.13212	0.000141898	4.08273
LOC101926721	16.2615	0.999693	1.1884	0.00347932	2.8884	0.000142503	4.11822
GAD2	3.90701	0.999693	1.78577	0.00183171	3.49358	0.000142576	4.35954
MYT1L	13.1032	0.999693	1.42635	5.38995e-07	4.04633	0.000142633	3.89533
LOC102136144	8.05704	0.999693	1.01906	0.0198442	2.04108	0.000142748	3.72856
IGSF11	47.8769	0.999693	0.370002	0.0178001	1.79825	0.000143085	3.53202
JAKMIP3	17.5371	0.999693	1.42273	1.61722e-06	3.61898	0.000143139	3.74116
LIF	26.1727	0.999693	0.495048	0.0418944	1.4643	0.000143442	3.31632
EGFLAM	8.89119	0.999693	1.11507	0.00643529	2.90584	0.000144605	4.21644
ADD3	7375.74	0.999693	0.321339	0.652541	0.179769	0.000145139	1.68943
LOC102132761	3.32109	0.999693	0.901536	0.0614398	2.44776	0.000146611	4.34721
FANK1	6.04949	0.999693	0.756521	0.136775	1.58637	0.000146639	3.98376
CALCR	6.1554	0.999693	0.885654	0.0265046	2.3422	0.000148363	4.12447
EMP2	2.47962	0.999693	0.813112	0.0296962	2.70514	0.000148686	4.38625
ADAMTSL3	21.8265	0.999693	1.13539	0.0187879	1.75348	0.00014869	3.43364
LOC101925383	620.397	0.999693	-0.128511	0.193787	-0.348357	0.00014869	1.36148
LOC102122232	10.4842	0.999693	0.416936	0.00173333	2.72936	0.000148867	3.86614
LOC102140341	9.68268	0.999693	0.301434	0.000322677	3.63369	0.0001494	4.21382
LOC101867475	2967.57	0.999693	0.0840757	0.0166144	0.650204	0.0001494	1.52249
LOC101867285	23.2943	0.999693	0.945086	0.0140858	2.03777	0.00014997	3.70669
NRXN2	23.6085	0.999693	0.491356	0.00161228	2.001	0.000151457	3.16567
RRP12	753.279	0.999693	0.301192	0.0123193	1.04303	0.000151735	2.25742
LOC101866293	4526.15	0.999693	0.168921	0.0307837	0.729065	0.000152276	1.8361
GLI2	30.2281	0.999693	1.28823	1.13804e-05	3.80918	0.000152552	4.00834
PRKD2	503.897	0.999693	0.0256834	0.0886127	0.475157	0.000153597	1.47512
LOC101925820	7.74373	0.999693	-1.04065	0.143478	1.19753	0.00015383	3.32169
LOC102116093	18.8551	0.999693	0.959553	0.0180852	2.22569	0.000153888	3.94842
LOC102141460	4.5934	0.999693	1.09444	0.077039	2.25619	0.000154988	4.31695
LOC102139806	21.2767	0.999693	0.400974	0.00944516	2.18829	0.000154988	3.74882
LOC102121492	13.7515	0.999693	0.729646	0.0784761	1.75363	0.000154991	3.94937
STX4	104.987	0.999693	-0.208658	0.272135	0.406887	0.000155294	1.76261
LOC101925947	2627.02	0.999693	-0.203965	0.00728626	1.21457	0.000155432	2.44541
LOC101865417	2114.64	0.999693	0.221606	0.0203932	0.66724	0.000155464	1.59543
LOC102122201	3.80105	0.999693	0.796895	0.0273648	2.42542	0.000156208	4.16926
LOC102126936	6.46023	0.999693	1.38977	0.0285134	2.45644	0.000156224	4.21758
LOC101865192	799.539	0.999693	-0.149729	0.115218	0.461305	0.000156224	1.52346
TMEM200A	4.7418	0.999693	1.49793	0.00834651	2.97204	0.000156401	4.28295
POU6F2	28.4621	0.999693	-0.327436	0.033199	1.6697	0.000156427	3.52938
LOC102145964	3.7807	0.999693	1.49708	0.0131807	3.00168	0.000158571	4.34254
FNIP1	9570.86	0.999693	0.0412537	0.421169	0.191598	0.000160006	1.12964
CHRDL1	3.37325	0.999693	1.54464	0.0320982	2.67857	0.000161918	4.33976
LOC102132031	2.9832	0.999693	1.23377	0.0934883	2.23044	0.000162106	4.33344
LILRA2	419.889	0.999693	0.445015	0.00244581	1.83902	0.00016305	3.12211
SLC41A2	302.898	0.999693	0.42465	0.149234	0.764378	0.000165095	2.55727
CPS1	4.25613	0.999693	1.19102	0.0122266	3.07397	0.000169323	4.30903
LOC102126648	4.21011	0.741618	2.62172	0.0252332	2.52395	0.000169973	4.20751
ME1	12.7035	0.999693	0.378317	0.0303192	1.74747	0.000170138	3.51795
PKD1L2	7.61672	0.999693	0.767088	0.000960446	2.98938	0.000171069	3.92189
DPP10	56.2446	0.999693	0.341308	0.0384613	1.64969	0.000171103	3.5622
LOC102132707	7.38254	0.999693	0.491668	0.0204849	2.48917	0.000172	4.143
PPP1R1C	12.9423	0.999693	0.512555	0.0328198	2.09701	0.00017372	3.96217
PCDH9	31.0606	0.999693	0.114829	0.02524	1.53264	0.00017372	3.21023
LOC101865393	1233.52	0.999693	0.211871	0.0773421	0.613417	0.000173815	1.81258
PARVA	7.65066	0.999693	1.35057	0.0134228	2.632	0.00017403	4.14327
LOC101866832	908.638	0.999693	-0.0787025	0.00123109	1.52056	0.000174058	2.57732
LOC102140320	56.8567	0.999693	0.217589	0.0481816	1.36303	0.000174125	3.2129
MAPK4	8.90375	0.999693	1.18854	0.00404652	2.67744	0.000176629	3.92932
LOC102146134	208.546	0.999693	0.176443	0.0126613	1.29839	0.000177281	2.68632
PHF23	134.582	0.999693	0.0900116	0.151589	0.568158	0.000177308	1.95449
GPR158	18.4182	0.999693	0.130145	0.0702653	1.5373	0.000177383	3.59606
LOC101926660	20.2945	0.999693	1.21433	0.00449629	2.71708	0.000178066	3.99903
THSD7B	54.7549	0.999693	0.219779	0.0267978	1.4579	0.000178066	3.13813
PAPLN	106.685	0.999693	0.26806	0.211721	0.390271	0.000178502	1.51817
LOC102135147	6.05221	0.999693	1.66599	4.3297e-05	4.31632	0.000179291	4.28782
LOC102132461	13.4381	0.999693	0.362936	0.00309059	2.58409	0.000179339	3.8233
LOC102140805	23.4713	0.999693	-0.0140945	0.00897719	1.54777	0.000179423	2.89425
LOC101866950	23.543	0.999693	0.958897	0.00159457	2.82901	0.000180236	3.91441
ROBO1	36.1983	0.999693	0.96857	0.00724348	2.4735	0.000181301	3.91421
ATP6V1A	1019.15	0.999693	0.124677	3.59232e-05	1.39223	0.000182375	1.99476
LOC102124848	11.0912	0.999693	0.928851	0.0275274	2.24922	0.000182949	4.0249
CMKLR1	195.589	0.999693	0.786172	9.28769e-11	3.97859	0.000183502	3.41617
ZBTB7C	30.7624	0.999693	0.932302	0.00857644	1.9464	0.000183505	3.43907
LOC102140945	1071.27	0.999693	0.144447	0.00932777	1.30683	0.000183505	2.63064
LOC102119997	3.89646	0.999693	0.973553	0.112111	1.65901	0.000184837	3.81997
LTBR	216.831	0.999693	0.376742	0.00174124	1.7086	0.000185087	2.86784
LOC102122889	3.9199	0.999693	1.52492	0.143593	1.77481	0.000186143	4.1758
IL13RA1	1276.51	0.999693	0.435219	0.0669597	1.08319	0.000188129	2.86375
STPG2	35.8363	0.999693	0.0167748	0.481252	0.437967	0.000189455	2.51854
LOC102118295	4.53814	0.999693	1.67231	0.0233398	2.4736	0.000189473	4.12665
AQP9	440.262	0.999693	0.0211679	8.69145e-05	2.24505	0.000189941	3.05966
CPEB4	2446.66	0.999693	-0.0312523	0.146038	0.715893	0.000190134	2.39724
LOC102141712	13.9388	0.999693	0.606261	0.000623821	2.70252	0.000190463	3.64024
PRSS55	82.583	0.999693	0.875811	3.38641e-06	2.65492	0.000190738	3.1049
LOC101866325	721.979	0.999693	0.254428	0.401025	0.200039	0.000192033	1.11954
LOC101866158	10.0337	0.999693	0.419318	0.0273657	1.54717	0.000194899	3.10104
LRRIQ1	5.47801	0.999693	1.96942	0.0038254	3.15827	0.000195887	4.20619
LOC102142574	17.5964	0.999693	0.974835	0.0187879	2.33253	0.000195887	3.98614
LOC102126083	5.69669	0.999693	1.71087	0.0341073	2.60052	0.000196093	4.23992
LOC102115502	3.8763	0.999693	1.18098	0.0393022	2.4565	0.000200199	4.23843
LOC101925525	6237.91	0.999693	0.226335	0.100146	0.466227	0.000201253	1.47117
LOC102124341	25.9434	0.999693	0.526249	0.0797095	1.24358	0.00020197	3.1552
LOC102142816	16.0865	0.999693	1.30015	0.00570336	2.82201	0.000202188	4.06418
HMGA2	17.7959	0.999693	-0.131411	0.073185	1.2993	0.000202436	3.18531
LOC101867266	6229.59	0.999693	-0.20199	0.879479	0.0512915	0.000203227	1.24903
LOC101926551	1401.66	0.999693	0.932765	0.0729965	2.23063	0.000203286	4.11278
NBEAL2	3000.97	0.999693	0.389752	0.00682609	1.41682	0.000203839	2.717
IL15RA	247.367	0.999693	-0.250255	0.00021673	1.44621	0.000206081	2.21078
BTN1A1	1020.86	0.999693	-0.0967535	0.322859	0.338826	0.000206081	1.62548
TGM6	3.3047	0.999693	1.57991	0.0289692	2.72094	0.00020626	4.27625
LOC101866199	115.559	0.999693	-0.231552	0.651168	0.241267	0.00020626	2.11253
LOC102146489	7.37405	0.999693	1.02474	0.00974585	2.62835	0.000206834	4.03027
LOC101867173	43294.9	0.999693	0.019814	0.233281	0.571552	0.00020762	2.26474
NPR3	15.8734	0.999693	0.782268	0.273585	1.09229	0.00020838	3.71494
LOC102121503	3567.08	0.999693	-0.012119	0.629796	0.198343	0.000208572	1.71374
NTRK2	15.6325	0.999693	1.10393	0.00191647	2.77959	0.000208997	3.86478
TNC	5.23687	0.999693	1.59468	0.0110519	2.95733	0.000209151	4.22817
LOC101867370	2829.58	0.999693	0.202778	0.697004	0.128823	0.00020945	1.35417
LITAF	5916.14	0.999693	0.715038	0.0988565	1.13549	0.00021016	3.1416
LOC102122582	3.35597	0.999693	0.340252	0.0877292	2.18162	0.000210386	4.25862
LRRC7	21.7843	0.999693	0.854684	0.0189237	1.88446	0.000210537	3.53966
COL4A2	18.7287	0.999693	0.751851	2.14273e-05	2.84033	0.00021092	3.33098
HERC3	5497.74	0.999693	0.148515	0.394428	0.263247	0.000214326	1.43637
PCP4	2.65945	0.999693	0.144916	0.00529049	3.30661	0.000214922	4.29235
LOC101865629	1032.73	0.999693	0.254674	0.00641481	1.08248	0.000215773	2.14398
HMCN2	12.1871	0.999693	1.91003	5.5632e-06	4.34493	0.00021617	4.11085
TAF12	198.493	0.999693	-0.0595805	0.63188	0.182427	0.00021617	1.5639
KCNJ16	23.5388	0.999693	0.158409	0.07098	1.41488	0.000217403	3.38336
TOR1B	209.841	0.999693	0.0183302	0.000554968	1.71206	0.000217669	2.66789
LRP2	10.7936	0.999693	1.83586	0.00125886	3.52745	0.000218017	4.17213
TRIB1	1137.3	0.999693	0.121838	0.0150539	1.64939	0.000219052	3.23875
LOC102141728	32.0318	0.999693	0.536355	0.172515	0.711528	0.00021906	2.35001
CUX2	42.7384	0.999693	0.426463	0.00220236	1.33819	0.00021906	2.29794
LOC102132232	3.36613	0.999693	1.82833	0.143499	1.86873	0.000220232	4.21787
DHX8	1470.13	0.999693	-0.0744098	0.186283	0.386313	0.000220232	1.45837
LOC101925540	5.56909	0.999693	1.15209	0.0136296	2.60258	0.000220332	4.06261
LOC102120940	6.71333	0.999693	0.570349	0.00317257	2.90791	0.000220332	3.9992
PAPPA2	32.9551	0.999693	1.31764	0.00437631	2.44501	0.000220332	3.7517
LOC101925240	224.115	0.999693	0.406425	9.85706e-08	2.83648	0.000221053	2.98989
LRIG3	2.30706	0.999693	1.41451	0.200388	1.78725	0.000221071	4.2712
LOC102136416	17.0507	0.999693	-1.06511	0.113266	1.51999	0.000221071	3.76044
PPAPDC1A	30.8803	0.999693	0.0641051	0.0188116	1.95608	0.000221167	3.62735
LOC102139332	33.3644	0.999693	0.830629	0.00623287	1.88244	0.000221167	3.2481
C13H2orf61	271.655	0.999693	0.196541	0.184293	0.695545	0.000221178	2.45629
LOC101925342	792.929	0.999693	0.236967	0.173318	0.516552	0.000221208	1.8632
LOC101926010	426.71	0.999693	-0.00518669	0.684211	0.140851	0.000222983	1.40423
CELF4	51.5924	0.999693	0.676645	8.22096e-05	2.16188	0.000223228	2.89634
SOCS3	1228.71	0.999693	-0.751469	0.409154	0.593544	0.000223605	2.97579
LOC102117674	4.66112	0.999693	0.718954	0.0221919	2.54982	0.000224183	4.13212
ATP1B4	6.76742	0.999693	1.70847	0.12418	1.89075	0.00022428	4.15341
LOC102140330	8.3666	0.999693	1.45255	0.0142764	2.20425	0.00022428	3.71974
MCTP2	4190.46	0.999693	0.00949523	0.598626	0.264729	0.000226457	2.07385
RHBG	2.74331	0.999693	0.131537	0.00121035	3.64662	0.000226962	4.25864
AP3S2	418.48	0.999693	0.137325	0.333329	0.253197	0.000226962	1.2397
ELF4	1957.38	0.999693	0.349656	0.0256145	0.944899	0.000230939	2.1994
LOC101925678	191.797	0.999693	0.132014	0.219	0.361357	0.000231172	1.42394
LOC102123047	2.32925	0.999693	0.48758	0.0274059	2.76043	0.000231197	4.27019
SLCO4C1	664.54	0.999693	0.505402	0.0448707	1.14185	0.000231689	2.7742
LOC101926683	14.9324	0.999693	1.24561	0.103829	1.62539	0.000232593	3.82909
SLC26A8	45.9491	0.999693	0.179474	0.387208	0.648786	0.000232593	3.01612
CES5A	7.77429	0.999693	0.853132	0.0354974	2.12552	0.00023403	3.91873
FAM212B	51.9017	0.999693	0.580054	0.111585	0.831089	0.000234858	2.43462
COL16A1	10.3251	0.999693	0.90129	2.09909e-06	3.55069	0.000235267	3.56177
RIMS4	4.86982	0.999693	1.78633	0.00490676	3.33308	0.000236942	4.21598
C2H3orf58	503.504	0.999693	0.110309	0.260001	0.481778	0.000236961	2.00463
LOC101926835	1452.05	0.999693	-0.146047	0.00411178	1.12994	0.000239174	2.13055
PNPLA1	7.25407	0.999693	0.860947	0.048514	1.82281	0.000239298	3.66992
KLLN	10.4617	0.999693	0.0623044	0.00335248	2.23995	0.000239308	3.41813
LOC101925266	2848.77	0.999693	-0.0234001	0.246761	0.290953	0.000240673	1.22767
BNIP2	1277.51	0.999693	0.213388	0.0616651	0.567866	0.000241024	1.58222
LOC102138733	4.3357	0.999693	0.786875	0.0294481	2.65634	0.000242568	4.20239
MYOM3	4.7576	0.999693	0.329204	0.006566	2.92726	0.000242568	4.10536
SEZ6L	4.35561	0.999693	0.0604053	0.00980805	3.0439	0.000243679	4.20908
ARID3A	191.08	0.999693	0.693105	0.0146859	0.858176	0.000243941	1.86208
HCAR1	6.1266	0.999693	1.4528	0.000427319	3.96137	0.000245393	4.2081
LOC102123805	7.49253	0.999693	0.349859	0.0253487	2.52127	0.000245393	4.10939
LOC101867210	70.9503	0.999693	1.22826	3.99965e-08	3.53864	0.000245393	3.38509
LOC102146398	122.09	0.999693	0.538011	0.156462	0.794436	0.000245608	2.58863
RLBP1	9.31928	0.999693	0.695669	0.107805	1.41712	0.000246718	3.48187
UNC80	12.3537	0.999693	1.41278	0.0106143	2.64425	0.000247461	4.01277
CD53	6489.68	0.999693	-0.0808055	0.227619	0.357234	0.000247904	1.44382
LOC102139573	8.55136	0.999693	1.52673	0.00989537	1.98499	0.000248783	3.31092
TLL1	8.49552	0.999693	0.528894	0.0183379	2.54129	0.00024898	4.05587
MOB3C	399.326	0.999693	0.117308	0.000874419	1.42298	0.00024976	2.33107
SULF1	8.63902	0.999693	0.85092	0.018471	2.28723	0.000250363	3.86321
LOC102121009	28.0594	0.999693	-0.0604437	0.00667891	2.02219	0.000250363	3.39831
CCDC146	299.233	0.999693	0.38903	0.120164	0.903661	0.000250363	2.70335
ACAP2	6565.87	0.999693	-0.00363075	0.0514481	0.512389	0.000250363	1.38917
C8H8orf34	16.7332	0.999693	0.432599	0.0272023	2.25529	0.000251274	3.94915
TRHDE	29.9667	0.999693	0.602818	0.0496075	1.30365	0.000252451	3.01103
LOC102125531	30.2135	0.999693	-0.29413	0.0132975	1.8986	0.000254135	3.43218
LRRTM4	50.8718	0.999693	-0.127265	0.307848	0.50986	0.000254135	2.1894
LOC102128345	2.76089	0.999693	0.754723	0.0105189	3.08515	0.000254923	4.23525
TUBA3C	2.13251	0.999693	0.172709	0.0304139	2.72935	0.00025493	4.24714
TRPC4	13.845	0.999693	0.625893	0.0119328	2.06069	0.00025493	3.53528
VEGFC	3.52149	0.999693	1.11804	0.050536	2.38832	0.000258284	4.1837
PTGFR	2.11482	0.999693	0.51658	0.022204	2.81439	0.000258943	4.24033
LGALS9	40.6944	0.999693	0.533508	1.9234e-06	3.14278	0.00025942	3.35354
LOC101925474	10.9091	0.999693	0.992586	0.00912502	2.44647	0.000262192	3.82508
TEX15	3.21537	0.999693	1.67817	0.113406	2.13499	0.000262496	4.18235
LOC102119967	2.49255	0.999693	1.27999	0.0552289	2.45684	0.000263365	4.22176
ANO1	24.6649	0.999693	1.36502	2.40511e-06	4.26947	0.000264423	3.96723
PAPD5	1248.53	0.999693	0.206371	0.11877	0.630688	0.000266031	1.98401
C9H10orf112	24.176	0.999693	0.439048	0.0114786	1.95053	0.000266931	3.42751
CTNND2	36.9044	0.999947	-0.00160686	0.0271585	1.92121	0.000268794	3.65252
LOC102118942	2.33406	0.999693	0.197078	0.156438	1.98693	0.000269339	4.1568
FNDC1	5.14011	0.999693	1.20058	0.0154826	3.03521	0.000269428	4.131
ZNF821	176.435	0.999693	-0.0317567	0.486332	-0.214162	0.000269428	1.32591
LOC101866906	58.4032	0.999693	0.305823	0.1707	0.781539	0.000271018	2.56774
ATP10B	19.3287	0.999693	0.49165	0.0214269	1.70144	0.000271284	3.27746
LOC102123186	6.23711	0.999693	0.521797	0.0384613	2.35416	0.000271578	4.08031
NR1I3	17.0821	0.999693	-0.229488	0.274239	0.935475	0.000271765	3.31425
BCL2A1	1408	0.999693	-0.0777918	0.0549563	1.30044	0.000273022	3.1085
APAF1	1994.11	0.999693	0.250259	0.253162	0.293386	0.000273179	1.23929
NFATC1	1184.72	0.999693	0.130692	0.584086	0.131864	0.000273664	1.02813
ASB4	3.12203	0.999693	0.983228	0.0330511	2.7081	0.000278144	4.18161
GRIN2A	17.1801	0.999693	1.26913	0.0154051	2.34607	0.000280181	3.86029
KCNJ3	5.44117	0.999693	1.41304	0.0250961	2.58716	0.000281256	4.11023
POU2F3	10.3756	0.999693	1.39468	0.0255161	2.14687	0.000281256	3.80009
F2	9.6717	0.999693	-0.0621113	0.590404	0.491316	0.000281256	3.04557
CCIN	45.7073	0.999693	0.51823	0.116245	1.18504	0.000282475	3.21756
GFOD1	2065.99	0.999693	0.389624	0.0267758	1.12834	0.000282475	2.53503
AK8	15.4302	0.999693	-0.304385	0.0503725	1.13853	0.000283105	2.61579
EPHA6	27.5168	0.999693	0.284338	0.0178166	2.18871	0.000283343	3.77319
AMOTL1	12.2109	0.999693	0.370566	0.0637981	1.35612	0.000283362	3.10152
LOC102135654	31.4605	0.999693	0.324873	0.369736	0.639751	0.000283906	2.84776
LOC102136385	43.4563	0.999693	0.694558	0.0152303	2.15766	0.000284195	3.71453
PRELID1	358.379	0.999693	0.134053	0.244091	0.459497	0.000286103	1.84506
SEMA5A	24.1993	0.999693	1.18036	0.0128231	2.00738	0.000291293	3.49985
LOC101926592	5591.53	0.999693	-0.389241	0.857937	-0.0520528	0.000292349	1.0657
OTOF	9.77558	0.999693	1.77532	2.11067e-05	3.91267	0.00029251	3.93286
LOC102139764	4.46847	0.999693	1.24023	0.0538473	2.39745	0.000292791	4.14071
TG	1136.22	0.999693	0.525092	0.136141	0.735267	0.000292791	2.33738
LOC101925738	135.538	0.999693	0.279446	0.0841704	0.983953	0.000293346	2.66203
MOGAT2	4.11807	0.999693	-0.062355	0.0174854	2.84791	0.000296722	4.15429
LOC101866422	312.006	0.999693	0.279744	0.0803894	0.84134	0.000297274	2.32865
VASP	2334.39	0.999693	0.289865	0.125543	0.838139	0.00029801	2.55201
PCDH12	9.28878	0.999693	0.437925	0.117453	1.63861	0.000298169	3.82797
CDH10	5.64244	0.999693	1.35945	0.0133219	2.80671	0.000299199	4.09456
TYR	6.3237	0.999693	0.0184747	0.101635	1.4876	0.000299199	3.47291
LOC101866298	412.84	0.999693	0.187001	0.085801	0.384417	0.000299488	1.14545
LOC102115305	3.5389	0.999693	0.22658	0.0625054	2.34656	0.000300331	4.15358
LOC101866825	49.1818	0.999693	0.0820332	0.0729004	1.40664	0.000301541	3.34718
MSN	8244.41	0.999693	0.271689	0.278503	0.362426	0.000302024	1.57124
EPHX2	4.55464	0.999693	2.39192	0.00148514	3.54996	0.0003024	4.15067
LOC102115473	275.271	0.999693	0.647024	0.312259	0.44792	0.000303249	1.99607
LOC101866220	5686.64	0.999693	0.347102	0.00914903	1.04061	0.00030763	2.09432
SYT17	4.69101	0.999693	0.821933	0.0255941	2.73523	0.00030905	4.12746
COL19A1	11.7725	0.999693	0.898927	0.00307244	2.46162	0.00030916	3.57708
GBA3	5.3038	0.999693	1.67341	0.00441542	3.39778	0.000309477	4.12671
LOC102124123	4.11843	0.999693	1.25419	0.186613	1.87657	0.000309477	4.02589
KCNU1	5.05887	0.999693	1.31951	0.078137	2.15909	0.000311815	4.09591
ZNF720	214.697	0.999693	0.104332	0.135492	0.611551	0.000312296	1.96403
LOC102140512	5.65135	0.999693	0.882059	0.0119328	3.0258	0.000313226	4.11333
LOC102116356	6.50946	0.999693	1.27251	0.0491231	1.87727	0.000313226	3.66962
LOC101866854	9.30125	0.999693	0.380314	0.0151111	1.96878	0.00031407	3.41319
ST3GAL2	438.758	0.999693	0.0496342	0.0644021	0.847236	0.000314746	2.24446
LOC102137568	6.1941	0.999693	0.907868	0.159325	1.31879	0.000315569	3.46196
DCLRE1C	434.109	0.999693	0.0903215	0.0262911	0.579881	0.000315947	1.37482
RNF130	2867.9	0.999693	0.711776	0.18567	0.612921	0.000316218	2.17013
PLG	1.86538	0.999693	0.463251	0.0516613	2.49681	0.000317022	4.18778
SRGN	9226.05	0.999693	0.391412	0.0903792	0.946419	0.00031986	2.62187
NAMPT	1960.84	0.999693	-0.261922	0.0928942	0.566782	0.000320131	1.68415
LOC102121415	6.98041	0.999693	1.29147	0.0270341	2.06907	0.000321023	3.66982
TMC2	7.94093	0.999693	0.182194	0.0344039	1.82683	0.000321175	3.48886
LOC102130959	31.9651	0.999693	-0.0683576	0.197554	0.648957	0.000322008	2.21338
LOC102139186	5725.7	0.999693	0.913027	0.0330511	1.37277	0.000322176	3.00301
LOC102128522	66.4113	0.999693	0.292441	0.000113874	1.99512	0.000322673	2.70098
ADCY1	9.38685	0.999693	0.633181	0.00271739	2.65648	0.000324158	3.69693
LOC101926752	22.8568	0.999693	0.62169	0.0140483	1.87824	0.000324158	3.35306
LOC102125847	25.7588	0.999693	0.208669	0.0301958	1.50129	0.000324158	3.08873
LOC102118248	6.35378	0.999693	0.522019	0.0435822	2.33542	0.000324968	4.04581
VPS13B	33064	0.999693	0.0378827	0.0883294	0.441495	0.000326686	1.31714
UGT1A9	5.43608	0.999693	0.82971	0.00319236	3.17158	0.000327034	4.05028
PRDM6	6.0014	0.999693	1.24287	0.102024	1.90125	0.000327628	3.99317
LOC102124709	16.8825	0.999693	1.3275	0.0029975	2.40872	0.000327628	3.53078
GRHL2	16.5014	0.999693	1.27637	0.00321063	2.03921	0.000327628	3.1534
MARK1	6.88043	0.999693	1.19426	0.0301466	2.60546	0.000330734	4.07277
ZNF385D	38.2803	0.999693	0.270209	0.0218055	1.85641	0.000332699	3.46971
CLCN4	199.786	0.999693	-0.308221	0.170496	0.795189	0.000333061	2.61008
LOC102127029	15.9988	0.999693	0.729469	0.00415091	2.6528	0.000333254	3.78221
LOC102140408	42.0378	0.999693	-0.202026	0.000298658	1.79774	0.000333254	2.57093
LOC102119978	2.68292	0.999693	1.12368	0.0127126	3.00334	0.000335112	4.15594
LOC102121763	12.4131	0.999693	-0.450355	0.066479	2.13794	0.000335493	4.00562
ZBBX	6.65572	0.999693	1.17547	0.124953	1.565	0.000337469	3.70242
CSMD2	45.5812	0.999693	0.326566	0.00557027	2.34084	0.000337469	3.61362
LOC102129582	9.95546	0.999693	1.00961	0.0615801	2.27162	0.000339002	4.03666
ABCC8	5.87984	0.999693	1.24601	0.00403814	3.09495	0.000339357	4.0298
LOC102141569	101.664	0.999693	0.389349	0.0181146	2.10314	0.000339418	3.67262
FAM65C	305.759	0.999693	0.431373	0.00921555	1.05728	0.000341149	2.09961
FAT3	27.2894	0.999693	-0.233856	0.0490088	1.42851	0.000341709	3.15765
LOC102141933	39.7757	0.999693	0.343336	0.0761683	1.5639	0.000341839	3.5538
LRFN5	8.42806	0.999693	0.828374	0.103008	1.59971	0.000342635	3.66169
CEBPB	572.428	0.999693	0.389897	0.0397206	1.35857	0.000342635	3.02994
LOC101925624	255.076	0.999693	0.367189	0.00167223	1.19222	0.000343804	2.03109
LOC102129816	4.09871	0.999693	0.812024	0.00697285	3.08373	0.000345854	4.09459
LOC101925657	4786.2	0.999693	-0.00528847	0.0684965	0.568737	0.000345854	1.57915
CXCR2	1146.64	0.999693	0.875075	0.022204	1.92649	0.000346528	3.56183
LOC102132952	194.192	0.999693	0.654597	0.0334687	1.41671	0.000346528	3.04894
ARL8B	2503.16	0.999693	-0.123819	0.60416	0.161966	0.000346528	1.29269
LOC102141235	17.9217	0.999693	0.246337	0.0878372	1.75131	0.000347354	3.80409
NPAS3	55.458	0.999693	0.401479	0.23309	0.657071	0.000347456	2.39471
HNRNPH2	798.502	0.999693	-0.00567415	0.157205	0.509826	0.000348574	1.73533
HCAR3	800.864	0.999693	0.905463	0.0113542	2.18303	0.000349037	3.6299
LOC102128154	2.56431	1	0	0.0076159	3.25596	0.000349969	4.15094
LAMA1	7.10478	0.999693	0.708208	0.00714429	2.82563	0.000351671	3.95889
LOC102123870	20.4755	0.999693	1.02146	0.0857534	2.34775	0.000351671	3.86883
LOC101867405	26.2551	0.999693	0.946271	0.017903	1.71105	0.000352123	3.19843
TRABD2B	12.9268	0.999693	1.1171	0.00159457	3.39082	0.000355157	4.00642
SIRPB2	469.215	0.999693	0.773617	0.017783	1.59483	0.000355157	3.1059
LASP1	2399.36	0.999693	0.320141	0.0485236	0.920642	0.000356794	2.28785
PTPN6	2769.04	0.999693	0.193395	0.04848	0.681158	0.000356927	1.75047
C1H1orf168	4.74544	0.999693	1.82009	0.0132975	3.04508	0.000358234	4.07812
ARHGEF5	160.718	0.999693	-0.0502737	0.211256	0.637698	0.000361466	2.29626
MLF1IP	185.008	0.999693	-0.187826	0.828404	-0.131288	0.000363943	2.11276
FMR1	1464.57	0.999693	-0.0325859	0.0275274	0.535359	0.000366848	1.27482
LOC102129893	4.89702	0.999693	1.52108	0.0594814	2.49317	0.000367328	4.007
TDRD5	5.13221	0.999693	0.463388	0.0710846	1.90829	0.000367866	3.81515
CCDC36	75.0439	0.999693	0.269931	0.301904	0.49854	0.000369258	2.095
LOC101865354	2509.23	0.999693	0.273292	0.452907	0.216686	0.000370906	1.271
ANKRD13A	3139.56	0.999693	0.0634509	0.741791	0.123415	0.00037183	1.44636
SBNO2	2139.11	0.999693	0.416493	0.0123424	1.24457	0.000374765	2.47732
LOC101865681	33.087	0.999693	0.632765	0.00538892	1.95221	0.000376223	3.18902
MED13	3792.96	0.999693	0.102637	0.0548924	0.377534	0.000376263	1.01782
LOC102120630	6.27997	0.999693	0.145505	0.0624987	1.97716	0.000377396	3.84511
LOC102115697	2.10851	0.999693	0.0952502	0.153635	1.99988	0.000377598	4.06161
LOC101926224	4314.15	0.999693	0.292529	0.0883071	0.59413	0.000381641	1.72114
CERS3	6.71796	0.999693	1.37321	0.0119232	2.63219	0.000382022	3.91243
SCN10A	6.21786	0.999693	0.937435	0.099539	1.94604	0.000382041	3.97707
LOC101925700	1300.26	0.999693	-0.0993795	0.938073	-0.0322549	0.000382431	1.37288
SLC25A37	7735.85	0.999693	0.121019	0.0520514	1.35147	0.00038781	3.09905
LOC102123831	2.58171	0.999693	0.493709	0.0454464	2.59756	0.000388173	4.08522
LOC101925522	2291.26	0.999693	0.0559956	0.691712	0.16963	0.000388173	1.65779
CD163L1	347.093	0.999693	0.748558	2.95355e-09	3.65152	0.000391326	3.2324
IL27	24.4626	0.999693	0.525083	0.0050521	1.95106	0.000393194	3.14988
IL31RA	4.97305	0.999693	0.365881	0.0207284	2.36165	0.000394313	3.82101
LOC102129997	113.524	0.999693	0.11203	0.0717389	1.2126	0.000394313	2.97927
DMRT1	6.99233	0.999693	1.5451	0.0402545	2.38804	0.000396519	3.9965
LOC102143782	36.2843	0.999693	-0.023167	0.00596284	1.86191	0.000396519	3.10125
TMEM123	8361.92	0.999693	-0.0877273	0.0678274	0.586912	0.000398308	1.60856
SYN3	167.915	0.999693	0.315	0.328011	0.59819	0.000398957	2.56832
HYDIN	44.5477	0.999693	0.614687	0.0446399	1.3247	0.000399458	2.94225
LOC102127612	3.89749	0.999693	0.375173	0.0788335	2.13633	0.000402473	4.02652
LOC102139798	9.14225	0.999693	1.42596	0.0196775	2.8033	0.000402473	4.00222
LST1	521.166	0.999693	0.252011	0.12957	0.889499	0.000402473	2.64116
LOC102134704	287.865	0.999693	0.0114191	0.939505	0.0407189	0.000402473	1.72815
UNC93A	4.13452	0.999693	0.522292	0.0445486	1.93754	0.000402918	3.59011
LOC102117731	6.01551	0.999693	1.09848	0.0164187	2.6161	0.000403383	3.95255
HTR2C	5.14478	0.999693	0.325193	0.0206255	2.33377	0.000403913	3.78832
FGF10	4.34883	0.999693	-0.403788	0.144645	1.4765	0.000405135	3.58129
LOC102134413	3.77334	0.999693	1.27647	0.00662586	3.26118	0.000405259	4.07865
LOC102137348	3.9445	0.999693	1.56032	0.0226936	2.6842	0.000406689	4.04648
MED12L	716.501	0.999693	0.250852	0.124608	0.872661	0.000409084	2.57273
EMILIN2	2050.32	0.999693	-0.331682	0.0502249	0.862265	0.000412227	2.15404
LOC102126508	6.51347	0.999693	-0.0559656	0.939768	0.101071	0.000416533	3.26231
LOC102135714	200.349	0.999693	0.310698	0.257513	0.661716	0.000416533	2.51677
SPI1	167.882	0.999693	0.761803	0.0593427	1.34619	0.000416865	3.1144
LOC102124413	31.0789	0.999693	1.00015	0.000359644	2.20791	0.000417608	2.98232
DCDC2C	6.06896	0.999693	2.39468	0.00402475	3.19948	0.000419092	4.01324
GRM7	42.851	0.999693	0.631478	0.0277722	1.76804	0.000419092	3.38895
S100P	139.789	0.999693	0.207017	0.001056	2.89498	0.000419955	3.69952
FLI1	5813.27	0.999693	0.14469	0.245801	0.432047	0.000421691	1.71444
ADAMTS9	7.58921	0.999693	0.234852	0.00793333	2.55534	0.000424302	3.74915
FGR	3009.98	0.999693	0.224363	0.00238305	1.13526	0.00042503	1.97613
LOC102146499	8.23768	0.999693	1.27068	0.124151	1.47743	0.00042542	3.53241
CITED2	154.081	0.999693	0.560809	1.39291e-06	1.52599	0.00042776	1.81652
LOC101866982	229.103	0.999693	-0.0448954	0.686372	0.163927	0.00042776	1.55124
KIRREL2	3.4357	0.999693	1.52609	0.000872711	3.67598	0.000434189	4.06163
LOC102137435	2.43395	0.999693	0.776506	0.00666597	3.20506	0.000434435	4.08726
PSD2	4.48629	0.999693	-0.0677271	0.000745721	3.56995	0.000438073	3.99574
LOC102136071	5.25836	0.999693	-0.035398	0.0383135	2.14416	0.000439439	3.78655
TBC1D14	2883.59	0.999693	0.248269	0.188552	0.581365	0.000442955	2.03577
LOC102129488	2.91076	0.999693	-0.683475	0.0485236	2.47898	0.000443442	4.06245
LOC102138148	315.199	0.999693	0.081365	0.20413	0.534924	0.000444153	1.92759
TACR1	12.3304	0.999693	0.844765	0.0632731	1.47175	0.000444601	3.20386
LOC102117704	8.00048	0.999693	0.79804	0.0602158	1.9702	0.000447513	3.78961
OXER1	188.719	0.999693	0.35349	0.00229702	1.8764	0.000447513	2.94918
LOC102133976	3.69525	0.999693	1.10311	0.161125	1.89019	0.000449428	4.01956
LOC102135135	133.26	0.999693	1.08087	0.147774	1.85156	0.000450831	3.90349
KCNQ3	27.4994	0.999693	0.0874389	0.286138	0.818444	0.000452775	2.98984
LOC102121654	3.63647	0.999693	1.97871	0.0195449	2.86814	0.000453602	4.04275
AADACL4	2.60352	0.999693	1.05705	0.0187705	2.88961	0.000455395	4.06862
LOC102143967	2.23906	0.999693	0.783165	0.106225	2.19191	0.000456556	4.04144
FCER1G	863.789	0.999693	0.197694	0.0178536	1.29303	0.000456556	2.61756
LOC102128319	6.92014	0.999693	1.2722	0.00362689	2.63125	0.000457675	3.62391
RSPH10B2	4.66212	0.999693	0.244718	0.0034452	2.72506	0.000460458	3.65992
IL18R1	276.033	0.999693	0.234315	0.152341	0.881295	0.000461415	2.69627
GRB14	8.52584	0.999693	-0.0809584	0.00847819	2.00947	0.000462499	3.20662
UBE2H	4084.94	0.999693	-0.0789161	0.115315	0.446868	0.000464394	1.38114
LOC102116206	4.17031	0.999693	0.607435	0.0305034	2.50674	0.000465659	3.9764
SLIT3	27.476	0.999693	0.822462	0.00793333	2.67162	0.000466568	3.80816
FIG4	1431.64	0.999693	-0.130262	0.0396755	0.669544	0.000466568	1.63805
MEFV	1913.23	0.999693	0.643751	0.0245778	1.35901	0.000470317	2.80607
LOC102128882	142.364	0.999693	0.372055	0.0314893	1.13117	0.000470317	2.48815
LOC101867278	3.87321	0.999693	1.20166	0.0285134	2.64078	0.000472973	4.01417
LOC101865566	202.349	0.999693	0.142281	0.0109446	0.870013	0.000475663	1.7478
OPN5	2.53538	0.999693	0.74486	0.0167465	2.94828	0.000476622	4.05518
HRH2	76.9523	0.999693	0.292631	0.00198744	1.30847	0.000476622	2.1573
KLHL42	297.702	0.999693	0.0453675	0.669843	0.150475	0.000476622	1.36325
LOC102128171	3.698	0.999693	1.31537	0.0537914	2.52949	0.000476673	3.97195
ARL11	150.387	0.999693	0.277556	0.0854127	0.758209	0.000478	2.07192
LOC102122318	573.268	0.999693	0.184549	0.0771881	0.81849	0.000480009	2.18793
LOC102121377	3.21057	0.999693	-0.213277	0.19113	1.63298	0.000480323	3.93581
LOC102121196	4.41184	0.999693	0.232809	0.0224637	2.62642	0.000480378	3.96996
LOC102137256	16.7602	0.999693	0.906252	0.280275	0.77912	0.000480378	2.76866
LOC102141555	5.17209	0.999693	0.23713	0.0989922	1.77542	0.000480554	3.75089
LOC101866517	3505.89	0.999693	0.0225779	0.143593	0.676609	0.000480554	2.13783
LOC102131739	3.14409	0.999693	1.8679	0.00691001	3.16188	0.000481134	4.03991
LOC102126855	36.6698	0.999693	0.218076	0.799417	0.256198	0.000482079	3.10225
LOC102144565	7.29275	0.999693	0.723645	0.00654006	2.60243	0.000482593	3.71011
LYPD6	7.33169	0.999693	0.744613	0.0400871	1.69128	0.000483403	3.2536
LOC102128872	36.078	0.999693	-0.268019	0.301354	0.611556	0.00048534	2.41838
RFX6	3.48442	0.999693	1.50504	0.147453	1.75682	0.000485368	3.91446
KCNB1	9.73557	0.999693	0.0686251	0.261879	1.19132	0.000485368	3.62664
SELPLG	2151.29	0.999693	0.338016	0.151847	0.874253	0.000485368	2.67546
PAX2	7.63595	0.999693	1.1995	0.0022346	3.1155	0.000485601	3.86545
XPNPEP2	12.752	0.999693	0.0876819	0.000224012	3.80227	0.000485755	3.91718
ANO10	1333.04	0.999693	0.466495	0.226933	0.558376	0.000485755	2.07112
LOC102130437	4.54054	0.999693	0.363918	0.0187879	2.69885	0.00048828	3.96766
SLC6A5	2.91726	0.999693	0.473035	0.0227196	2.89062	0.000489155	4.00932
ATP9A	468.457	0.999693	0.367903	0.000316673	2.57178	0.000490345	3.30221
LOC102117000	7.78069	0.999693	1.1102	0.000842979	3.13135	0.000492224	3.74644
LOC102132158	3.5787	0.999693	1.603	0.00891428	3.14915	0.000494111	4.02142
JMJD1C	17584.3	0.999693	-0.00105932	0.54838	0.173378	0.000494111	1.19994
LOC102121312	7.99623	0.999693	0.482536	0.0197379	1.90356	0.000494318	3.29548
PREX1	12920.3	0.999693	0.189628	0.24925	0.417083	0.000495006	1.65033
LOC102133058	25.538	0.999693	1.57477	0.00206341	2.81353	0.000495055	3.68603
CLMN	95.5602	0.999693	-0.0334945	0.0138692	1.24753	0.000502756	2.43559
LOC102144864	2.41632	0.999693	0.501671	0.179746	1.90847	0.000503851	3.93444
LOC101865661	20.3889	0.999693	0.109018	0.183387	0.769546	0.00050521	2.39208
LOC102123348	2.1621	0.999693	0.853466	0.219562	1.76273	0.000509441	3.97382
ABCC6	29.8186	0.999693	-0.0567962	0.147145	0.885489	0.000509441	2.58613
RFWD2	10379.9	0.999693	0.223633	0.0327293	0.536297	0.000509441	1.28314
PDGFRL	3.65637	0.999693	0.840271	0.00443526	3.40598	0.00051187	4.0124
TRIM68	54.0764	0.999693	0.14783	0.445501	0.341072	0.000512207	1.79876
SHISA9	13.7013	0.999693	0.427969	0.0307473	2.12661	0.000515833	3.69549
MYO7A	21.5297	0.999693	0.889056	1.9097e-07	3.58074	0.000515906	3.2944
TEAD1	22.8127	0.999693	0.661281	0.0097548	1.58666	0.000516215	2.77323
A1CF	3.4101	0.999693	1.97941	0.0485236	2.52674	0.000517986	3.98931
LOC101925860	6.47175	0.999693	0.459933	0.0438164	2.32857	0.000518324	3.9115
LOC102135945	85.6548	0.999693	0.510963	0.0603842	2.49887	0.000518324	3.78198
PAGE4	5.20407	0.999693	0.514529	0.0802396	1.70665	0.000521364	3.53243
LOC102139666	23.797	0.999693	0.507414	0.000255237	1.8866	0.000522516	2.53173
SGSH	474.413	0.999693	0.430754	0.00915913	1.51723	0.000522531	2.75038
NTF3	3.96164	0.999693	1.5495	0.0438443	2.61332	0.00052521	3.9432
LOC102128316	4.77244	0.999693	1.07119	0.0222861	2.44535	0.000527844	3.83039
LIN37	51.6355	0.999693	0.464136	0.0914303	0.635118	0.000537549	1.72986
ENOX1	31.782	0.999693	0.999389	0.0354699	1.35741	0.000539148	2.82746
SYCP2L	3.7361	0.999693	1.27855	0.387318	1.22624	0.000539392	3.9566
TSPAN16	131.515	0.999693	1.03252	0.0247203	1.55381	0.000539392	3.04594
LOC102136804	178.294	0.999693	0.0829643	0.433657	0.316762	0.000539791	1.6892
PDLIM5	2045.38	0.999693	0.167226	0.0138063	0.951794	0.000540933	1.94204
LOC102120176	73.5371	0.999693	0.613454	0.205037	0.773613	0.000540961	2.57369
LOC102137892	8.54399	0.999693	0.977838	0.204697	1.21944	0.000542569	3.41027
LOC101865767	9.69854	0.999693	0.843349	0.0346211	2.10315	0.000544526	3.68679
CCNJL	668.047	0.999693	0.855109	0.034106	1.4187	0.000544526	2.97121
COL28A1	20.0911	0.999693	-0.0639816	0.122334	0.870939	0.000545203	2.3736
LOC102134100	2.20221	0.999693	0.993953	0.0573997	2.46373	0.000545897	4.01027
LOC101925572	60.7716	0.999693	-0.107013	0.0309757	1.41324	0.000546431	2.90205
MYBPHL	43.612	0.999693	0.138235	0.186188	0.985458	0.000546598	2.99682
CNGB3	12.1322	0.999693	1.05963	0.00691821	1.86449	0.00054689	2.97404
NWD1	4.7045	0.999693	0.982332	0.00297472	2.88551	0.000548655	3.71726
SV2C	20.178	0.999693	0.0705431	0.404389	0.655807	0.000548741	2.87887
LOC102117383	2.45954	1	0	0.0250961	2.87787	0.000552444	3.97953
LOC102147124	46.6218	0.999693	-0.0264243	0.0256367	1.24874	0.000553403	2.56236
LOC102118902	2.65062	0.999693	0.139659	0.0163124	3.0123	0.000553592	3.99019
TCF7L1	111.579	0.999693	-0.44917	0.000801952	2.4061	0.000558232	3.25165
C1RL	258.526	0.999693	0.330881	0.0102899	1.54461	0.000558232	2.79836
GADL1	9.41813	0.999693	1.18094	0.0332501	2.3108	0.000561971	3.81814
CLEC4D	116.702	0.999693	0.523045	0.0181146	2.65679	0.000562997	3.83041
IKBIP	228.058	0.999693	0.565321	0.0242501	0.918847	0.000563336	1.9905
RIMS1	22.2023	0.999693	0.188499	0.0238221	1.90999	0.000563739	3.40993
NDST4	10.026	0.999693	1.13256	0.00839979	2.74078	0.000565349	3.80681
LOC102121399	14.4174	0.999693	1.52785	0.00577216	2.02744	0.000565349	3.13143
LOC102117466	50.0294	0.999693	0.516657	0.0187879	1.2394	0.000565633	2.45435
ANTXR1	12.0371	0.999693	0.57212	0.0759071	1.8299	0.000571327	3.68647
CDH4	86.8471	0.999693	0.84727	4.21222e-05	2.9959	0.000577635	3.34263
NLRP3	569.759	0.999693	-0.396345	0.00777678	1.05306	0.000578043	1.98839
LOC102128294	18.121	0.999693	0.597233	0.0797095	1.47045	0.000578464	3.28986
MCHR2	2.38962	0.999693	1.71054	0.181623	1.86071	0.000579819	3.96576
LOC102124712	27.3793	0.999693	0.116493	0.208026	1.40496	0.000581387	3.72348
SNX31	9.98585	0.999693	0.740622	0.12031	1.48238	0.000583571	3.46997
FAM13C	5.32709	0.999693	0.928846	0.0139396	2.98759	0.000587172	3.92871
LOC102138198	4.72253	0.999693	1.38548	0.0338016	2.33754	0.00058742	3.82848
LOC102120445	36.0378	0.999693	0.0936248	0.126329	0.808624	0.00058742	2.28631
TRPV4	2.83066	0.999693	1.2664	0.0021948	3.46917	0.000587673	3.98399
GABRB3	7.99146	0.999693	0.891584	0.00638301	3.05991	0.000588455	3.89131
LOC102128801	6.82086	0.999693	1.54142	0.00188644	2.52139	0.000588455	3.32377
LOC102141077	6.09597	0.999693	0.684149	0.188005	1.54206	0.000590851	3.78871
LOC102133200	5.9218	0.999693	0.434267	0.140779	1.61604	0.00059197	3.70694
ABI1	4721.57	0.999693	0.159875	0.00876337	0.583469	0.000591986	1.16348
LOC102141891	2.1821	0.999693	1.31849	0.524301	1.04223	0.000595644	3.88383
CYFIP1	632.384	0.999693	0.310958	8.93264e-05	1.00434	0.000595644	1.4169
WNT7A	6.05198	0.999693	0.334752	0.0400236	2.11017	0.000597584	3.69652
RGS22	9.96187	0.999693	0.531781	0.0532918	1.50621	0.000599591	3.09451
MCF2L2	15.3813	0.999693	0.208065	0.0584767	1.45551	0.00060203	3.10715
LOC101926590	964.614	0.999693	0.310905	0.000244768	0.790406	0.000602135	1.18826
LOC102138846	1.67616	NA	0.225204	0.218061	1.77549	0.000602464	3.94001
LOC102118543	4.79247	0.999693	0.904399	0.015245	2.91919	0.000602464	3.93088
FMN2	15.6233	0.999693	0.450291	0.0376562	2.11084	0.000602464	3.69626
L2HGDH	46.0724	0.999693	0.24669	0.127955	0.64275	0.000604506	1.87488
SPOCD1	3.867	0.999693	0.990913	0.0365689	2.0818	0.000608305	3.58127
GDPD4	7.32308	0.999693	0.433121	0.0670245	1.81222	0.000608918	3.58073
LRRK2	10760.2	0.999693	0.220971	0.0758115	0.96481	0.000612578	2.46272
CHD7	2418.58	0.999693	-0.11349	0.756207	-0.122137	0.000612578	1.44843
SRPK1	1060.58	0.999693	0.108019	0.536656	0.193572	0.000613962	1.27738
DDC	6.1289	0.999693	0.328561	0.0070454	2.82805	0.000618452	3.80636
SCARF1	199.427	0.999693	0.312406	0.00247746	1.67116	0.000625914	2.65124
ZNF609	3630.03	0.999693	0.0888579	0.783875	0.0837456	0.000625914	1.11918
ROS1	5.80465	0.999693	0.449646	0.0496197	2.24185	0.00062617	3.84214
MATN2	35.5282	0.999693	0.261208	0.147145	0.597524	0.00062617	1.79783
STAG2	5775.6	0.999693	0.172827	0.167693	0.391156	0.000626298	1.32839
KCNT2	14.8442	0.999693	1.1963	0.0181146	2.72694	0.000628375	3.84352
SCD5	6.79877	0.999693	-0.270476	0.0334282	2.22571	0.000628375	3.73257
RNF170	181.723	0.999693	0.144877	0.0783471	0.732285	0.000628375	1.93896
CD164	3615.78	0.999693	-0.203389	0.0262281	0.651306	0.000628375	1.46799
SYT13	2.59644	0.999693	1.17318	0.0562937	2.4896	0.000628646	3.93818
IRF5	479.961	0.999693	-0.0353624	0.000297793	1.42259	0.000632199	2.05835
LOC102137994	2.7539	0.999693	0.88754	0.0211159	2.66982	0.000633776	3.91026
TPO	5.02109	0.999693	1.20524	0.000479639	3.94938	0.000638089	3.94453
LOC101867347	1720.7	0.999693	0.319391	0.0368805	1.11107	0.000639467	2.46595
C19H19orf38	326.697	0.999693	0.26287	0.00499238	1.3934	0.000639901	2.40928
RNF169	1654.22	0.999693	0.228902	0.229563	0.276657	0.000639965	1.06017
ATP13A5	2.21898	0.999693	1.22715	0.0683592	2.38257	0.000641663	3.95579
CTSS	4596.79	0.999693	0.105194	0.250546	0.511311	0.000641663	1.95058
SLC10A1	96.2023	0.999693	0.336899	0.559717	0.249189	0.000642398	1.64937
LOC102146795	3.95355	0.999693	1.10953	0.0206463	2.59719	0.000643603	3.85755
LOC102134575	21.5534	0.999693	0.283181	0.00754742	1.76564	0.000644674	2.90401
LOC102129728	5.35437	0.999693	0.168987	0.034684	2.10657	0.000644701	3.61809
KIAA1107	254.479	0.999693	-0.106164	0.622268	0.313535	0.000644701	2.32548
STRA8	2.13744	0.999693	0.0696699	0.328011	1.40365	0.000648349	3.95167
SH3BP5	212.939	0.999693	-0.334872	0.874546	-0.0861316	0.000651172	1.76882
FAM83B	2.59504	0.999693	1.57403	0.0350534	2.65076	0.000654232	3.94947
ALOX5AP	3039.12	0.999693	0.540342	0.0230848	1.65165	0.000659308	3.11857
OSGIN1	48.9477	0.999693	0.23156	0.00125755	1.85087	0.000663436	2.71394
ITGB6	13.068	0.999693	1.07822	0.127262	1.47533	0.000666752	3.47896
RAP1GAP2	3485.54	0.999693	0.0580439	0.0798975	0.505038	0.000668028	1.39107
SLC30A10	2.4639	0.999693	0.693255	0.0925464	2.1046	0.000672614	3.91302
LOC102115920	61.2279	0.999693	0.194505	0.0107056	1.78161	0.000673258	3.04476
LOC102136848	11.2883	0.999693	0.269561	0.0295346	2.13623	0.000673295	3.61741
LOC101867287	17.3249	0.999693	0.515555	0.0624987	1.33114	0.000673295	2.91919
LOC102141918	4.99531	0.999693	0.727802	0.0062319	2.97258	0.00067384	3.83968
LOC102123676	24.0903	0.999693	0.66536	0.441675	0.90926	0.000676464	3.63833
BCAM	5.06454	0.999693	0.880874	0.0067015	3.17376	0.000676833	3.89972
ISM2	3.28899	0.999693	0.607503	0.0429922	2.51082	0.000677851	3.91677
LOC102130946	99.4398	0.999693	0.0780851	0.0142117	1.1011	0.000678479	2.14979
GABRB2	12.3886	0.999693	0.603224	0.046219	1.99208	0.000680719	3.62369
SUCNR1	46.6648	0.999693	0.699191	4.19215e-06	2.99837	0.000680936	3.10589
LOC102136333	4.36322	0.999693	1.33537	0.084974	2.00934	0.000682606	3.81342
LOC101925187	2456.36	0.999693	0.155807	0.385839	0.316697	0.000684577	1.55259
SMIM17	5.44794	0.999693	1.51149	0.22068	1.2777	0.000688172	3.45778
BCO2	6.40588	0.999693	1.53979	0.00471894	2.47111	0.000690005	3.41994
AGK	1536.85	0.999693	0.771739	0.0431977	1.01817	0.000693156	2.33258
SMOC1	23.6603	0.999693	-0.0557475	0.171172	0.741317	0.000696011	2.23878
LOC102146696	2.13948	0.999693	0.496037	0.0169067	2.9483	0.000696281	3.95054
LOC102131235	4.67192	0.999693	-0.735017	0.183439	1.56879	0.000699664	3.75141
LOC101867291	4.1557	0.999693	1.30103	0.0707193	2.20203	0.000701888	3.86911
SLC36A2	3.50607	0.999693	1.79604	0.356841	1.22731	0.000703088	3.81795
GDI1	584.317	0.999693	0.0390472	0.531555	0.253297	0.000704431	1.60859
LOC102143938	8.70292	0.999693	0.760301	0.0136395	2.74091	0.000704709	3.81107
LOC101865725	1099.32	0.999693	-0.0841166	0.177513	0.527961	0.000704827	1.76834
LOC101865790	1418.93	0.999693	0.123301	0.0301479	0.778386	0.000704827	1.74867
LOC102127185	1.64965	NA	0	0.105821	2.22495	0.000705623	3.90099
CEBPD	191.992	0.999693	0.263562	0.0506469	1.25816	0.000705804	2.80131
LOC102117575	24.7668	0.999693	-0.78133	0.75235	-0.33539	0.000708748	3.1351
PTPN3	6.65677	0.999693	0.47209	0.0640188	1.96864	0.000710183	3.68082
SPDYC	8.85454	0.999693	1.15618	0.0855502	1.58757	0.000715942	3.3777
LOC102115775	3.96183	0.999693	-1.28879	0.385279	-1.32171	0.000718431	3.8856
MID1	12.8378	0.999693	0.885263	0.00112377	2.4134	0.000719083	3.17007
TSPAN11	7.70669	0.999693	1.4388	0.000332152	3.87781	0.000721903	3.86277
CSRNP3	23.5462	0.999693	0.670109	0.192249	0.905559	0.000723588	2.73243
ITPK1	3672.71	0.999693	0.450654	0.0196775	1.14623	0.000724768	2.32072
SDCBP	2533.89	0.999693	0.24413	0.0271585	0.912005	0.000725531	1.98259
LOC101926422	2.42336	0.999693	1.22509	0.00769159	3.14828	0.000727497	3.93104
LOC102134103	4.46061	0.999693	1.16517	0.026441	2.8624	0.000727497	3.81539
LOC102129122	15.1746	0.999693	0.683188	0.03529	2.20522	0.000729972	3.69144
LOC102124835	6.44794	0.999693	0.44971	0.232386	1.13647	0.00073066	3.25372
LOC102126311	2.46831	0.999693	1.27211	0.0391244	2.62493	0.000731052	3.91234
LOC102123265	5.22875	0.999693	0.099278	0.0325712	2.38124	0.000731083	3.78702
GSAP	4004.51	0.999693	0.261498	0.0212978	0.675952	0.000731083	1.46247
LOC101925362	1285.03	0.999693	0.0377861	0.251088	0.317556	0.000731083	1.24243
ELFN1	8.46297	0.999693	1.06553	1.88674e-05	3.8751	0.00073306	3.66219
ACTL8	4.99991	0.999693	1.21743	0.0140858	2.9387	0.000733504	3.8689
LOC102124157	6.89448	0.999693	1.03894	0.165089	1.07222	0.000733504	2.78953
CARD6	385.225	0.999693	0.758815	0.00864029	1.58591	0.000734082	2.75708
SNAP91	7.51446	0.999714	0.00202741	0.113266	1.27817	0.000734742	3.00692
HEXDC	281.054	0.999693	0.157025	0.0138146	0.509848	0.000734754	1.05478
SRP54	553.159	0.999693	0.183342	0.119351	0.417808	0.000740817	1.25719
PRDM5	67.5679	0.999693	0.782478	0.0559512	1.36072	0.000740961	2.9699
LOC102123785	59.7106	0.999693	-0.167909	0.845502	0.157249	0.00074278	2.48505
LGSN	4.21132	0.999693	0.0515234	0.138408	1.63899	0.000743124	3.64357
LOC102142207	69.1966	0.999693	0.436056	0.0327293	0.860532	0.000743124	1.88735
LOC102136401	7.08569	0.999693	0.338741	0.187748	1.08507	0.000746763	2.96337
CXCR1	813.422	0.999693	0.220338	0.0466565	1.67013	0.000747954	3.32518
EPAS1	399.397	0.999693	0.213943	0.00447524	1.52454	0.000750146	2.53902
OSMR	28.4634	0.999693	1.03988	0.000515516	2.99591	0.000752606	3.51694
BEST1	232.456	0.999693	-0.459451	0.531245	-0.32104	0.000758954	1.96424
SLC36A4	527.963	0.999693	0.402925	0.00554207	0.780517	0.000758954	1.43444
LOC102144425	2.82699	0.999693	0.890778	0.108548	2.20859	0.000760584	3.8105
ARHGAP23	45.1062	0.999693	0.00741661	0.00618833	1.57844	0.000760584	2.6293
LOC102138951	15.0016	0.999693	0.471421	0.0102285	2.30504	0.000761025	3.47828
LOC102126480	2.48531	0.999693	1.25993	0.0381601	2.6394	0.000762038	3.89721
LDHAL6A	14.2457	0.999693	1.19726	0.126729	1.18739	0.000762038	2.96654
LOC101865243	611.331	0.999693	0.130812	0.0140858	0.78131	0.000762038	1.5825
BATF3	82.493	0.999693	0.185991	2.21209e-05	2.0259	0.000763749	2.42532
LIN7A	3.72578	0.999693	1.2789	0.0262646	2.83894	0.000765652	3.83771
CPA4	2.45893	0.999693	0.931208	0.177545	1.9098	0.000766077	3.81039
FAT1	6.88494	0.999693	0.437091	0.104263	1.64394	0.000768597	3.51495
LOC102134101	2.0943	0.999693	0.497324	0.0640562	2.44884	0.00077242	3.88049
NFE2L3	401.549	0.999693	0.510431	0.653917	0.231815	0.000772955	1.89846
LOC102142547	1367.94	0.999693	0.112925	0.104277	0.918738	0.000773594	2.46493
LOC102131996	2.59144	0.999693	0.159078	0.00533341	3.35213	0.000776922	3.91367
KCND3	14.7131	0.999693	0.668102	0.401025	0.684778	0.000780815	2.84323
LOC101925453	565.396	0.999693	0.325204	0.00323242	0.947698	0.000781887	1.63906
LOC102125291	5.84364	0.999693	1.31528	0.0185457	2.70919	0.000783192	3.81826
MARCH11	3.38732	0.999693	1.61165	0.10531	2.09239	0.000783562	3.86418
ALS2CR11	15.4691	0.999693	0.812813	0.0244257	1.50197	0.000783562	2.78689
LOC101925122	6174.11	0.999693	-0.128618	0.570844	0.188924	0.00078454	1.31462
LOC102144245	2.1281	0.999693	1.15773	0.0303933	2.70842	0.000786116	3.90811
SEMA3E	14.264	0.999693	0.188559	0.16447	1.23969	0.000786116	3.25172
LOC102126312	3.0191	0.999693	1.09065	0.136584	1.83349	0.000786247	3.80959
GNAO1	17.4439	0.999693	1.0306	0.00169994	2.89787	0.000787496	3.58296
HSPBAP1	507.745	0.999693	0.25656	0.590404	0.316929	0.000803572	2.17689
SOHLH2	4.13536	0.999693	0.959226	0.0177831	2.48019	0.000805262	3.68061
MDGA1	10.3004	0.999693	0.187491	7.89651e-07	3.91957	0.000807018	3.43155
LOC102142395	3.00885	0.999693	0.465638	0.0182955	2.9881	0.00080917	3.84371
WT1	3.0159	0.999693	-0.178586	0.177037	1.51895	0.000813299	3.58088
LOC101866122	4.15634	0.999693	-0.0847324	0.0265055	2.57149	0.00081431	3.81839
TMEFF2	16.1082	0.999693	0.742694	0.171839	1.06675	0.000819034	2.94697
GABRG2	1.97359	0.999693	0.198505	0.0807043	2.35324	0.000820611	3.84603
LOC101865840	6.80937	0.999693	0.741088	0.0323535	2.218	0.000820611	3.64178
LAMP2	1391.69	0.999693	0.470835	0.0346211	0.858344	0.000821505	1.92615
LOC102143487	2.48538	0.999693	0.487744	0.0908194	2.30446	0.000822142	3.79843
ABCC2	99.3197	0.999693	0.232542	0.024373	0.899293	0.000823615	1.8841
LOC102130627	3.01226	0.999693	1.1996	0.0625054	2.46549	0.000824786	3.81317
MMP9	483.96	0.999693	1.19121	0.0933233	1.41975	0.000829975	3.26091
LOC101864805	8735.03	0.999693	0.188666	0.07675	0.495829	0.00083022	1.33313
ANXA13	2.87771	0.999693	1.31481	0.0620205	2.45827	0.00083243	3.82576
TRIL	10.3438	0.999693	-0.122443	0.00885517	2.27762	0.000833408	3.38581
LOC101865818	22.3965	0.999693	0.0463828	0.0512561	1.45879	0.000833609	3.01727
CPT2	50.7185	0.999693	0.345002	0.133444	0.695011	0.000833735	1.9963
ERC2	83.1636	0.999693	-0.225775	0.399987	0.499987	0.000835151	2.30524
ATP13A1	1203.86	0.999693	0.221081	0.000524956	1.39917	0.000835456	2.05165
TTC29	10.2792	0.999693	0.299694	0.0426653	1.95483	0.000837383	3.50477
LOC102139632	1.92973	0.999693	0.966833	0.101788	2.20485	0.000839478	3.87151
PTPRC	32768.6	0.999693	0.136524	0.0943303	0.561512	0.000839833	1.5644
PGR	5.94154	0.999693	1.08361	0.0798452	1.85554	0.000841314	3.60253
GPR97	129.381	0.999693	0.0313137	0.00148732	2.18112	0.000842086	3.04513
LOC102133246	3.30785	0.999693	1.43874	0.0501943	2.40584	0.000844142	3.84393
LOC102135865	152.246	0.999693	-0.310612	0.77919	0.125603	0.000844142	1.54806
LOC102133858	11.6444	0.999693	0.839567	0.15835	1.32614	0.000847256	3.32871
DOCK5	8854.91	0.999693	0.647684	0.214534	0.693262	0.000848313	2.34746
AOAH	2683.38	0.999693	0.205754	0.0300848	1.31662	0.000855048	2.68097
IFI30	2338.48	0.999693	-0.0648761	0.32503	0.467852	0.00085619	1.98028
NFAM1	2768.77	0.999693	0.530724	0.081499	1.02262	0.000859417	2.54699
LOC101866033	16.2213	0.999693	0.544596	0.0427834	1.51178	0.000863121	2.99084
GRIA4	13.5831	0.999693	0.964279	0.0354207	2.05556	0.000868099	3.53553
LOC102132126	1.90319	0.999693	0.837798	0.0951616	2.24159	0.00086971	3.85753
LOC102145521	3.41914	0.999693	1.11581	0.0824676	2.35016	0.00087166	3.74972
LOC101866568	3343.67	0.999693	0.338981	0.20599	0.568915	0.000879787	1.95191
MFSD11	351.077	0.999693	-0.115513	0.206521	0.324145	0.000882012	1.15325
FILIP1	33.8462	0.999693	-0.241017	0.793802	0.154785	0.000882321	1.89475
IL20RA	3.01764	0.999693	1.19667	0.162969	1.86923	0.000886254	3.83147
LOC102120452	2.11083	0.999693	0.689782	0.10992	2.19244	0.000886525	3.80917
LOC102143104	79.3791	0.999693	0.259161	0.0728881	0.682451	0.000890621	1.72587
CNTN3	12.8725	0.999693	0.809833	0.0179545	2.52394	0.000893021	3.68288
LOC101866559	495.14	0.999693	-0.25819	0.950881	0.0399509	0.000893021	1.88758
ARAP1	2158.02	0.999693	0.252197	0.035602	0.723322	0.000893021	1.64804
HEBP1	120.448	0.999693	-0.316865	0.0023401	1.84939	0.000896809	2.76991
ZNF322	193.079	0.999693	0.434347	0.14383	0.628053	0.000898604	1.89461
WNT9B	3.43177	0.999693	0.972879	0.0036248	3.19351	0.000899916	3.79755
PLAC9	6.23847	0.999693	-0.715015	0.793234	0.411671	0.000899916	3.69979
PRPH2	14.5821	0.999693	0.504212	0.147661	0.924795	0.000901626	2.49221
CRISPLD2	1206.38	0.999693	0.436286	0.027645	1.54233	0.000903021	2.96001
FERMT2	12.5257	0.999693	-0.0792011	0.527447	0.520029	0.000903902	2.69498
ADCY2	12.9201	0.999693	0.756122	0.0131058	2.67085	0.000908184	3.69618
LOC102121656	32.3363	0.999693	-0.0732707	0.422474	0.526197	0.00090969	2.42083
LOC102128870	10.6488	0.999693	0.380565	0.30989	0.834722	0.00091185	2.8732
LOC102137290	32.6997	0.999693	-0.16229	0.67699	0.292633	0.00091185	2.32285
LOC102117864	3.40029	0.999693	1.08633	0.0156753	2.59774	0.00091237	3.69722
TJP1	34.9055	0.999693	0.685326	0.000901487	2.00344	0.00091237	2.74981
TRAPPC12	692.738	0.999693	-0.0153962	0.695289	0.140445	0.000915523	1.31336
LOC102119025	4.49409	0.999693	0.497142	0.14933	1.91056	0.000920384	3.78537
DCDC1	19.6759	0.999693	0.943907	0.00861872	2.25503	0.000928091	3.35673
LOC101926140	30.5252	0.646495	1.96554	0.077183	1.33865	0.000929109	2.97861
LOC101866296	1243.6	0.999693	0.348258	0.186613	0.393887	0.00093778	1.34049
LOC102147103	2.50787	0.999693	1.46478	0.128297	2.08525	0.000937855	3.79094
LOC102121481	17.2297	0.999693	0.581033	0.552143	0.481236	0.000955151	2.66168
LOC101925111	3959.24	0.999693	0.108054	0.0626233	0.488224	0.000955151	1.24877
LOC102114843	2.02845	0.999693	0.201076	0.111699	2.20345	0.000955811	3.75878
EHBP1L1	1346.36	0.999693	0.0208486	0.0203412	0.924956	0.00095654	1.89579
CCDC129	3.90694	0.999693	2.02479	0.0244257	2.82923	0.000960654	3.78848
PCDHAC2	9.22749	0.999693	0.510917	0.00320337	2.41626	0.000960859	3.25991
LOC102136969	4.40888	0.999693	0.667369	0.00442336	3.25359	0.000961676	3.80102
CISH	198.006	0.999693	-0.604954	0.286169	0.63939	0.000961809	2.39858
ZNF292	6701.78	0.999693	0.141366	0.725669	0.117609	0.00096873	1.22021
SYT2	15.8527	0.999693	0.409086	0.0800835	1.05603	0.00096888	2.44109
LOC101866164	2259.23	0.999693	0.526897	0.162477	0.635339	0.000969363	1.98413
NR5A2	6.71464	0.999693	1.22578	0.00997721	2.91396	0.000972069	3.74827
AGMO	13.1888	1	0.000842626	0.111048	1.33791	0.000973002	3.11012
LOC102139837	8.34403	0.999693	1.22979	0.00403031	3.16017	0.000974943	3.73462
LOC102125147	3.14742	0.999693	0.453077	0.0814718	2.24656	0.000975996	3.80291
ARSF	2.33469	0.999693	0.697213	0.267348	1.55173	0.000977824	3.81629
CDHR3	9.69713	0.999693	0.285071	0.315454	0.846149	0.000977824	2.8985
LOC102135094	134.531	0.999693	0.408917	0.0284857	0.979858	0.000984665	2.05506
LOC101926317	1173.86	0.999693	0.563741	0.0773564	0.995013	0.000986845	2.44128
LOC101926080	29.7681	0.999693	0.243603	0.0111481	1.91528	0.000987041	3.09368
LOC101925346	194.835	0.999693	0.190074	0.0178678	0.979113	0.000996821	1.94523
MIER1	3789.14	0.999693	-0.0570573	0.326871	0.272395	0.000997934	1.19191
INSC	7.06469	0.999693	1.07514	0.0153062	2.90807	0.000999469	3.74787
IQSEC3	15.6717	0.999693	0.669956	0.000663089	3.05189	0.000999469	3.49493
ST20	14.5094	0.999693	-0.819953	0.149632	1.36093	0.00100306	3.3277
LOC102130963	58.3632	0.999693	0.10883	0.0886472	0.800156	0.00100306	2.04331
UBE2R2	1582.18	0.999693	0.355264	0.122509	0.395139	0.00100665	1.17575
TNF	71.3572	0.999693	0.626689	0.394882	0.488834	0.00100688	2.20066
FSHR	5.52398	0.999693	0.828313	0.0435677	2.38165	0.00101044	3.73925
DNASE1	292.232	0.999693	-0.152269	0.972027	0.0155924	0.00101264	1.31133
LOC101865425	66.9432	0.999693	-0.352635	0.0707193	1.31879	0.00101359	2.93358
LOC102144032	22.795	0.999693	0.647652	0.425725	0.622449	0.0010176	2.72616
LOC102142697	3.15045	0.999693	1.16662	0.0156587	2.79795	0.00101791	3.78064
LOC101865614	2.94911	0.999693	1.6177	0.290006	1.49817	0.00102083	3.78384
EPHB1	106.857	0.999693	0.895447	0.000855409	1.76896	0.00102178	2.50106
NANOS2	2.22225	0.999693	0.174387	0.0154051	3.02292	0.00102288	3.81793
DCST2	13.7896	0.999693	0.958143	0.0483809	1.584	0.00102552	3.08162
LOC102128398	7.26571	0.999693	1.07758	0.0379108	2.09791	0.00102593	3.52755
LOC101925063	14.6556	0.999693	1.72918	2.17988e-06	3.72365	0.00102715	3.35205
LOC102127398	2.30767	0.999693	1.13955	0.0390858	2.63659	0.00103118	3.80452
LRRFIP1	5728.72	0.999693	0.0442721	0.0153661	0.636676	0.00103244	1.2928
LILRB5	226.598	0.999693	0.48657	0.000139474	2.1341	0.00103496	2.65832
LOC102124586	2.5701	0.999693	1.28679	0.0245935	2.81693	0.00103684	3.80427
ATP2C2	9.42664	0.999693	1.11365	0.000798017	2.84795	0.0010369	3.3625
LOC102143811	2.73171	0.999693	1.90336	0.035602	2.64132	0.00103939	3.80299
MYOZ1	1.90742	1	0	0.326761	1.49142	0.00104748	3.56368
LOC102145177	4.50761	0.999693	0.0368247	0.0792346	1.79537	0.00105099	3.45934
LOC102127482	74.7571	0.999693	-0.0612628	0.000298658	2.46986	0.00105535	3.02149
HEPH	4.25356	0.999693	0.483358	0.330675	1.07273	0.0010554	3.36657
LOC102122842	3.58369	0.999693	1.25977	0.0660813	2.32033	0.00105675	3.76949
LOC102119248	2.41896	0.999693	0.746588	0.0349993	2.71452	0.00105678	3.77571
LOC102129130	2.60293	0.999693	1.08248	0.0187879	2.92422	0.001059	3.79623
GHRHR	2.07446	0.999693	0.190862	0.0450034	2.62262	0.001059	3.77745
WISP1	9.91856	0.999693	0.255888	0.0672968	1.54156	0.00106024	3.12751
AKNAD1	169.458	0.999693	0.19598	0.287198	0.374877	0.00106128	1.48088
LOC102127585	5.00944	0.999693	1.47183	0.0103686	3.19472	0.0010655	3.71866
LOC102140166	1.70846	NA	0.905368	0.192334	1.84565	0.00106741	3.77207
LOC101865476	1775.34	0.999693	0.303234	0.10652	0.549989	0.00107347	1.54325
ANKRD22	423.906	0.999693	0.270855	0.00106626	2.5262	0.00107955	3.22356
TRPM3	47.239	0.999693	-0.155979	0.101031	1.25625	0.00108319	2.97149
SHROOM2	5.9	0.999693	1.29169	0.0350838	2.3465	0.0010882	3.66553
LOC101865433	427.123	0.999693	0.195306	0.0962192	0.660189	0.00108827	1.77674
STXBP5	4247.06	0.999693	0.131201	0.178512	0.38936	0.00108961	1.29184
TMEM72	4.69925	0.999693	1.45879	0.0258243	2.593	0.00109039	3.72867
CCDC85A	13.1743	0.999693	0.172414	0.0324108	1.96481	0.00109055	3.36927
UBQLNL	120.66	0.999693	0.269029	0.000297793	1.55457	0.00109107	2.11696
PKNOX2	35.9209	0.999693	-0.00629917	0.0568761	1.14159	0.00109585	2.51049
LOC101926161	18.7485	0.999693	-0.22571	0.0267432	1.13774	0.00109585	2.20134
C4B	32.1096	0.999693	0.386825	0.042432	1.19373	0.00109723	2.48561
FBXO16	2.94726	0.999693	1.3381	0.185497	1.88503	0.00109829	3.66234
SORCS1	32.0592	0.999693	0.664171	0.129945	1.00032	0.00109829	2.61914
LOC101865685	688.225	0.999693	0.089627	0.834231	0.0892178	0.00110147	1.42203
LOC102132928	3.73647	0.946276	2.40667	0.0185249	2.60378	0.00110734	3.68208
LOC102130623	5.38523	0.999693	1.34437	0.0156564	3.07021	0.00111202	3.67262
NOTCH3	5.94309	0.999693	1.81044	6.81297e-05	3.71446	0.00111507	3.56803
LOC102134438	1.40322	NA	0.134708	0.335895	1.46102	0.00111549	3.68387
LOC101926665	3.53086	0.999693	2.30494	0.00115617	3.58599	0.00111714	3.77464
LOC102118904	3.66068	0.999693	-0.265419	0.0159727	2.92737	0.00112407	3.76278
LOC101866630	3037.17	0.999693	-0.158845	0.0558434	0.752913	0.00112632	1.80187
ANKS4B	1.4775	NA	0.688931	0.346423	1.42932	0.001129	3.72005
LOC102142973	5.71487	0.999693	0.65991	0.00572659	2.98931	0.00112943	3.68119
LOC102117156	3.17843	0.999693	-0.384309	0.0129745	2.89462	0.00113101	3.75992
RELN	22.7185	0.999693	0.449987	0.00657448	2.13465	0.00113793	3.14838
TUFT1	134.236	0.999693	0.385918	0.487474	0.436466	0.00113799	2.30643
CLEC19A	1.60845	NA	0.123613	0.443116	1.21844	0.00114078	3.58164
LOC102123866	3.05058	0.999693	0.907527	0.0190207	2.96006	0.00114265	3.73795
PLSCR5	4.48028	0.999693	0.341177	0.0563169	2.12409	0.00114265	3.62477
CHRDL2	10.5322	0.999693	-0.238418	0.028396	1.5693	0.00114265	2.82814
LOC102134656	1.91293	0.999693	0.996336	0.0205596	2.84167	0.00114627	3.80134
TNNI3K	22.3347	0.999693	1.50143	0.00982402	2.38897	0.00114627	3.42889
LOC102141262	157.169	0.999693	0.466452	0.317941	0.684389	0.00115204	2.60114
LOC102128602	3.83342	0.999693	1.41078	0.0467088	2.61265	0.00115575	3.67402
LOC102128442	10.1681	0.999693	1.21904	0.0446039	1.80889	0.00115575	3.27834
LOC102144663	2.64696	0.999693	-0.611805	0.159631	1.81327	0.00115989	3.74253
FAM50B	10.0079	0.999693	0.285459	0.118893	1.67805	0.00115989	3.5182
HMGCLL1	4.46685	0.999693	0.363238	0.209661	1.40014	0.00116482	3.48303
LOC101926395	180.815	0.999693	0.00948331	0.293509	0.431248	0.00117055	1.69364
DLC1	22.094	0.999693	0.14269	0.0593801	1.68943	0.001172	3.28147
CCDC122	115.991	0.999693	0.00934235	0.21077	0.560945	0.001172	1.87265
LOC102138858	3.53167	0.999693	1.28546	0.0489003	2.46136	0.00117304	3.73873
ZBTB47	177.43	0.999693	0.700208	0.0179873	1.34707	0.0011773	2.50633
NR1H4	2.73296	0.999693	0.817564	0.0750207	2.40172	0.00117774	3.67673
CSGALNACT1	970.594	0.999693	0.855612	0.0127269	1.92394	0.00117972	3.1188
SLC6A6	4638.7	0.999693	0.551443	0.00970431	1.16003	0.00118698	2.09309
FAM179A	9.17455	0.999693	0.549781	0.000479639	3.08691	0.0011893	3.42016
SLC13A1	3.53082	0.999693	0.825661	0.0244257	2.74064	0.00119482	3.73978
LOC102139676	2.43187	0.999693	1.12851	0.00428406	3.33077	0.00120058	3.77997
LOC101925487	16.8239	0.999693	-0.0883871	0.00617626	1.70648	0.00120455	2.64174
MILR1	619.001	0.999693	-0.324387	0.232728	0.507155	0.00121049	1.78742
LOC102121148	4.23379	0.999693	0.833465	0.149017	1.68106	0.00121163	3.59758
LOC102139795	3.83484	0.999693	0.392243	0.0658567	2.13598	0.00121335	3.65937
PTPRK	32.1147	0.999693	1.25858	0.0130971	1.9198	0.00121652	3.08455
LOC102142024	6.74075	0.999693	0.958724	0.00552346	3.20307	0.00121783	3.69763
SLC11A1	3289.84	0.999693	0.590876	0.0127146	1.20902	0.00122082	2.22098
ADCK4	110.411	0.999693	-0.0322973	0.927697	0.0411808	0.00122082	1.33602
LOC102131720	10.9312	0.999693	0.0916517	0.173575	0.860739	0.00122138	2.3569
LOC102136818	8.33974	0.999693	0.705609	0.0436417	1.9784	0.00122255	3.42257
PSMB8	1107.51	0.999693	-0.0525341	0.0187879	1.03906	0.00122665	2.03727
LOC101925252	3878.02	0.999693	-0.00199478	0.239143	0.391537	0.00122707	1.42743
SERPINB7	4.53581	0.999693	2.18923	0.0178358	2.59081	0.00123716	3.63616
DEFB1	3.65441	0.999693	0.730069	0.127256	1.83985	0.00123957	3.65326
LOC102118676	27.8378	0.999693	0.357469	0.690783	0.291063	0.00123957	2.31344
NFE2L2	1337.34	0.999693	0.0217697	0.730942	0.101185	0.00124449	1.05147
F3	2.87122	0.999693	0.652844	0.0416349	2.30805	0.00124624	3.64252
LOC102129909	31.0581	0.999693	0.255358	0.00767452	1.76568	0.00124737	2.78824
CACNA1I	24.1621	0.999693	1.9249	1.03831e-06	4.56626	0.00124978	3.59094
HECW2	117.193	0.999693	0.454832	0.122236	0.827565	0.00124978	2.23239
ADAMTS20	7.72326	0.999693	0.579216	0.0439138	2.00304	0.00125048	3.43893
SYK	6872.34	0.999693	0.110078	0.131587	0.541411	0.00125396	1.5885
LOC101866751	2483.16	0.999693	-0.030733	0.60416	0.216441	0.0012592	1.54211
LOC101926565	371.808	0.999693	0.608493	8.72669e-05	2.66131	0.00126401	2.99878
[truncated: 2,991 more rows]

## Sheet: 10_DPI_down
	baseMean	pval_3_0	lfc_3_0	pval_6_0	lfc_6_0	pval_10_0	lfc_10_0
DDX47	499.541	0.999693	-0.360727	0.000476424	-0.667805	4.39226e-10	-2.01425
SNRPA1	785.754	0.999693	-0.355197	0.000603642	-0.899325	4.78917e-10	-2.57193
SUN1	623.19	0.999693	-0.188669	0.00952991	-0.649587	7.26397e-10	-2.39042
AAR2	299.353	0.999693	-0.253684	0.00302041	-0.712073	1.09016e-09	-2.54082
PMPCB	619.821	0.999693	-0.208729	0.000323994	-0.560418	2.57456e-09	-1.57633
LOC101925040	2159.6	0.999693	-0.435412	0.00735971	-0.546382	4.29188e-09	-1.78336
ZNF551	296.893	0.999693	-0.324543	5.36717e-07	-1.00167	4.70189e-09	-2.19689
LOC101926826	2153.89	0.999693	-0.344746	0.000117961	-0.584394	8.3481e-09	-1.40219
GRHPR	322.1	0.999693	-0.304267	0.00534833	-0.915935	9.23769e-09	-3.03274
LOC101926122	663.872	0.999693	-0.119848	0.000844713	-0.605987	1.01898e-08	-1.7132
RPL34	2319.31	0.999693	-0.550843	0.00178626	-0.885394	1.30348e-08	-2.41539
LOC101864843	630.822	0.999693	-0.165811	0.00024548	-1.01972	1.52605e-08	-2.52555
SRRD	186.202	0.999693	-0.457134	0.000777804	-0.960676	1.59246e-08	-2.95911
RPS18	7766.06	0.999693	-0.600597	0.00167223	-0.886651	2.01286e-08	-2.35458
ZBTB10	854.715	0.796778	-0.81575	0.00370431	-0.989207	2.49966e-08	-2.83028
NUP133	1228.47	0.999693	-0.124769	9.80857e-05	-0.741974	2.59295e-08	-1.71758
TM2D3	603.644	0.999693	-0.170725	0.0593427	-0.514452	4.84298e-08	-2.19539
PABPC4	287.521	0.999693	-0.260802	0.0975344	-0.532966	6.52015e-08	-2.65728
CCZ1	491.474	0.999693	-0.160108	0.00478969	-0.576653	1.91951e-07	-1.72947
LOC101867098	317.027	0.999693	-0.0916552	0.172544	-0.312413	2.87186e-07	-1.82109
LOC102115157	779.286	0.999693	-0.421218	0.0501289	-0.613682	3.16101e-07	-2.31029
RPL10	5847.64	0.999693	-0.439587	0.0110677	-0.786656	3.26498e-07	-2.28618
LOC101865736	682.067	0.999693	-0.277502	0.0730957	-0.437728	3.28547e-07	-1.83011
LOC101926478	602.33	0.999693	0.0355745	0.246301	-0.472914	4.02683e-07	-2.7367
GNB2L1	7081.59	0.999693	-0.492971	0.00347581	-0.782696	4.46957e-07	-2.01726
LOC102140649	1179.54	0.999693	-0.550058	0.0191314	-0.903005	4.82664e-07	-2.76762
PRNP	480.726	0.999693	-0.351972	0.00774255	-0.526355	6.82438e-07	-1.58461
ARL6IP4	184.72	0.999693	-0.291276	0.00581092	-0.807846	7.00581e-07	-2.5179
C16H17orf70	151.253	0.999693	-0.0564279	0.0468357	-0.544548	7.07742e-07	-2.47165
ITFG2	539.703	0.999693	-0.0259183	0.00294781	-0.681814	7.37405e-07	-1.82849
ZNF460	633.568	0.999693	-0.262421	0.0137668	-0.479183	8.41971e-07	-1.5064
CCDC107	24889.9	0.999693	-0.391897	0.0539555	-0.731941	9.06556e-07	-2.55167
RPS2	3281.73	0.999693	-0.350918	0.0127976	-0.713264	1.03194e-06	-2.04719
CD40	266.133	0.646495	-0.841056	0.0493524	-0.632179	1.03791e-06	-2.41502
APBB1	371.292	0.999693	0.019681	2.2446e-08	-1.26933	1.04328e-06	-2.01018
RPS15	2365.29	0.999693	-0.427018	0.0152409	-0.770135	1.10549e-06	-2.24363
EIF3M	1075.6	0.999693	-0.245772	0.29314	-0.185504	1.16549e-06	-1.17029
LOC101867028	4909.6	0.999693	-0.372045	0.0224353	-0.773016	1.16549e-06	-2.3421
LOC101925221	150.868	0.999693	0.0144463	0.125772	-0.397196	1.21901e-06	-2.26276
NDUFB8	270.543	0.999693	-0.117856	0.096377	-0.298889	1.31993e-06	-1.46635
ILKAP	1569.91	0.999693	-0.16279	0.000323994	-0.92147	1.32951e-06	-1.95325
RPL10A	3705.84	0.999693	-0.588373	0.00204401	-0.910235	1.43015e-06	-2.14433
TMED3	321.445	0.999693	-0.420222	0.142527	-0.426554	1.46752e-06	-2.08175
KLHDC2	804.523	0.999693	0.027715	0.038983	-0.310455	1.52322e-06	-1.12582
GLTSCR2	836.773	0.999693	-0.296274	0.019756	-0.758164	1.6978e-06	-2.29134
TWISTNB	291.493	0.999693	-0.500401	0.182723	-0.447404	1.82133e-06	-2.32231
NELFB	275.916	0.999693	-0.104851	0.120969	-0.380307	1.98792e-06	-1.83176
MIB2	172.552	0.999693	-0.109003	0.039267	-0.694897	2.0459e-06	-2.65319
RNASEH1	291.387	0.999693	0.0968062	0.0580744	-0.504731	2.175e-06	-2.00571
LOC102129658	505.805	0.999693	-0.240126	0.388943	-0.318412	2.41071e-06	-2.25194
LOC101926223	286.308	0.890127	-0.441221	0.0273318	-0.435918	2.60086e-06	-1.54912
RPS23	4498.95	0.999693	-0.645678	0.00150365	-1.0053	2.60143e-06	-2.24197
THYN1	287.528	0.741618	-0.556515	0.000460171	-0.76921	2.69267e-06	-1.78115
LOC102139994	999.324	0.999693	-0.715069	0.073185	-0.78687	3.02586e-06	-2.79354
RGS1	2192.47	0.946276	-1.43065	0.00467059	-1.80382	3.02869e-06	-3.91946
LOC101864835	5244.38	0.999693	-0.600338	0.0388608	-0.749378	3.19723e-06	-2.36618
LOC102141582	1710.7	0.999693	-0.524721	0.0709203	-0.773618	3.21947e-06	-2.70903
NME3	147.761	0.999693	-0.267917	0.0178245	-1.03018	3.23846e-06	-3.23696
MATR3	5443.58	0.999693	-0.226523	0.0283672	-0.33884	3.27763e-06	-1.05994
NSMF	236.661	0.999693	-0.254519	0.0156847	-0.759492	3.42731e-06	-2.3546
TP53I13	300.728	0.999693	-0.15871	0.00083684	-1.19832	3.42893e-06	-2.6762
PRPSAP2	664.876	0.999693	-0.327881	0.128512	-0.390449	3.45538e-06	-1.708
LOC101865455	354.625	0.999693	-0.222561	0.000238504	-1.00662	3.67491e-06	-2.11114
TSEN54	265.552	0.999693	-0.0502876	0.0185457	-0.714743	4.53371e-06	-2.23189
USP20	499.077	0.999693	-0.0551237	0.00291796	-0.803484	4.57941e-06	-1.96876
RPS8	4280.88	0.999693	-0.448867	0.00761374	-0.816406	4.64815e-06	-2.0651
AKT1S1	142.996	0.999693	-0.0846699	0.102125	-0.476188	4.69393e-06	-2.30545
RPS14	6926.89	0.999693	-0.499031	0.0462222	-0.750905	4.95897e-06	-2.39001
LRRC58	458.148	0.999693	-0.13431	0.29314	-0.270959	5.15281e-06	-1.64568
LOC101926778	145.018	0.999693	-0.189689	0.0883367	-0.521697	5.66486e-06	-2.35886
RPL13	4414.15	0.999693	-0.344697	0.00351229	-0.966842	5.92286e-06	-2.23186
LOC101865477	593.041	0.999693	-0.314973	0.00366839	-0.552018	6.02814e-06	-1.39239
LOC101865090	835.998	0.999693	-0.0125585	0.163214	-0.254949	6.25784e-06	-1.19603
EIF3E	2817.8	0.999693	-0.182336	0.143686	-0.298615	6.36634e-06	-1.28296
C11H12orf49	287.326	0.999693	-0.25066	2.84245e-05	-1.15956	6.40991e-06	-2.14836
LOC102144039	8468.39	0.999693	-0.669611	0.0303095	-0.880597	6.56392e-06	-2.5534
WDR43	1444.69	0.999693	-0.236766	0.0288219	-0.483149	6.90804e-06	-1.47789
LOC101926126	2690.91	0.999693	-0.373188	0.00927212	-0.726847	7.54484e-06	-1.86148
EXOSC6	64.0371	0.999693	-0.295925	0.0332535	-0.816926	7.89652e-06	-3.46146
ALDH18A1	349.698	0.999693	-0.0812272	0.000266274	-0.547489	7.99581e-06	-1.2159
EPM2AIP1	477.992	0.999693	-0.223511	0.0245997	-0.539663	8.32715e-06	-1.66246
ACTR8	325.456	0.999693	-0.0265009	0.0325712	-0.463741	9.77715e-06	-1.56059
QSOX2	660.659	0.999693	-0.638679	0.000805381	-1.35493	1.00842e-05	-2.7116
CLDND1	710.854	0.999693	-0.362398	0.00173322	-0.649339	1.14544e-05	-1.4659
LOC101926671	637.206	0.999693	-0.0312279	0.0712045	-0.462213	1.15045e-05	-1.6629
PANK3	975.285	0.999693	-0.12501	0.337934	-0.196802	1.15142e-05	-1.21403
CD69	1672.49	0.646495	-1.47335	0.0764154	-1.06076	1.17316e-05	-3.36037
LOC101926802	5502.7	0.999693	-0.180966	0.00202557	-0.561356	1.25203e-05	-1.23741
NDUFA6	263.068	0.999693	-0.122865	0.000993407	-0.641089	1.27059e-05	-1.51262
RPS5	3320.1	0.999693	-0.488287	0.0177894	-0.823829	1.27544e-05	-2.19185
LOC102137411	668.998	0.999693	-0.320114	0.00793269	-0.730299	1.33035e-05	-1.84272
CDC25B	854.427	0.999693	-0.0382888	0.0144085	-0.693745	1.37522e-05	-1.86253
LOC101864914	414.225	0.999693	-0.0134533	0.00580245	-0.612749	1.39796e-05	-1.57235
LOC102123289	239.926	0.999693	-0.327812	0.000801952	-0.987338	1.51142e-05	-2.14052
LOC102127897	134.374	0.999693	-0.0510736	0.112304	-0.437223	1.65831e-05	-2.07052
LOC102118176	282.718	0.999693	-0.147688	0.0296962	-0.600995	1.66809e-05	-1.892
LOC102141751	112.312	0.999693	-0.113184	0.17945	-0.879604	1.67518e-05	-3.7893
RPL18A	2596.82	0.999693	-0.40625	0.0475121	-0.692207	1.73715e-05	-2.12183
EIF3F	1378.12	0.999693	-0.244435	0.0151111	-0.606138	1.80333e-05	-1.6108
DUSP4	237.27	0.999693	-0.577854	0.000840467	-1.52207	1.89879e-05	-3.00556
LOC101866803	429.752	0.999693	-0.0326051	0.00554136	-0.509356	2.04128e-05	-1.30101
RANBP1	175.75	0.999693	-0.234371	0.147145	-0.338341	2.12891e-05	-1.66522
RPS27A	3863.22	0.771534	-0.653625	0.00115631	-0.862621	2.14071e-05	-1.74744
LOC101865788	380.006	0.999693	-0.0407078	0.113347	-0.470551	2.18113e-05	-1.86061
INPPL1	658.669	0.999693	-0.136167	0.278484	-0.309301	2.21355e-05	-1.6465
LOC101925809	827.678	0.999693	-0.259335	0.0275019	-0.486167	2.25655e-05	-1.42113
GOT1	306.096	0.999693	-0.103457	0.00522441	-0.653099	2.28503e-05	-1.6463
ASB1	181.07	0.999693	-0.096283	0.213935	-0.479106	2.31275e-05	-2.42229
DYRK2	2442.33	0.999693	0.147949	0.383764	-0.232018	2.42262e-05	-1.43469
DDX54	503.606	0.999693	0.0134989	0.0645149	-0.527267	2.42456e-05	-1.79397
SEPT1	422.92	0.999693	-0.0519325	0.0521322	-0.64223	2.53821e-05	-2.07176
PIN1	109.942	0.999693	-0.19763	0.0724763	-0.594375	2.5734e-05	-2.42497
NTAN1	418.221	0.999693	-0.141094	0.00209102	-0.757739	2.65384e-05	-1.68856
LOC101926267	320.201	0.999693	-0.360637	0.0328429	-0.587027	2.67541e-05	-1.80563
LOC102129733	817.68	0.999693	-0.43572	0.065682	-0.48934	2.70669e-05	-1.63015
MTERFD2	276.232	0.999693	-0.0909673	0.000785734	-0.652065	2.7202e-05	-1.44136
S1PR1	1073.46	0.999693	-0.140141	0.000150312	-1.25888	2.7202e-05	-2.19823
SREK1IP1	527.912	0.999693	-0.250142	0.0386579	-0.618318	2.73091e-05	-1.87699
HIP1R	1044.65	0.999693	-0.104791	0.0187591	-0.863967	2.75343e-05	-2.24811
LOC101926731	434.414	0.999693	0.0313774	0.0479727	-0.491292	2.81265e-05	-1.60311
ATG16L1	2932.18	0.999693	-0.309551	0.00633932	-0.682248	2.86036e-05	-1.58364
ARMCX4	218.009	0.999693	-0.602315	0.00163618	-1.68461	2.86036e-05	-3.29342
RNMT	1524.9	0.999693	-0.402204	0.00160957	-1.02445	2.8774e-05	-2.07831
COQ6	150.652	0.999693	-0.243617	0.000479014	-0.876076	2.88457e-05	-1.93101
TCF3	560.227	0.999693	-0.173339	0.0709506	-0.629634	3.11962e-05	-2.09195
RPS6KB2	296.35	0.999693	0.0794381	0.762753	-0.098576	3.12544e-05	-1.64071
GLOD4	340.772	0.999693	-0.366316	0.0036248	-0.715812	3.22159e-05	-1.67296
MTFP1	110.139	0.999693	-0.477353	0.142993	-0.563859	3.2583e-05	-2.57624
BRAT1	196.736	0.999693	-0.0578449	0.159291	-0.505261	3.26924e-05	-2.24776
POLL	130.481	0.999693	-0.213598	0.0997477	-0.447062	3.31032e-05	-1.95683
LOC102129682	206.819	0.999693	-0.737646	0.0441499	-0.844376	3.33461e-05	-2.5965
POLR2M	449.116	0.999693	-0.255852	0.0661863	-0.437238	3.39025e-05	-1.50123
DUS1L	171.12	0.999693	-0.100185	0.110134	-0.542781	3.39293e-05	-2.20853
SNRPB	528.565	0.999693	-0.45486	0.0693182	-0.569752	3.39645e-05	-1.89671
ABCG1	1321.22	0.999693	0.149514	0.00144201	-1.69539	3.40319e-05	-3.14035
IDH3B	236.804	0.999693	-0.265566	0.0756824	-0.502148	3.41745e-05	-1.836
RBFA	232.996	0.999693	-0.275393	0.000179315	-0.998028	3.46955e-05	-1.90374
MUL1	136.299	0.999693	-0.034904	0.00774803	-0.717088	3.51398e-05	-2.01644
RPL5	5138.11	0.999693	-0.4576	0.0064692	-0.724589	3.61275e-05	-1.65394
LOC102144918	47.485	0.999693	-0.115997	6.68374e-05	-1.73275	3.77466e-05	-3.52923
EMD	181.826	0.999693	-0.159589	0.0127062	-0.596638	3.77494e-05	-1.71776
LOC101866647	434.966	0.999693	-0.0207139	0.0292947	-0.498147	3.82828e-05	-1.47824
ARL10	94.41	0.999693	0.0306571	0.0148188	-0.809277	3.91886e-05	-2.5311
JMY	2368.41	0.999693	-0.325594	0.00209102	-1.27737	4.17343e-05	-2.51382
PATZ1	203.179	0.999693	-0.111616	0.000212925	-0.733962	4.23398e-05	-1.50002
LOC101865111	2745.86	0.999693	-0.214111	0.00422773	-0.685537	4.23398e-05	-1.50376
ELAC2	408.797	0.999693	0.0108317	0.0410822	-0.557668	4.23398e-05	-1.7169
MXD4	513.385	0.999693	0.119304	0.0238731	-0.909774	4.25131e-05	-2.41082
LOC101865213	5827.24	0.999693	-0.555931	0.0109183	-0.772452	4.30549e-05	-1.83371
LOC101867070	3662.59	0.999693	-0.526875	0.0135522	-0.699467	4.33071e-05	-1.71667
MZT2B	161.438	0.999693	-0.329775	0.00161356	-1.16105	4.37612e-05	-2.48631
LOC101865163	461.178	0.999693	-0.34425	0.142199	-0.53972	4.61269e-05	-2.10177
ZNF395	814.468	0.999693	-0.458284	1.44366e-05	-1.54754	4.61269e-05	-2.33088
LOC101867375	178.728	0.999693	-0.0712158	0.00300238	-0.893272	4.68913e-05	-2.08541
LOC102139497	221.697	0.999693	-0.265278	0.0051231	-0.795675	4.72499e-05	-1.91463
CDR2	328.351	0.999693	-0.0569398	8.08609e-06	-1.02469	4.9503e-05	-1.64037
LOC101867331	259.965	0.999693	-0.355389	0.00827461	-0.690816	4.9503e-05	-1.73703
TNFRSF13C	131.653	0.999693	-0.383788	0.186234	-0.720472	4.98556e-05	-3.08856
ZNF548	89.8095	0.999693	-0.425691	0.00157289	-0.792581	5.00892e-05	-2.04866
ANKRD10	3779.57	0.999693	-0.13221	0.243062	-0.374812	5.10598e-05	-1.71362
CD74	14610	0.999693	-0.508459	0.139403	-0.691938	5.14494e-05	-2.48427
STARD7	774.141	0.999693	-0.226549	0.00674367	-0.684519	5.17458e-05	-1.58641
LOC102146670	1872.06	0.999693	-0.15206	0.396536	-0.361183	5.54414e-05	-2.11761
BEX1	75.5081	0.999693	-0.508935	0.00311118	-1.29006	5.73714e-05	-3.02669
LOC101926852	4078.29	0.999693	-0.506507	0.0157634	-0.808834	5.82581e-05	-1.96884
ATP5A1	2113.42	0.999693	-0.181224	0.130433	-0.398655	5.88667e-05	-1.47901
LOC102137703	3214.72	0.999693	-0.480784	0.085174	-0.683576	5.96599e-05	-2.18635
LOC101865290	8189.39	0.999693	-0.497804	0.00743653	-0.788126	6.01563e-05	-1.76298
SRSF9	689.966	0.999693	-0.0488639	0.00526639	-0.483945	6.17259e-05	-1.124
ZNF337	428.549	0.999693	-0.0838988	0.000697052	-1.06808	6.19998e-05	-2.02671
HPS4	357.288	0.999693	0.0610908	0.189823	-0.3218	6.2189e-05	-1.4619
UTP18	756.518	0.999693	-0.0228754	0.0110835	-0.669495	6.57991e-05	-1.61814
AHNAK	31646.6	0.999693	0.0276043	0.771072	-0.113645	6.64179e-05	-1.64908
PFDN4	134.4	0.999693	-0.542406	0.0838044	-0.53916	6.65601e-05	-2.04018
TRMT2A	186.588	0.999693	-0.158706	0.229581	-0.44018	6.77467e-05	-2.1456
SUPV3L1	400.624	0.999693	-0.196559	0.0301466	-0.60114	6.78502e-05	-1.70097
ATL2	1198.63	0.999693	-0.261315	0.0384613	-0.666874	7.2353e-05	-1.85846
IPO5	1134.87	0.999693	-0.32499	0.0288763	-0.503919	7.34367e-05	-1.37267
SLC25A1	113.614	0.999693	-0.221974	0.283205	-0.4458	7.46486e-05	-2.49348
ILF3	1016.91	0.999693	-0.0765879	0.112885	-0.429779	7.51208e-05	-1.52497
LOC101865187	838.06	0.999693	-0.216707	0.0502249	-0.529993	7.53978e-05	-1.58214
LOC101865783	3220.16	0.999693	0.0129229	0.00596284	-0.8302	7.5418e-05	-1.79526
ZBTB5	614.581	0.999693	-0.173765	0.00638301	-0.933844	7.5729e-05	-2.05729
LOC102125420	1022.73	0.999693	0.0924881	0.0295259	-0.721199	7.58304e-05	-1.91987
AFG3L2	754.57	0.999693	-0.14516	0.0779103	-0.362197	7.60551e-05	-1.21214
LOC102137297	535.163	0.646495	-0.405269	6.07035e-05	-0.587664	7.9028e-05	-1.01219
LOC101925425	1232.78	0.999693	-0.258087	0.03156	-0.42158	7.9028e-05	-1.16994
DHX30	431.383	0.999693	-0.0489319	0.0448809	-0.477967	7.90716e-05	-1.45572
LOC101865643	444.922	0.999693	-0.327825	0.0132675	-0.621928	7.90716e-05	-1.55661
WDFY1	928.246	0.999693	0.0603505	0.482012	-0.182773	7.93884e-05	-1.30173
SLIRP	244.211	0.999693	-0.122042	0.0787784	-0.447196	7.97271e-05	-1.59149
ZNF619	104.023	0.999693	-0.0427788	0.722738	-0.14735	8.01457e-05	-2.28521
EXOSC7	348.224	0.999693	-0.201715	0.0159727	-0.627868	8.3767e-05	-1.62574
KANSL2	750.213	0.999693	-0.137975	0.004199	-0.709351	8.60327e-05	-1.527
ZNF708	463.396	0.999693	-0.176383	0.0213719	-0.648585	8.63694e-05	-1.69934
LOC101865130	253.606	0.999693	-0.599391	0.000958419	-1.05775	8.64619e-05	-2.04839
LOC101867037	607.975	0.999693	-0.0566907	0.108142	-0.376828	8.65377e-05	-1.35189
LOC101867427	387.96	0.999693	-0.197257	0.0894903	-0.5186	8.6585e-05	-1.76976
LOC101865965	311.22	0.999693	-0.301026	0.267146	-0.530435	8.6585e-05	-2.47964
FAM118A	605.916	0.999693	-0.177294	0.00156983	-1.44368	8.86548e-05	-2.65811
DSN1	324.835	0.999693	-0.505482	0.000395544	-1.00818	8.96116e-05	-1.83749
HSD17B8	67.1164	0.999693	-0.278177	0.0654309	-0.5842	9.09794e-05	-2.44692
LOC101925863	97.1455	0.999693	-0.174455	0.138481	-0.405694	9.27391e-05	-1.96076
RNF26	97.2004	0.999693	0.117737	0.626366	-0.202155	9.4443e-05	-2.37714
GPN1	335.076	0.999693	-0.161875	0.00137385	-0.734476	9.48803e-05	-1.49954
LOC101867273	1241.3	0.999693	-0.205259	0.0156871	-0.584493	9.54848e-05	-1.4324
LOC101926814	5063.47	0.999693	-0.50668	0.0164002	-0.70723	9.56253e-05	-1.69608
USP12	1157.52	0.999693	-0.0690554	0.162361	-0.355968	9.58522e-05	-1.39296
DNAJC9	203.218	0.999693	-0.187521	0.00758312	-0.616839	9.60389e-05	-1.54825
PUF60	487.389	0.999693	-0.242262	0.131532	-0.431472	9.71239e-05	-1.61065
LOC101866839	455.73	0.999693	-0.161248	0.0963769	-0.431039	9.94942e-05	-1.49809
ECSIT	288.672	0.999693	-0.112	0.252869	-0.31612	0.00010219	-1.56139
RTEL1	211.699	0.999693	0.10197	0.584352	-0.216997	0.000109418	-1.97889
KIAA1731	2405.53	0.999693	-0.0801374	0.00647066	-0.462891	0.000109599	-1.02081
LOC101866027	1437.55	0.999693	-0.132348	0.0197964	-0.507484	0.000109599	-1.27662
CPSF4	202.506	0.999693	-0.0530877	0.0506799	-0.627556	0.000112611	-1.95608
ZNF275	153.591	0.999693	-0.09877	0.0532918	-0.649435	0.000114142	-2.08955
LOC101925038	4829.7	0.999693	-0.52444	0.00980248	-0.740988	0.000116024	-1.65118
ZNF346	299.073	1	-0.000142596	0.103556	-0.38249	0.000116704	-1.40629
PBDC1	172.27	0.999693	0.00936236	0.0438443	-0.552098	0.000117065	-1.76011
HNRNPA0	371.09	0.999693	-0.188323	0.0301524	-0.67723	0.000117065	-1.83223
NME2	785.652	0.999693	-0.247094	0.150861	-0.549602	0.000117397	-2.02024
LOC102132295	186.673	0.999693	-0.604045	0.000502947	-1.21215	0.000117626	-2.21335
LOC101926208	174.086	0.999693	-0.119697	0.0153661	-0.61743	0.000119788	-1.67778
LOC101925236	8590.27	0.999693	-0.265213	0.00532939	-0.952341	0.000119987	-1.95337
POLR3E	523.638	0.999693	-0.00774855	0.132262	-0.424185	0.000121108	-1.56626
STRA13	76.6974	0.999693	-0.0587005	0.00347932	-0.756194	0.000121609	-2.08457
LOC101865233	1312.48	0.999693	0.030117	0.00625851	-0.696851	0.000121923	-1.50468
EIF3B	765.453	0.999693	-0.219595	0.0436577	-0.455958	0.000125676	-1.30717
DDX18	1004.69	0.999693	-0.395759	0.0104039	-0.618958	0.000133957	-1.41702
KDM1A	1417.49	0.999693	-0.082377	0.0838889	-0.464396	0.000137246	-1.46998
LOC102142824	78.588	0.999693	0.0881912	0.268673	-0.413293	0.000137265	-2.45591
XPA	581.267	0.999693	-0.0389081	0.0043608	-0.712414	0.000141065	-1.50822
LOC101925754	824.024	0.999693	-0.227668	0.0404651	-0.509736	0.000143757	-1.41698
ZIK1	89.9335	0.999693	-0.199243	0.00161356	-1.0172	0.000148363	-2.25716
LOC101865627	1144.12	0.999693	-0.374889	0.0575597	-0.463577	0.00015252	-1.35802
SLCO5A1	1119.41	0.999693	-0.706544	0.0540696	-1.20332	0.000153239	-3.06506
ELP6	68.1518	0.999693	-0.0849895	0.0553723	-0.777039	0.00015523	-2.71471
LOC101925463	158.898	0.999693	0.173842	0.242204	-0.387875	0.000156224	-1.92496
RORA	2850.7	0.999693	-0.101586	0.169803	-0.45424	0.000163694	-1.69407
LOC101867383	1426.73	0.999693	-0.188527	0.000565766	-1.09362	0.000164149	-1.87185
SIK1	1551.15	0.999693	-0.607552	0.0571834	-1.35464	0.000166613	-3.33072
TSPYL4	188.104	0.999693	-0.121033	0.0376772	-0.65087	0.000166706	-1.88855
AAED1	190.962	0.999693	-0.0349245	0.0245778	-0.610262	0.000167122	-1.69329
TFB2M	316.89	0.999693	0.142867	0.126008	-0.368506	0.000167541	-1.38918
LOC101926257	8069.33	0.999693	-0.472014	0.0938385	-0.632791	0.000167786	-1.95304
PITRM1	614.876	0.999693	0.0752818	0.0762832	-0.323962	0.00017403	-1.05014
DUS3L	88.8115	0.999693	-0.110553	0.0202596	-0.894961	0.000179339	-2.47561
AES	850.921	0.999693	-0.136073	0.0153254	-0.696985	0.000182374	-1.62992
LOC101925692	1435.35	0.999693	0.01828	0.164915	-0.395664	0.000185269	-1.47873
LOC102143219	30.7064	0.999693	-0.500152	0.277442	-0.560827	0.000187593	-3.42443
RPL27	2260.99	0.999693	-0.490723	0.0268589	-0.62867	0.000192684	-1.55923
MYEF2	385.228	0.999693	-0.484321	0.0127062	-1.09493	0.000194096	-2.40327
MFSD6	456.867	0.999693	0.134114	0.00867479	-0.564064	0.000195887	-1.29356
HNRNPH1	5245.57	0.999693	-0.153679	0.0273648	-0.547094	0.000205784	-1.36014
WDR4	201.065	0.999693	-0.240191	0.0225241	-0.900622	0.00021634	-2.24014
SEC61G	251.657	0.999693	-0.359065	0.157205	-0.514991	0.000217403	-1.94728
ACTR1B	155.967	0.999693	-0.190556	0.0488798	-0.539851	0.000217776	-1.69133
LOC101866337	2363.35	0.999693	-0.210949	0.172569	-0.267219	0.000218523	-1.01462
LOC101865074	5077.22	0.999693	-0.348293	0.172679	-0.474974	0.000221053	-1.73577
LOC102121662	220.83	0.999693	-0.0119558	0.546174	-0.241676	0.00022428	-1.90645
LOC101926070	1380.8	0.999693	-0.254352	0.00890214	-0.54944	0.000225867	-1.19863
DTX3	83.577	0.999693	-0.291114	0.00715335	-0.9928	0.000226962	-2.3803
POLG	632.386	0.999693	-0.0537124	0.0763771	-0.444767	0.000227654	-1.37187
LOC101864852	700.19	0.999693	0.118398	0.317044	-0.244475	0.000228298	-1.2317
ZNF32	74.642	0.999693	-0.230155	0.029616	-0.525562	0.000230603	-1.85055
NDUFA10	1362.41	0.999693	-0.0334268	0.0594462	-0.637771	0.000234032	-1.78113
BDH2	414.203	0.999693	-0.286519	0.0161064	-1.00392	0.000234032	-2.26433
MTG1	492.592	0.999693	-0.132334	0.210269	-0.483694	0.000235431	-1.93764
FAM53B	4268.46	0.999693	-0.0285797	0.128512	-0.48344	0.000236687	-1.61381
CUTA	167.545	0.741618	-0.601112	0.00121886	-0.789624	0.000239069	-1.57333
TMEM14B	251.897	0.999693	-0.13186	0.378874	-0.230239	0.000241024	-1.37769
LOC101866663	1742.66	0.999693	-0.341994	0.00180408	-0.614054	0.000241193	-1.14887
DVL1	181.995	0.999693	0.0184599	0.274028	-0.448699	0.000245608	-2.13152
RPL37A	2095.05	0.999693	-0.484501	0.0206407	-0.728612	0.000247407	-1.70048
LOC101925761	320.088	0.999693	0.108386	0.07735	-0.522629	0.000247753	-1.64307
ING5	261.999	0.999693	-0.0378666	0.00276489	-0.970747	0.000250288	-1.91323
WDR74	204.955	0.999693	-0.20268	0.0300848	-0.759665	0.000251119	-1.99474
SNRPF	205.786	0.999693	-0.291629	0.0022346	-0.540137	0.000253094	-1.17428
LOC101865206	997.132	0.999693	-0.18121	0.00146508	-0.658527	0.00025493	-1.21729
TOMM20	943.358	0.999693	-0.254682	0.00863643	-0.542914	0.000255388	-1.18229
BRD9	606.935	0.999693	-0.145556	0.0201901	-0.703043	0.000259211	-1.67289
RLTPR	253.43	0.999693	-0.0741262	0.0470888	-0.538996	0.000259352	-1.56779
ASPSCR1	184.733	0.999693	-0.0469575	0.464568	-0.289114	0.000260504	-1.95093
GRAP	1168.81	0.999693	-0.124357	0.0217095	-0.881777	0.000260583	-2.03773
LOC101867335	106.566	0.999693	-0.163634	0.280041	-0.501755	0.000263229	-2.47065
EEF1G	4361.74	0.999693	-0.49951	0.0803833	-0.621524	0.000272224	-1.80743
PKD1	220.448	0.999693	0.0789323	0.0705586	-0.643744	0.000274035	-1.96682
CLN6	74.1803	0.999693	0.0408156	0.1225	-0.59521	0.00027444	-2.42268
TBCD	871.827	0.999693	-0.212123	0.284439	-0.270279	0.000274567	-1.25011
MED22	114.805	0.999693	-0.103802	0.0625305	-0.538837	0.000275294	-1.81921
MMD	706.232	0.999693	-0.0959076	0.104559	-0.556321	0.000280181	-1.76168
GLS2	69.1205	0.999693	-0.346081	7.29031e-07	-1.60425	0.000281256	-2.29162
LOC101925896	4058.13	0.999693	0.125909	0.0984599	-0.626393	0.000281318	-1.89464
DCTPP1	79.8207	0.999693	-0.320935	0.0127269	-0.905321	0.000281318	-2.31798
SAP30BP	863.741	0.999693	-0.29299	0.00163765	-0.884726	0.000292606	-1.60284
LOC102116173	36.1854	0.999693	-0.190302	0.10613	-0.741336	0.000292606	-3.11552
ICOSLG	249.796	0.999693	-1.02182	0.0239848	-1.21932	0.000294388	-2.74105
LOC101865358	1123.03	0.999693	-0.466763	0.0151155	-0.576653	0.000297867	-1.31149
THUMPD1	665.395	0.999693	-0.31643	0.0420583	-0.541875	0.00030046	-1.4447
LSM11	139.182	0.999693	-0.022944	0.0601359	-0.527399	0.00030046	-1.70926
LOC101926255	786.863	0.999693	-0.0693697	0.00184168	-0.848712	0.000302765	-1.55745
DHX37	271.628	0.999693	-0.139341	0.318992	-0.335684	0.000307024	-1.69411
MXI1	1623.64	0.999693	-0.0579412	0.000156865	-1.49698	0.000308104	-2.21187
FYCO1	735.902	0.999693	-0.141159	0.0885059	-0.466224	0.000314244	-1.43561
SPOCK2	1684.33	0.999693	-0.0936005	0.00441542	-1.12452	0.000317838	-2.11191
FCER2	132.443	0.999693	-0.771161	0.0333355	-1.08317	0.000326171	-2.67393
LY9	1191.03	0.999693	-0.250801	0.00428406	-1.37872	0.000330734	-2.5001
LOC101867054	194.391	0.999693	-0.131664	0.0692047	-0.572353	0.000333607	-1.76464
PCED1B	4855.99	0.999693	-0.208313	0.031667	-0.896854	0.000335493	-2.11724
LOC101925381	307.844	0.999693	-0.0383923	0.201402	-0.274471	0.000338546	-1.17101
LANCL2	686.492	0.999693	-0.178819	0.0389019	-0.713444	0.000339364	-1.81415
LOC101867319	254.095	0.999693	-0.777595	0.00980339	-1.03352	0.000341513	-2.17367
IMPDH2	565.628	0.999693	-0.282873	0.013126	-0.704565	0.000349147	-1.56226
RRN3	431.689	0.999693	-0.13414	0.0121173	-0.552873	0.000350168	-1.26044
SRRM1	1366.91	0.999693	-0.22661	0.0498317	-0.483285	0.000351671	-1.29947
LOC101867006	5139.11	0.999693	-0.471365	0.0328198	-0.770163	0.000356582	-1.85028
RPL9	4353.27	0.999693	-0.443292	0.0414839	-0.681069	0.000366483	-1.71198
APRT	179.853	0.999693	-0.0511036	0.529192	-0.271225	0.000367021	-1.99524
FDFT1	515.89	0.999693	-0.018427	0.239123	-0.266783	0.000373504	-1.15274
CXCR5	605.818	0.999693	-1.00782	0.0143197	-1.20552	0.000379198	-2.48413
PMPCA	194.31	0.999693	-0.0250126	0.0443866	-0.472902	0.000382761	-1.39522
ENO2	365.521	0.999693	-0.137676	0.154576	-0.62246	0.000382761	-2.14252
TRABD	356.731	0.999693	-0.196792	0.335895	-0.464593	0.000385915	-2.21003
TCFL5	208.589	0.999693	-0.157236	0.0081368	-0.664005	0.000394396	-1.49061
PDCD4	1135.19	0.999693	0.0155047	0.106039	-0.499132	0.000403383	-1.54522
DGKQ	106.299	0.999693	0.171899	0.382412	-0.338296	0.000405965	-2.0755
ETS1	12080.1	0.999693	0.0180255	0.102047	-0.488815	0.000406469	-1.47687
ZNF805	244.752	0.999693	-0.134368	0.00707179	-0.614886	0.000408763	-1.35327
LOC101865895	451.26	0.999693	0.024021	0.00248225	-0.630608	0.00041304	-1.21506
LOC102122450	292.193	0.999693	-0.113515	0.142864	-0.688765	0.000413064	-2.28987
LOC102144546	112.307	0.999693	0.0149063	0.0327063	-0.575672	0.000416533	-1.70113
LOC102118608	902.804	0.999693	-0.251687	0.000426941	-0.980615	0.000419343	-1.57654
DDX20	298.232	0.999693	-0.0589144	0.0308582	-0.535666	0.000420415	-1.39368
LOC101865402	3049.67	0.999693	-0.501367	0.0568761	-0.73449	0.000429643	-1.91089
LOC101925635	189.884	0.999693	-0.181744	0.184704	-0.348229	0.000442199	-1.4372
ALYREF	127.33	0.999693	-0.369774	0.0294481	-0.738922	0.000443769	-1.94544
LOC102131817	98523.1	0.999693	-1.33526	0.650016	-0.471299	0.000446045	-3.39063
C3H21orf2	162.358	0.999693	-0.196098	0.0770576	-0.605565	0.000450831	-1.87069
PEBP1	621.194	0.999693	-0.217221	0.0250047	-0.687755	0.000454113	-1.61695
MEX3C	947.298	0.999693	-0.233804	0.162998	-0.314528	0.000455827	-1.12762
DNAJC27	167.767	0.999693	-0.41967	0.0102712	-0.946905	0.000462157	-2.0457
LOC101926611	137.708	0.999693	-0.39042	0.0049763	-0.816634	0.000463733	-1.73912
NANP	159.021	0.999693	-0.356932	0.0336239	-0.674756	0.000465659	-1.78919
LOC102137053	332.416	0.999693	-0.248845	0.157409	-0.567785	0.000466568	-1.96929
LOC101865759	377.524	0.999693	-0.27535	0.0157873	-0.626593	0.000466854	-1.43183
EML3	304.632	0.999693	0.13921	0.014183	-0.80722	0.000471845	-1.79421
ZNF195	358.591	0.999693	0.00211735	0.194968	-0.415705	0.000473259	-1.59992
LOC101867463	2993.61	0.999693	-0.4939	0.0920633	-0.567852	0.00047506	-1.64964
ECD	751.163	0.999693	-0.311757	0.000768639	-0.741411	0.000476622	-1.25526
BNIP1	162.528	0.999693	-0.097122	0.404308	-0.279256	0.000476622	-1.67998
LOC102134487	731.495	0.999693	-0.522185	0.187246	-0.569213	0.000481134	-2.01921
BTG3	375.951	0.999693	-0.633883	0.216088	-0.660104	0.000482079	-2.42179
SPG7	521.918	0.999693	0.0226574	0.078394	-0.425928	0.000485233	-1.26796
TONSL	82.5347	0.999693	0.00573272	0.474445	-0.281201	0.000485233	-2.11569
LOC101865657	2022.65	0.999693	-0.0409991	0.47036	-0.166951	0.000485755	-1.01797
ZNHIT3	93.8296	0.999693	-0.192123	0.0129989	-0.767802	0.000494395	-1.91511
CHCHD7	253.246	0.999693	-0.272181	0.0879879	-0.390862	0.00049563	-1.2612
CTNNBIP1	109.858	0.999693	-0.135928	0.148833	-0.528564	0.000495867	-2.01939
TUBGCP6	324.926	0.999693	-0.00494568	0.028452	-0.673786	0.000509104	-1.64782
LOC102136088	360.66	0.999693	-0.0840434	0.127639	-0.481304	0.000509441	-1.59853
LAGE3	90.1996	0.999693	-0.270912	0.511042	-0.28869	0.000509441	-2.17616
UFD1L	783.859	0.999693	-0.226919	0.00229702	-0.602711	0.000512982	-1.1102
LOC101866000	513.251	0.999693	-0.0694632	0.0123983	-0.696158	0.000515906	-1.49917
GCNT4	474.731	0.999693	-0.0245755	0.0506469	-0.95	0.000516064	-2.36045
LOC102116519	287.276	0.999693	-0.356302	0.481942	-0.35107	0.000518415	-2.14197
CLNS1A	582.066	0.999693	-0.120514	0.00463805	-0.611232	0.000537549	-1.20065
LOC101926848	1459.06	0.999693	-0.0312916	0.0633196	-0.582926	0.000539282	-1.56519
LOC101926821	277.991	0.999693	-0.271996	0.0590671	-0.485881	0.000539791	-1.38942
RPS3A	10321.1	0.999693	-0.645812	0.0474427	-0.71836	0.000546029	-1.78136
ABHD12	1356.38	0.999693	-0.189283	0.00484062	-0.920883	0.000551199	-1.71705
LOC101866188	46.3464	0.999693	-0.228041	0.0169187	-0.931419	0.000552954	-2.56963
ZNF92	1413.37	0.999693	-0.18895	0.125703	-0.453257	0.00055467	-1.43522
LOC101866681	565.381	0.999693	-0.294211	0.00613585	-0.57493	0.000556352	-1.15901
LOC101866447	485.594	0.999693	-0.184071	0.029394	-0.497367	0.000556352	-1.22576
GGA2	1101.01	0.999693	-0.323638	0.0300936	-0.813142	0.000556792	-1.87548
ILF2	465.048	0.999693	-0.226336	0.0168193	-0.4415	0.000557243	-1.028
LOC102125980	232.877	0.999693	-0.0416562	0.261081	-0.420208	0.000560783	-1.81399
ZNF154	190.273	0.999693	-0.213772	0.0427162	-0.667526	0.000562952	-1.77866
LOC102133263	1276.18	0.999693	-0.238974	0.0803833	-0.533566	0.000565633	-1.50735
RBM14	753.287	0.999693	-0.187111	0.00515322	-0.715288	0.00056837	-1.38025
LOC101865242	7039.05	0.999693	-0.224941	0.0529285	-0.650591	0.000576092	-1.65197
DEXI	213.626	0.999693	-0.269975	0.0215955	-0.836828	0.000585279	-1.93362
RHOF	971.725	0.999693	-0.185175	0.00246903	-1.35197	0.0005864	-2.27479
RABGGTB	555.184	0.999693	-0.0261446	0.349974	-0.291705	0.00058742	-1.43218
PDRG1	152.246	0.999693	-0.319899	0.141636	-0.413573	0.000598402	-1.53762
FRG1	770.237	0.999693	-0.445941	0.0886871	-0.40419	0.000608305	-1.19583
JRK	179.164	0.999693	0.201508	0.251045	-0.345324	0.000613962	-1.5623
LOC101864930	547.221	0.999693	-0.22062	0.037943	-0.524436	0.00061692	-1.31819
UBFD1	195.65	0.999693	0.0347588	0.0135693	-0.567731	0.000618513	-1.34439
INTS1	461.454	0.999693	0.155596	0.160881	-0.433013	0.000618973	-1.51386
LOC101867441	54.3772	0.999693	-0.486132	0.11554	-0.889861	0.000626364	-2.88434
AEN	407.579	0.999693	-0.254572	0.23877	-0.442209	0.00062946	-1.7527
FAM58A	171.648	0.999693	0.00761042	0.0872496	-0.462186	0.000633377	-1.49486
CD83	1742.06	0.646495	-1.82877	0.0392758	-1.48608	0.000633776	-3.08936
LOC101865382	24.8761	0.999693	-0.351635	0.23703	-0.640924	0.000642071	-3.19393
GCN1L1	1092.27	0.999693	-0.00832735	0.0800878	-0.477122	0.000642398	-1.34999
LOC101926239	620.585	0.999693	-0.276123	0.030824	-0.644994	0.000642398	-1.53007
LOC101867426	656.511	0.999693	-0.0548291	0.0656737	-0.498614	0.000644331	-1.369
C14H11orf58	1131.83	0.999693	-0.239665	0.229992	-0.305414	0.000655563	-1.1933
GLO1	302.29	0.999693	-0.165145	0.0276896	-0.572948	0.000656547	-1.39984
FUK	128.568	0.999693	-0.0655817	0.0567324	-0.559569	0.000672191	-1.6694
CTDSPL2	1575.2	0.999693	0.0175825	0.25192	-0.267927	0.000674333	-1.08563
TCOF1	802.834	0.999693	-0.703203	0.00649716	-1.13511	0.000675327	-2.09334
LOC102115582	274.295	0.999693	0.310311	0.0937382	-0.569267	0.000687902	-1.7216
USP36	2502.62	0.999693	-0.569527	0.0020016	-1.69486	0.000687902	-2.64406
TRRAP	2671.3	0.999693	-0.0620434	0.0206463	-0.527644	0.000688172	-1.16771
CIRH1A	188.187	0.999693	-0.409159	0.000286441	-1.08898	0.000693156	-1.72305
LOC101866208	219.35	0.999693	-0.295	0.0365689	-0.518016	0.000696587	-1.36182
ZNF512B	90.3963	0.999693	0.038515	0.194889	-0.485292	0.000698525	-2.04908
NUP210	2344.96	0.999693	-0.0376953	0.136898	-0.470732	0.000701888	-1.48933
DRG2	180.097	0.999693	-0.0581164	0.153557	-0.404649	0.000701888	-1.49894
RPS29	2996.88	0.999693	-0.375138	0.0651325	-0.621707	0.000701888	-1.62459
MRPS10	340.465	0.999693	-0.158501	0.0107449	-0.508278	0.000704709	-1.11185
ZNF639	267.241	0.999693	-0.0121018	0.265882	-0.395238	0.00070929	-1.68646
CENPM	81.7466	0.999693	0.106883	0.761335	-0.153639	0.000710334	-2.24429
MTA1	363.961	0.999693	0.024723	0.138732	-0.547504	0.000725273	-1.77926
LOC101866606	3192.21	0.999693	-0.74196	0.0316125	-1.09374	0.000727022	-2.36962
AARS2	179.095	0.999693	-0.0461444	0.253641	-0.367717	0.000729398	-1.61173
EEF1D	1809.7	0.999693	-0.31979	0.137896	-0.494834	0.000731975	-1.55979
NOP14	429.991	0.999693	-0.225756	0.011859	-0.686937	0.00073306	-1.44164
LMNA	268.995	0.999693	0.171231	0.0373052	-1.0832	0.000743124	-2.47916
LOC102125558	18.6983	0.946276	-1.36946	0.0148215	-1.55349	0.000743124	-3.31395
TRUB2	95.2206	0.999693	-0.0795669	0.0274059	-0.666535	0.000747066	-1.7981
LOC102117823	469.908	0.999693	-0.27932	0.0121683	-0.700192	0.000760584	-1.46055
LOC101866949	113.909	0.999693	-0.305227	0.89108	-0.0816418	0.000775491	-2.18728
LOC101864908	2889.51	0.999693	-0.387431	0.0255161	-0.441021	0.000777313	-1.00075
DNAJC2	758.478	0.999693	-0.171414	0.0150539	-0.571451	0.000786116	-1.2224
ZNF682	257.097	0.999693	-0.227454	0.186299	-0.529048	0.000800213	-1.8882
CEP192	2875.25	0.999693	-0.186574	0.377845	-0.238096	0.000805262	-1.16745
ZNF469	106.057	0.999693	-0.0576612	0.0217132	-1.37165	0.000805262	-2.84824
LOC101866608	443.077	0.999693	-0.184533	0.116025	-0.444485	0.000808792	-1.38413
FBXW4	2064.89	0.999693	-0.233349	0.0311343	-0.809899	0.000814227	-1.81587
RPL7	3836.79	0.999693	-0.560298	0.087566	-0.687816	0.000818959	-1.86181
GNL3	486.979	0.999693	-0.19435	0.0933233	-0.434311	0.000819034	-1.28479
CNNM3	173.545	0.999693	-0.123396	0.00325436	-1.13477	0.000833602	-2.05336
FAHD2B	174.253	0.999693	-0.156217	0.00982402	-0.706208	0.000842214	-1.52547
FCF1	208.166	0.999693	-0.102905	0.0124472	-0.50333	0.000844142	-1.16005
TMEM243	1566.03	0.999693	-0.317994	0.084074	-0.719865	0.000845934	-1.92622
YRDC	119.869	0.999693	-0.306925	0.00997721	-0.87115	0.000848191	-1.87467
ZXDB	136.514	0.999693	-0.23704	0.00793333	-1.11573	0.000855244	-2.19583
HMGA1	321.572	0.999693	-0.209047	0.230561	-0.464026	0.000859356	-1.77779
MZB1	89.7076	0.999693	-0.196147	0.643149	-0.222009	0.000864677	-2.11932
TBP	271.161	0.999693	-0.0410339	0.0325434	-0.515925	0.000884629	-1.28904
POLR1D	205.614	0.741618	-0.734337	0.0350838	-0.66158	0.00088573	-1.62767
LTV1	764.578	0.999693	-0.23345	0.101787	-0.474252	0.000886525	-1.38603
GPAA1	157.369	0.999693	-0.0460419	0.519367	-0.234347	0.000886525	-1.64641
LOC101925483	959.423	0.999693	-0.1624	0.479967	-0.252139	0.000889371	-1.47461
LOC101865116	351.09	0.999693	-0.151775	0.0354974	-0.792556	0.000889593	-1.85954
SMIM19	151.014	0.999693	-0.230838	0.0129105	-0.608163	0.00089247	-1.40365
NDUFV1	134.669	0.999693	-0.129857	0.217203	-0.481365	0.000896809	-1.91883
RBM38	2112.08	0.999693	-0.62323	0.0354013	-1.32596	0.000898604	-2.74655
TSPYL2	255.759	0.999693	-0.462955	0.00164582	-1.10033	0.000905379	-1.84842
SNX17	391.889	0.999693	-0.125323	0.696465	-0.123352	0.000907285	-1.25188
LOC101867244	343.556	0.999693	-0.257551	0.0410822	-0.588979	0.000908548	-1.46536
MRPL37	229.605	0.999693	-0.10482	0.00896714	-0.474045	0.00091185	-1.05004
AKAP8	514.115	0.999693	0.0322647	0.00740861	-0.585948	0.000925247	-1.1619
ABHD17A	617.956	0.999693	-0.135562	0.228825	-0.480584	0.000933983	-1.77587
TAF1D	874.913	0.999693	-0.454325	0.0814398	-0.667319	0.000941327	-1.78759
TMEM126A	282.639	0.999693	0.0200832	0.5128	-0.19679	0.000955099	-1.31689
RRM1	931.352	0.999693	-0.484676	0.00194502	-1.21381	0.00095654	-1.96657
BTG1	3582.7	0.999693	-0.300367	0.269444	-0.343049	0.000959281	-1.36072
TSR2	88.6216	0.999693	-0.283567	0.0640684	-0.561205	0.000960654	-1.7439
RRP1B	555.668	0.999693	-0.368061	0.00729736	-1.07667	0.000964898	-1.97851
ADAMTS10	175.422	0.999693	0.226664	0.0296385	-1.06671	0.000967088	-2.37622
GALT	214.684	0.999693	0.0531089	0.162111	-0.462839	0.000974943	-1.62386
LOC102146256	81.7739	0.999693	-0.733366	0.00476942	-1.13016	0.000985506	-2.18588
PLA2G4B	386.072	0.999693	0.0430762	0.178632	-0.595765	0.000986845	-1.99287
LOC101866482	312.021	0.999693	-0.169848	0.0592607	-0.536283	0.000991583	-1.43001
LOC101865482	892.093	0.999693	0.0240558	0.239879	-0.532737	0.000998626	-1.95348
BRD3	232.466	0.999693	0.070736	0.0945164	-0.436126	0.000999469	-1.34439
WRN	2698.14	0.999693	-0.0913323	0.467264	-0.239148	0.00100488	-1.34102
LOC101867151	535.343	0.999693	-0.253548	0.0141616	-0.554714	0.00101024	-1.17136
KLHDC4	559.258	0.999693	-0.024545	0.0339094	-0.879939	0.0010125	-1.97438
TIMM17A	326.154	0.999693	-0.198442	0.116233	-0.428382	0.00101264	-1.33739
CD6	3009.72	0.999693	-0.128511	0.0175793	-1.29263	0.00101791	-2.46681
ZBTB21	945.092	0.999693	-0.688597	0.000241046	-1.50546	0.00102715	-2.07899
LOC101865856	1713.51	0.999693	-0.481416	0.110936	-0.729777	0.00102838	-2.02889
ABHD15	245.042	0.999693	-0.193896	0.000388388	-1.39638	0.00103062	-2.05921
LOC102123101	117.259	0.999693	0.146976	0.0061819	-0.764612	0.00103065	-1.62624
PPAN	86.2235	0.999693	-0.0481307	0.312968	-0.299922	0.00103722	-1.65118
ACTR5	247.594	0.999693	-0.352672	0.0112631	-0.751295	0.00103756	-1.54804
LOC101925050	335.876	0.999693	0.0768189	0.0180922	-0.967266	0.00104288	-2.00187
SIRT3	98.6425	0.999693	-0.0386695	0.00116248	-0.804498	0.00104987	-1.54236
LOC101926115	744.691	0.999693	-0.378842	0.176997	-0.436769	0.00105307	-1.47394
LOC101926580	385.788	0.999693	-0.551269	0.0552753	-0.645628	0.0010554	-1.63096
LOC102142739	1179.71	0.999693	-0.573606	0.0038437	-0.787946	0.00107955	-1.38605
PTDSS1	698.171	0.999693	-0.0446389	0.186221	-0.321544	0.00109039	-1.13344
LOC102133696	668.139	0.999693	-0.203185	0.00345069	-0.625664	0.00109829	-1.12339
CRTAP	221.1	0.999693	0.280513	0.128982	-0.379494	0.00109829	-1.287
LOC102132964	3190.97	0.999693	-0.148947	0.120969	-0.739881	0.00110075	-2.07684
ESRP2	60.4483	0.999693	-0.0241448	0.00632833	-0.96738	0.00110111	-2.13981
ATG14	757.106	0.999693	0.00200178	0.0170253	-0.644134	0.0011109	-1.34879
BAIAP3	67.0797	0.999693	0.279868	0.548074	-0.313587	0.0011109	-2.41622
LOC101925485	319.934	0.999693	-0.0100753	0.0320896	-0.621572	0.00111431	-1.46513
LOC102123507	99.7028	0.999693	-0.572363	0.0273024	-0.66252	0.00112697	-1.67294
LOC101865496	3150.86	0.999693	-0.24563	0.00569848	-1.44049	0.001127	-2.40417
MTR	2072.07	0.999693	-0.398752	0.0166681	-0.923348	0.00113349	-1.83551
LRRC41	335.848	0.999693	-0.0284278	0.129177	-0.387965	0.00113799	-1.24902
RPS21	1684.48	0.999693	-0.454467	0.00830292	-0.870383	0.00114265	-1.61465
PIAS2	1902.61	0.999693	0.0736126	0.214875	-0.478564	0.00115204	-1.67519
TRAF5	625.391	0.999693	-0.277561	0.00325436	-1.10837	0.00115989	-1.86767
CD5	655.311	0.999693	0.0120874	0.00449629	-1.1398	0.00116864	-1.96067
ANKRD23	68.0769	0.999693	-0.211856	0.0346264	-0.899155	0.001172	-2.28557
LOC102133791	1522.91	0.999693	-0.215781	0.0102336	-0.849087	0.00117746	-1.61181
HSPA13	331.088	0.999693	-0.285112	0.826771	-0.0767612	0.00117946	-1.27847
LOC102137775	33.3741	0.999693	-0.246667	0.123891	-1.10758	0.0011893	-3.1674
TRIM37	815.698	0.999693	-0.0415643	0.149882	-0.415264	0.00120319	-1.32568
POFUT2	98.1256	0.999693	-0.162132	0.143593	-0.866725	0.00120526	-2.63991
CD8B	558.889	0.999693	0.0356623	0.0614353	-0.845329	0.00121366	-2.05658
C19H19orf52	49.8164	0.999693	0.0407645	0.516495	-0.305746	0.00121366	-2.40362
ANKH	2798.56	0.999693	0.00841318	0.0213969	-0.988328	0.00121783	-1.99137
TRPV2	780.056	0.999693	-0.126351	0.317671	-0.284089	0.00121868	-1.23822
NOC2L	229.469	0.999693	-0.273917	0.0209799	-0.617066	0.00121992	-1.3917
GDF7	379.465	0.999693	-0.438055	0.148919	-0.715453	0.00122749	-2.16005
TGFBR3L	62.6581	0.999693	0.0540729	0.122971	-0.620341	0.00122749	-2.20562
TADA1	323.968	0.999693	-0.133879	0.0737942	-0.532151	0.00123399	-1.44769
TLE1	1912.37	0.999693	-0.711279	0.00516234	-1.58311	0.00123399	-2.55146
FDX1	767.619	0.999693	-0.685039	0.0271007	-0.986042	0.00123733	-2.0574
PFDN5	1087.41	0.999693	-0.514583	0.00801895	-0.732129	0.00124023	-1.36942
LOC101865936	451.116	0.999693	-0.0778525	0.0146989	-0.688694	0.00125396	-1.41534
LOC102136468	2052.08	0.999693	-0.309604	0.0747407	-0.992293	0.00125396	-2.38423
LOC102115399	26.4817	0.999693	0.0716817	0.162226	-0.8422	0.00126157	-3.06981
ADCK5	82.0548	0.999693	0.0736904	0.0273024	-0.630255	0.00126655	-1.70153
CCDC50	3084.7	0.999693	-0.208342	0.519345	-0.267432	0.00126727	-1.59411
SH3GLB2	225.101	0.999693	-0.163176	0.0875498	-0.626972	0.00126779	-1.75431
NCAM1	674.723	0.999693	0.0666006	0.0360304	-1.26444	0.00127079	-2.60292
LOC101926868	286.004	0.999693	0.0661852	0.270857	-0.35856	0.00127202	-1.47976
PUS1	168.08	0.999693	-0.104655	0.128644	-0.482276	0.00127202	-1.57365
ARFGEF2	2067.14	0.999693	-0.0907018	0.329288	-0.245323	0.00128237	-1.0747
RBM15	534.839	0.999693	-0.0214334	0.851717	-0.0534535	0.0012906	-1.00513
CRY1	831.933	0.999693	-0.129443	0.0322584	-0.822436	0.00129425	-1.79699
TAZ	71.008	0.999693	-0.122683	0.625891	-0.183522	0.00130701	-1.83563
MMS19	120.884	0.999693	0.0131698	0.0125152	-0.788491	0.0013221	-1.71211
KHSRP	417.823	0.999693	-0.0250843	0.477256	-0.177843	0.00132244	-1.07019
VARS2	138.436	0.999693	-0.0762856	0.534907	-0.228381	0.0013258	-1.6184
LOC101867087	94.4071	0.999693	-0.119391	0.225382	-0.357053	0.00133052	-1.58186
SNX25	3521.53	0.999693	-0.103448	0.137907	-0.784039	0.00133575	-2.21937
SLC7A6	404.465	0.999693	-0.275687	0.113566	-0.511559	0.00136644	-1.49661
PTPMT1	100.477	0.999693	-0.339629	0.00812002	-0.739211	0.00137631	-1.58423
FBXO21	753.786	0.999693	-0.138039	0.0267978	-0.673601	0.00137712	-1.45881
LOC102128164	1168.78	0.999693	-0.0206377	0.0669358	-0.827952	0.00138247	-2.00679
C11H12orf44	155.926	0.999693	-0.420131	0.316624	-0.382451	0.0013866	-1.72802
LOC102130617	34.5178	0.999693	-1.15747	0.566232	-0.514415	0.00139994	-3.16889
LOC101865835	256.518	0.999693	-0.13757	0.0664366	-0.53459	0.00140333	-1.42988
BACH2	19526.4	0.999693	-0.368197	0.0469035	-0.987808	0.00140333	-2.17941
JMJD7	207.965	0.999693	0.024726	0.085174	-0.50787	0.00140372	-1.46309
RPL22L1	321.586	0.999693	-0.240745	0.442255	-0.377764	0.00140478	-1.96133
LOC101867190	776.601	0.999693	-0.491193	0.000988151	-0.978637	0.00141152	-1.50639
ARVCF	138.048	0.999693	0.36332	0.200776	-0.508935	0.00141713	-1.89415
LOC101864983	455.512	0.999693	-0.135026	0.497596	-0.211725	0.00141767	-1.27656
CIRBP	908.433	0.999693	-0.0673424	0.0190178	-0.704032	0.00142091	-1.44608
MRPS30	200.242	0.999693	-0.517506	0.0432778	-0.590187	0.00142216	-1.4668
METTL16	625.289	0.999693	0.0196667	0.0705731	-0.584547	0.00142318	-1.50311
RPA3	226.837	0.999693	-0.304572	0.400276	-0.311152	0.00142318	-1.59039
LOC101865291	221.088	0.999693	-0.074966	0.0757281	-0.494539	0.00143378	-1.38501
LOC102137481	154.407	0.999693	-0.802194	0.283163	-0.564869	0.0014339	-2.22248
LOC101866123	121.386	0.999693	-0.00391046	0.278484	-0.242924	0.00144932	-1.21565
APIP	795.571	0.999693	-0.074887	0.0594814	-0.607801	0.00145624	-1.49727
METTL17	106.587	0.999693	-0.174786	0.068903	-0.639573	0.001473	-1.80566
TUBGCP2	691.298	0.999693	0.101811	0.199124	-0.387769	0.0014874	-1.34142
PIGG	284.612	0.999693	-0.256661	0.0596397	-0.537664	0.00149974	-1.38915
SLC22A5	174.414	0.999693	0.0176818	0.447021	-0.255425	0.00150055	-1.48928
ZNF675	932.741	0.999693	-0.032386	0.135104	-0.424599	0.00150314	-1.28305
PRDM4	282.507	0.999693	-0.0663352	0.0811049	-0.447455	0.00150998	-1.25785
LOC101865266	899.887	0.999693	0.042525	0.187274	-0.43426	0.00151138	-1.44544
PCMTD2	752.202	0.999693	0.0377405	0.271386	-0.41078	0.00151824	-1.57889
ATP2A3	2766.37	0.999693	-0.146759	0.00667891	-0.870082	0.00152807	-1.5385
FAM210A	421.462	0.999693	-0.387076	0.0307473	-0.737194	0.00152963	-1.61951
CHN2	4185.51	0.999693	-0.234706	0.00898279	-1.19708	0.00152963	-2.09441
RPL21	5216.86	0.999693	-0.550679	0.035266	-0.710837	0.00153263	-1.55402
PHB2	756.878	0.999693	-0.273918	0.0518182	-0.610165	0.00153367	-1.46143
INSIG1	1081.99	0.999693	-0.235747	0.147453	-0.565695	0.00153367	-1.69875
ACSF3	311.657	0.999693	-0.235427	0.0604826	-0.587029	0.00153943	-1.49258
WDR61	228.089	0.999693	0.0753431	0.346513	-0.236761	0.00154966	-1.16903
LOC102143577	43.6719	0.999693	0.0691454	0.024373	-1.08411	0.00156204	-2.59137
LRIG1	2605.69	0.999693	-0.081013	0.128512	-0.612222	0.00157481	-1.73969
LOC102127387	68.1125	0.999693	-0.824999	0.075634	-1.19737	0.00158758	-2.85445
NR1D2	1620.26	0.999693	-0.0890265	0.00118713	-1.05084	0.00160046	-1.59667
LOC102124391	156.023	0.999693	-0.251999	0.547463	-0.314874	0.00160181	-2.04853
GRPEL2	118.544	0.999693	0.182305	0.257073	-0.400142	0.00160232	-1.70677
FANCC	1866.1	0.999693	-0.280819	0.164336	-0.508617	0.00160771	-1.57732
PTRHD1	36.693	0.999693	-0.144388	0.0812145	-0.723989	0.00161221	-2.46509
DDX28	64.5814	0.999693	-0.18047	0.116868	-0.606023	0.00162244	-2.04822
DCAF15	202.016	0.999693	0.00674524	0.0562692	-0.498293	0.00164716	-1.32021
USP11	297.909	0.999693	-0.0497712	0.133892	-0.648048	0.00165742	-1.90685
TOB1	273.608	0.999693	-0.341726	0.0300661	-0.673371	0.00167211	-1.50596
LOC101925446	688.276	0.999693	-0.136309	0.0435445	-0.882026	0.00167211	-1.95584
TAPT1	1519.86	0.999693	-0.13823	0.524418	-0.2584	0.00168265	-1.52966
NSA2	727.052	0.999693	-0.367393	0.015245	-0.597258	0.001684	-1.19663
LOC101866680	1787.38	0.999693	-0.10382	0.143593	-0.564108	0.00171032	-1.65983
LOC102141176	663.444	0.999693	-0.683064	0.202018	-0.66536	0.00171201	-2.12934
KLHL15	348.762	0.999693	-0.261336	0.344922	-0.276644	0.0017166	-1.26463
CWF19L1	754.107	0.999693	-0.122457	0.265707	-0.445026	0.00172996	-1.66178
GLI4	185.107	0.999693	-0.024328	0.263921	-0.377502	0.00176506	-1.53583
BTBD6	217.783	0.999693	-0.0720491	0.124426	-0.544833	0.00177003	-1.63522
CD79B	805.338	0.999693	-0.418285	0.298713	-0.648643	0.00177605	-2.38122
EXOSC2	167.483	0.999693	-0.335229	0.0160506	-0.784653	0.00177791	-1.63327
AARSD1	78.09	0.999693	-0.233618	0.119926	-0.494942	0.00178	-1.70501
LOC101866705	879.699	0.999693	-0.224532	0.207638	-0.383787	0.00179242	-1.31571
TERF2	510.026	0.999693	-0.184748	0.0185676	-0.712943	0.00179629	-1.44688
TAF6L	71.695	0.999693	0.19843	0.879479	-0.0655686	0.00180409	-1.8149
CLIP4	1464.1	0.999693	0.0794983	0.207471	-0.479743	0.00181294	-1.59972
EEF1B2	1721.79	0.999693	-0.468201	0.0818652	-0.640029	0.00181325	-1.61998
ANKRD39	84.7415	0.999693	0.0591755	0.0898591	-0.58187	0.00181986	-1.80383
LOC101866777	379.205	0.999693	0.00422807	0.0206585	-0.602914	0.00182111	-1.27666
LOC101926599	116.958	0.999693	-0.210003	0.0846286	-0.401109	0.00185059	-1.26783
LOC101866657	283.448	0.999693	0.00192383	0.00713079	-1.71292	0.00185289	-2.70882
MSI2	5364.24	0.999693	-0.194417	0.032122	-0.915636	0.00185639	-1.89126
PNN	815.594	0.999693	-0.208051	0.0822449	-0.378633	0.00191058	-1.00647
NOC4L	89.9585	0.999693	-0.410608	0.0804661	-0.863653	0.00191202	-2.27319
LOC101864854	397.707	0.999693	-0.0535947	0.059434	-0.684758	0.00191346	-1.65384
ANO9	75.7252	0.999693	0.150524	0.551766	-0.378643	0.00192395	-2.49368
RPS12	4413.9	0.999693	-0.498517	0.119909	-0.657503	0.0019253	-1.78222
CRY2	335.717	0.999693	-0.241824	0.00960235	-0.953269	0.00194374	-1.74395
TNFRSF25	285.932	0.999693	0.0510763	0.04848	-0.740313	0.00195515	-1.73144
PPP1R16B	3026.43	0.999693	-0.161156	0.0567701	-1.01816	0.00195664	-2.23796
LOC101865112	1370.8	0.999693	-0.300922	0.0312638	-0.674647	0.00196769	-1.43498
LOC101864993	2028.16	0.999693	-0.193602	0.0130863	-0.596957	0.00197551	-1.13974
ZAP70	934.821	0.999693	0.227694	0.102022	-0.68155	0.00199819	-1.78733
ALDH16A1	137.644	0.999693	-0.247537	0.618503	-0.214143	0.00200043	-1.69786
RNF7	523.401	0.999693	0.0430002	0.963613	-0.0222822	0.00200672	-1.3992
ZNF219	35.9391	0.999693	0.0254506	0.0178184	-0.979292	0.00201091	-2.4381
LOC101926861	154.344	0.999693	-0.0879331	9.26135e-05	-0.962173	0.00203776	-1.36306
MDN1	1982.81	0.999693	-0.173297	0.0949454	-0.462476	0.00205476	-1.22419
WBSCR16	175.365	0.999693	-0.112411	0.0026707	-0.935648	0.002062	-1.58716
SPSB3	268.812	0.999693	0.209669	0.189934	-0.550304	0.0020638	-1.80855
LOC101926298	294.109	0.999693	-0.193301	0.0894043	-0.576595	0.00206541	-1.5443
TIE1	229.008	0.999693	-0.148239	0.0961193	-0.42808	0.00206828	-1.23453
LOC101867122	2721.52	0.999693	-0.0999354	0.575333	-0.171574	0.00209975	-1.12589
PLK2	214.296	0.999693	-0.546639	0.0859175	-1.34199	0.00210273	-2.92722
RPTOR	2108.44	0.999693	-0.0755981	0.058255	-0.676637	0.00211365	-1.57266
ATAD3C	155.125	0.999693	-0.658628	0.244833	-0.876671	0.00212033	-2.77582
HAUS5	92.7532	0.999693	-0.319616	0.0196775	-0.8097	0.00213227	-1.78333
THOP1	114.833	0.999693	0.0517007	0.546615	-0.214261	0.00214099	-1.54588
MAP2K7	126.251	0.999693	-0.0811567	0.0858172	-0.705418	0.00215501	-1.91147
LOC101925223	349.621	0.999693	-0.30392	0.0828585	-0.554805	0.0021657	-1.4511
RPL11	5454.42	0.999693	-0.557231	0.032724	-0.664905	0.00217605	-1.40181
LOC102125194	167.562	0.999693	-0.168696	0.0711971	-0.837004	0.00217788	-2.0625
LOC101925901	620.561	0.999693	-0.171666	0.0116791	-0.541365	0.00219046	-1.04039
LOC101865031	52.9939	0.999693	-0.28462	0.037961	-0.759366	0.00219953	-2.01727
C12H2orf47	218.066	0.999693	-0.125297	0.0405511	-0.57041	0.00220573	-1.35391
PLEKHG1	3536.79	0.999693	-0.642285	0.0381601	-1.30626	0.00220573	-2.53906
DDX50	850.1	0.999693	-0.167306	0.0376772	-0.490992	0.00220922	-1.09728
SDHAF1	42.5849	0.999693	0.0289143	0.134588	-0.629808	0.00221011	-2.30178
METTL23	164.279	0.999693	0.105957	0.717016	-0.0956718	0.00221842	-1.09994
CLEC17A	196.063	0.999693	-0.723743	0.0190806	-1.11108	0.00223032	-2.12775
UXS1	2317.42	0.999693	-0.206797	0.0773421	-0.644848	0.00223789	-1.57813
LOC101925612	1043.51	0.999693	-0.0339937	0.569271	-0.183738	0.00224603	-1.19488
LOC102128790	256.947	0.999693	-0.49425	0.032724	-0.747218	0.00224998	-1.62373
SEPHS1	123.659	0.999693	0.0465313	0.0888572	-0.588071	0.00226006	-1.6725
ZNF18	264.994	0.999693	-0.265443	0.213351	-0.429495	0.00226954	-1.49908
ZNF331	508.994	0.999693	-0.329369	0.00997513	-1.5075	0.00229628	-2.47288
CCR6	213.337	0.999693	-0.1238	0.104564	-0.746481	0.00230742	-1.98576
NSMCE4A	243.311	0.999693	-0.0244031	0.391606	-0.309398	0.00231469	-1.48878
LOC101925414	702.261	0.999693	0.102537	0.300065	-0.295035	0.00234053	-1.18128
LOC101925994	580.027	0.999693	-0.114882	0.00740861	-0.728206	0.00234934	-1.29583
NR4A2	1294.5	0.999693	-0.787633	0.0154051	-2.03633	0.00235473	-3.07827
RGCC	1086.98	0.999693	-0.344277	0.00118713	-1.71674	0.00235873	-2.34279
ZFP30	622.952	0.999693	-0.223419	0.22774	-0.396702	0.00237384	-1.37528
CCDC64	2275.35	0.999693	0.122717	0.0228193	-1.32603	0.00238727	-2.40534
TMEM160	37.918	0.999693	-0.306622	0.077565	-0.892253	0.00239358	-2.51811
MCRS1	281.784	0.999693	-0.104808	0.295729	-0.311788	0.0023941	-1.28214
FAM105A	764.642	0.999693	-0.293295	0.00843662	-1.00887	0.00239434	-1.74348
PI4K2A	416.594	0.999693	-0.229599	0.359902	-0.422689	0.00241926	-1.79902
LOC101865560	547.149	0.999693	-0.0777163	0.119703	-0.467343	0.00242142	-1.31388
LOC101867483	1598.25	0.999693	0.126178	0.355985	-0.327761	0.00243212	-1.39421
RNPEP	327.114	0.999693	0.0980696	0.346164	-0.326303	0.00243846	-1.42731
PRSS57	56.4398	0.999693	0.173539	0.678306	-0.283621	0.00244059	-2.54807
ALKBH7	83.5834	0.999693	-0.279745	0.103556	-0.678882	0.00245187	-1.9698
LOC101926206	1804.24	0.999693	-0.215154	0.0174503	-0.590873	0.00245703	-1.14639
ANKZF1	650.311	0.999693	-0.106024	0.0288763	-0.518609	0.00246412	-1.10545
RNF126	394.364	0.999693	-0.0420692	0.16531	-0.738542	0.00247598	-2.139
LOC101926598	174.486	0.999693	-0.110183	0.097498	-0.559359	0.00248413	-1.55721
SMCR7	67.3818	0.999693	0.0712462	0.268704	-0.493658	0.00250376	-2.08628
CASP9	343.356	0.999693	-0.323931	0.0672243	-0.555656	0.00250949	-1.37634
FOXRED1	203.801	0.999693	-0.243765	0.008095	-0.920462	0.00250992	-1.65882
RAB11FIP3	558.438	0.999693	0.0149954	0.0438457	-0.815862	0.00252633	-1.77105
LOC101864850	2697.76	0.999693	-0.0880219	0.0691117	-0.618684	0.00254228	-1.46816
LOC102132001	141.392	0.999693	-0.70081	0.0255363	-1.02179	0.00254242	-2.06009
SMYD2	349.692	0.999693	0.080476	0.0145788	-0.751189	0.0025641	-1.4462
TMEM147	174.475	0.999693	-0.318455	0.128297	-0.608584	0.0025641	-1.76062
RPS27	5195.55	0.999693	-0.387329	0.0545945	-0.596764	0.00256524	-1.3556
EXOSC9	359.569	0.999693	-0.173076	0.00472157	-0.612491	0.00256872	-1.0751
LOC101866434	3558.27	0.999693	-0.432446	0.0727137	-0.639872	0.00257505	-1.5246
SEC13	375.358	0.999693	-0.32282	0.0305034	-0.498548	0.00257702	-1.09313
LOC101926547	547.413	0.999693	0.0017301	0.147453	-0.375292	0.00257819	-1.13633
PTBP1	546.331	0.999693	0.0414434	0.386592	-0.259027	0.0025871	-1.19838
LOC102122868	86.0049	0.999693	-0.228136	0.0635667	-1.24813	0.0025871	-2.71394
LOC101926640	1586.6	0.999693	-0.164168	0.0041923	-0.65564	0.00259587	-1.08497
PSKH1	277.41	0.999693	-0.0204433	0.0237778	-0.578576	0.00260323	-1.23052
LRRC47	185.761	0.999693	0.134601	0.271858	-0.312996	0.00261405	-1.283
LOC101926159	210.025	0.999693	-0.388083	0.024765	-0.855944	0.00261531	-1.74619
RPL35	2398.32	0.999693	-0.519431	0.0218666	-0.793988	0.00261665	-1.53768
ERN1	2970.11	0.999693	-0.124674	0.0237985	-0.743457	0.00261862	-1.46213
CRIP1	647.986	0.999693	0.00883174	0.332074	-0.385467	0.00261862	-1.56679
STK25	304.493	0.999693	-0.117266	0.0859175	-0.536641	0.00262191	-1.40514
LOC102127269	525.896	0.999693	-0.288895	0.21744	-0.549914	0.00263179	-1.79405
TNPO2	201.398	0.999693	-0.0692112	0.253601	-0.324814	0.00266317	-1.2671
LOC101867032	3224.58	0.999693	-0.447371	0.0273318	-0.667427	0.00271493	-1.34341
RALGDS	577.554	0.999693	-0.0506585	0.169803	-0.52927	0.00273014	-1.59881
PGBD2	153.065	0.999693	-0.00539223	0.0847954	-0.549888	0.00273792	-1.50124
PRKCH	12123.9	0.999693	-0.0745486	0.0153661	-0.981235	0.00273928	-1.76858
PITPNM1	845.036	0.999693	0.101132	0.272931	-0.357436	0.00274129	-1.31951
LOC102137754	1266.01	0.999693	-0.278108	0.215428	-0.588513	0.00276257	-1.8657
DNAJB12	573.012	0.999693	-0.137816	0.222883	-0.525393	0.00276994	-1.72883
WARS2	699.48	0.999693	-0.50777	0.0387442	-0.905546	0.00281086	-1.87181
MBD3	158.372	0.999693	-0.0639174	0.652641	-0.190569	0.00281803	-1.58239
MTBP	492.018	0.999693	-0.0440828	0.208647	-0.513861	0.00281803	-1.6634
B3GNTL1	366.977	0.999693	-0.318686	0.183387	-0.593137	0.00281803	-1.81517
TMEM256	38.1088	0.999693	-0.658644	0.0837729	-0.719988	0.00282105	-2.2021
BRIX1	231.549	0.999693	-0.246144	0.205067	-0.336617	0.00283651	-1.18596
NDUFAF5	383.519	0.999693	-0.0931084	0.04588	-0.638213	0.00286735	-1.43527
MARCKSL1	113.074	0.999693	-0.474249	7.75919e-05	-1.49442	0.00289964	-1.89018
RAD54L2	830.464	0.999693	-0.0622117	0.0305034	-0.66751	0.00290645	-1.37519
COMT	301.428	0.999693	-0.00433794	0.235307	-0.439058	0.00290795	-1.53406
TXNRD2	172.834	0.999693	-0.34709	0.299816	-0.480986	0.00294283	-1.86818
PIGU	678.348	0.999693	-0.0993446	0.130144	-0.493373	0.00294309	-1.37895
DGCR8	405.445	0.999693	-0.0896022	0.0501943	-0.781383	0.0029755	-1.72733
PTP4A1	1565.42	0.999693	-0.546987	0.0255913	-0.76044	0.00300453	-1.49278
THG1L	84.7776	0.999693	-0.191738	0.809644	-0.0923128	0.00300839	-1.51658
RFTN1	2636.4	0.999693	-0.499058	0.0443688	-1.00284	0.0030198	-2.04889
NDUFS3	211.522	0.999693	-0.228178	0.0140858	-0.521967	0.00305177	-1.06416
SLC25A26	2424.72	0.999693	0.0770616	0.139403	-0.533568	0.00305626	-1.48099
TUFM	321.129	0.999693	-0.160798	0.412985	-0.268076	0.00306258	-1.29754
FBXW8	1674	0.999693	0.0327454	0.0163688	-0.980062	0.00306258	-1.77053
FAM105B	2010.05	0.999693	-0.137624	0.0999099	-0.635886	0.00306319	-1.59598
SREBF2	1093.56	0.999693	-0.143381	0.397157	-0.313334	0.00306421	-1.40109
HDAC10	133.542	0.999693	-0.00362188	0.394073	-0.341953	0.00307073	-1.66162
RAD1	101.852	0.999693	-0.287604	0.400668	-0.273522	0.00307203	-1.45643
LOC101864796	2111.85	0.999693	0.413507	0.202328	-0.938233	0.0030929	-2.60423
ELAVL1	464.764	0.999693	-0.00897217	0.173338	-0.340359	0.00310833	-1.07806
FBXO31	374.002	0.999693	-0.0141056	0.0415407	-0.530443	0.00314001	-1.19149
LOC101926824	462.415	0.999693	-0.322055	0.0890784	-0.466826	0.00314924	-1.2039
LOC102120869	35.1793	0.999693	-0.0729256	0.149017	-0.655132	0.00318397	-2.35718
BMS1	1379.12	0.999693	-0.472024	0.23214	-0.602885	0.00318725	-1.92346
CIAPIN1	232.789	0.999693	0.01478	0.161613	-0.376667	0.0031901	-1.20582
PITPNC1	13985.9	0.999693	-0.19674	0.00879176	-0.956976	0.00320561	-1.60567
RTTN	1985.37	0.999693	-0.104585	0.288969	-0.418338	0.0032166	-1.52231
LOC101867197	408.446	0.999693	-0.140789	0.240163	-0.399416	0.00323639	-1.38939
POLRMT	142.324	1	5.45068e-05	0.341078	-0.377189	0.00325816	-1.6497
YPEL2	911.91	0.999693	0.129216	0.0421689	-0.576148	0.00326281	-1.24818
ATP5G2	403.618	0.999693	-0.0497303	0.183954	-0.316031	0.00327211	-1.02906
B4GALT7	77.4649	0.999693	-0.26301	0.173723	-0.507562	0.00327515	-1.75899
LOC101865024	1028.79	0.999693	-0.0690399	0.145778	-0.394847	0.00328854	-1.13855
TMEM25	71.5014	0.999693	0.0674996	0.357136	-0.497407	0.00328854	-2.22501
LOC101865815	267.039	0.999693	-0.142276	0.227468	-0.41072	0.00331414	-1.41987
LOC101866600	101.309	0.999693	-0.527994	0.316067	-0.381565	0.00332202	-1.6467
APBA2	1261.58	0.999693	-0.118144	0.0218573	-1.22258	0.00333473	-2.18226
TOMM7	727.372	0.999693	-0.29199	0.00806199	-0.847719	0.00334674	-1.4406
TGIF1	381.826	0.999693	-0.137917	0.0246148	-0.717174	0.003355	-1.43026
LOC102117927	24.4698	0.999693	-0.489252	0.135926	-0.894943	0.00336171	-2.72371
LOC101866983	4098.91	0.999693	0.339338	0.054916	-0.949236	0.00336744	-1.99816
LRRC45	89.3393	0.999693	-0.194676	0.0797652	-0.711444	0.00336959	-1.86806
LOC101865928	101.76	0.999693	-0.0269041	0.0525171	-0.624897	0.00337986	-1.57202
LOC101926408	401.12	0.999693	0.0250283	0.0130423	-0.855322	0.00338582	-1.54808
LOC101866883	529.514	0.999693	0.00400018	0.292661	-0.296659	0.00340421	-1.14098
SIN3B	278.926	0.999693	0.0377245	0.139174	-0.470924	0.00340421	-1.37441
LETM1	268.036	0.999693	-0.0145263	0.217929	-0.384017	0.00343098	-1.31854
LOC101866683	1996.69	0.999693	-0.0689418	0.586898	-0.217148	0.00345064	-1.37541
SUCLG2	5891.53	0.999693	-0.075537	0.231633	-0.531939	0.00346283	-1.70251
NUDT8	26.6468	0.999693	-0.446194	0.131229	-0.730291	0.00349288	-2.48735
PAX5	1824.34	0.999693	-0.674239	0.129015	-0.927946	0.00349624	-2.29276
LOC101866728	870.774	0.999693	0.0117083	0.0259034	-0.826611	0.00355103	-1.59601
ABHD14B	97.9157	0.999693	-0.109197	0.0536452	-0.680934	0.00355103	-1.67621
PRR5	356.335	0.999693	-0.108606	0.0847954	-0.749694	0.00355147	-1.79965
GALNT12	113.503	0.999693	-0.0718644	0.0262144	-0.634944	0.00355895	-1.41755
LOC102124966	13.0415	0.946276	-1.4628	0.0665753	-1.31413	0.00355895	-2.95511
LOC101926809	2100.82	0.999693	-0.148626	0.0110073	-0.583169	0.00357362	-1.03303
SAMD1	88.6957	0.999693	-0.320539	0.0384613	-0.617216	0.00358721	-1.49676
IRS2	831.372	0.999693	-0.494345	1.69509e-07	-1.75162	0.00358966	-1.64956
LOC102121602	374.973	0.999693	0.00479023	0.689392	-0.113767	0.0035934	-1.00828
LOC102138591	40.6828	0.999693	-0.599987	0.14102	-0.904261	0.0036093	-2.5663
VEGFB	41.0189	0.999693	-0.357674	0.137896	-0.758269	0.00362219	-2.34853
LAT	615.138	0.999693	-0.0521135	0.140479	-0.540452	0.00363801	-1.49926
SNX16	50.3752	0.999693	-0.318614	5.01213e-05	-1.19715	0.00363801	-1.71056
SFRP5	130.582	0.999693	-0.279704	0.0251738	-0.820446	0.00364231	-1.68536
ZSCAN26	177.631	0.999693	-0.0497944	0.0115932	-0.776504	0.00365704	-1.45042
LUC7L2	3353.08	0.999693	-0.00574383	0.12914	-0.442513	0.00365751	-1.19556
KIAA1191	282.435	0.999693	-0.22391	0.000543008	-0.857828	0.00365795	-1.21637
PLK1S1	1515.79	0.999693	0.0134331	0.367445	-0.291447	0.00370252	-1.22183
RASGRP1	4592.89	0.999693	-0.144955	0.115369	-0.538051	0.00370446	-1.38578
UTP15	163.611	0.999693	-0.328784	0.0636694	-0.52862	0.0037097	-1.31806
URGCP	500.397	0.999693	-0.134474	0.0123825	-0.844201	0.00371205	-1.49613
LSM3	233.718	0.999693	0.0477493	0.0600816	-0.407769	0.00371406	-1.02353
FIGNL1	106.02	0.999693	-0.498046	0.251478	-0.575936	0.00374481	-2.01689
LOC102137846	943.359	0.999693	0.356423	0.731324	-0.172526	0.00374714	-1.60045
FYN	3670.16	0.999693	-0.105795	0.0907757	-0.567075	0.00377199	-1.37744
GAL3ST4	58.4897	0.999693	0.133828	0.0829591	-1.13491	0.00378044	-2.62232
RBM4	1385.68	0.999693	-0.0187421	0.00133142	-0.76613	0.00381676	-1.10984
LOC101866765	1344.79	0.999693	-0.227047	0.0788335	-0.714522	0.00387531	-1.65204
ZNF827	1421.26	0.999693	-0.0017025	0.0325283	-0.786331	0.00388457	-1.55307
NDFIP1	2007.57	0.999693	-0.148807	0.0485236	-0.59811	0.00389214	-1.2848
E4F1	263.698	0.999693	0.142865	0.482562	-0.226714	0.00390833	-1.2436
ITM2A	352.794	0.999693	-0.114014	0.297484	-0.353477	0.00391664	-1.34522
LOC102136839	119.248	0.999693	-0.749901	0.531528	-0.410269	0.00393097	-2.23825
IMP4	102.737	0.999693	-0.0165757	0.0989922	-0.614726	0.00394212	-1.68862
ZFP36L2	2614.73	0.999693	-0.166396	0.0535247	-0.866682	0.00397127	-1.81418
PVRIG	82.3672	0.999693	-0.207807	0.0895929	-0.691613	0.00399963	-1.84585
HTT	2243.2	0.999693	-0.102999	0.335237	-0.299804	0.00400312	-1.179
LOC101864845	76.4335	0.999693	-0.412856	0.0271098	-0.827169	0.00401823	-1.77993
RPLP1	3017.26	0.999693	-0.463124	0.0803024	-0.632126	0.00405194	-1.47262
HYI	127.524	0.999693	-0.22378	0.254758	-0.523941	0.00406034	-1.85111
TELO2	100.327	0.999693	0.0171357	0.201111	-0.543281	0.00407477	-1.8187
CDK2	113.752	0.999693	-0.100872	0.341825	-0.275418	0.00408691	-1.29417
RRP1	245.772	0.999693	-0.131847	0.188898	-0.566823	0.00410692	-1.72416
FUBP3	801.466	0.999693	0.168768	0.356352	-0.323395	0.0041086	-1.32268
ABT1	119.708	0.999693	-0.0733212	0.143593	-0.381507	0.00410876	-1.24252
NUDCD3	1412.34	0.999693	-0.0963685	0.201111	-0.353186	0.00412631	-1.10311
LOC102129013	211.596	0.999693	0.159121	0.114428	-0.677609	0.00412631	-1.76759
C3H21orf33	313.327	0.999693	-0.170565	0.653161	-0.172106	0.00416861	-1.32036
LOC101865217	194.384	0.999693	-0.14159	0.0728923	-0.801263	0.00418781	-1.85461
ACADSB	492.225	0.999693	-0.00749939	0.0387316	-0.489045	0.00419365	-1.04951
LOC101926147	4697.26	0.999693	-0.481317	0.082031	-0.624013	0.00422023	-1.45456
PHGDH	87.3246	0.999693	-0.146252	0.121022	-0.797256	0.00424153	-2.12643
EXOSC5	101.557	0.999693	-0.0829752	0.135442	-0.485663	0.0042972	-1.4964
BOP1	157.676	0.999693	-0.0186152	0.986465	0.00906703	0.00430108	-1.58024
LOC101865301	308.262	0.999693	-0.20699	0.306816	-0.365382	0.00431297	-1.39721
AKT3	9582.8	0.999693	0.0175322	0.444912	-0.344393	0.00435474	-1.57509
NDUFS7	150.233	0.999693	-0.233441	0.695289	-0.187038	0.00436375	-1.63531
REV1	1374.62	0.999693	0.085439	0.142864	-0.496419	0.0043645	-1.35282
ZBTB43	642.134	0.999693	-0.173138	0.532017	-0.343159	0.00439503	-1.83381
APPL1	776.97	0.999693	-0.0853043	0.281464	-0.287369	0.00439526	-1.0454
POU2AF1	702.101	0.999693	-0.333435	0.18676	-0.740019	0.00440525	-2.07048
TESK1	93.0228	0.999693	-0.23476	0.221695	-0.445122	0.00441348	-1.60198
APBB2	2356.17	0.999693	-0.302943	0.173723	-0.724581	0.00441971	-1.97927
SENP5	2263.8	0.999693	-0.220905	0.0362248	-0.676125	0.0044292	-1.35392
LOC102132535	172.474	0.999693	-0.0548165	0.45258	-0.244218	0.0044651	-1.28705
CD27	377.558	0.999693	-0.204597	0.0632259	-0.725492	0.00448045	-1.61547
DIEXF	514.669	0.999693	-0.259943	0.0359673	-1.25239	0.00448352	-2.29936
SSR3	568.366	0.999693	-0.097414	0.885075	-0.0483158	0.00450011	-1.00069
LOC101866590	1398.91	0.999693	-0.0116911	0.0414839	-0.522513	0.00450705	-1.09183
SDHC	267.522	0.999693	-0.260339	0.0127871	-0.916109	0.00452579	-1.60598
REPIN1	201.688	0.999693	-0.0742711	0.545577	-0.235065	0.00454493	-1.42192
CD19	616.991	0.999693	-0.5105	0.264034	-0.722565	0.00454493	-2.25799
VIPR1	73.5227	0.999693	0.339543	0.25802	-0.397278	0.00455077	-1.65294
LOC101865398	542.381	0.999693	-0.233603	0.11554	-0.778828	0.00455077	-1.90774
TRIM28	618.281	0.999693	-0.244904	0.185066	-0.411074	0.00457701	-1.23883
NUBP2	151.159	0.999693	-0.0170558	0.042327	-0.8854	0.00458976	-1.85528
LOC102118716	127.818	0.999693	-0.0748594	0.114717	-0.531827	0.00459046	-1.48802
RGMB	196.962	0.999693	0.159897	0.534163	-0.206266	0.00460081	-1.25766
SSNA1	139.583	0.999693	-0.105423	0.45258	-0.322205	0.00460421	-1.63537
LOC101865872	161.707	0.999693	0.0513475	0.127532	-0.569052	0.00461505	-1.57904
FAM102A	551.491	0.999693	0.172074	0.0162143	-0.932313	0.0046578	-1.6429
MRPS25	259.17	0.999693	-0.262525	0.0614398	-0.559743	0.00467696	-1.29599
HCST	124.268	0.999693	-0.270476	0.145848	-0.636261	0.00467964	-1.8062
LOC101865021	954.794	0.999693	-0.404775	0.182359	-0.786343	0.0046988	-2.13527
C4H6orf48	83.2658	0.999693	0.00323513	0.733025	-0.163527	0.00470512	-1.74482
MED30	361.475	0.999693	-0.133354	0.430311	-0.331835	0.00470577	-1.52609
LOC101866596	230.165	0.999693	-0.00469759	0.0461099	-0.593405	0.00471336	-1.31322
XAB2	236.633	0.999693	-0.1195	0.0831474	-0.513631	0.00472231	-1.28072
LOC101925613	87.2559	0.999693	-0.0679991	0.558804	-0.253826	0.00472528	-1.69031
FARP2	835.325	0.999693	-0.625731	0.1529	-0.746077	0.00472528	-1.95616
LOC101865252	3354	0.999693	-0.178952	0.351707	-0.382897	0.00473212	-1.4838
ZNF326	776.344	0.999693	-0.102613	0.453198	-0.2337	0.00476442	-1.13063
DUSP2	147.985	0.999693	-0.807157	0.0294281	-1.5633	0.00477901	-2.62755
LOC102122014	72.4038	0.999693	-0.305335	0.484348	-0.339505	0.00477964	-1.89733
CDIP1	422.816	0.999693	0.155782	0.0925464	-0.413032	0.00480251	-1.0475
RWDD2A	34.7515	0.999693	0.178791	0.757382	-0.152136	0.00481666	-2.17516
LOC101866478	1110.34	0.999693	0.186796	0.203748	-0.433058	0.00482202	-1.32135
GRK5	2217.78	0.999693	-0.133236	0.0326193	-0.864712	0.00482715	-1.64803
LOC102135179	47.4515	0.999693	-0.178275	0.0707193	-1.44232	0.00483671	-2.82201
LOC101865470	2324.48	0.999693	-0.0830776	0.295607	-0.443345	0.00485756	-1.55177
LOC102145248	36.3939	0.999693	0.011178	0.0427631	-1.04705	0.00487723	-2.37702
DPH1	125.753	0.999693	0.0124043	0.0780691	-0.753056	0.00489413	-1.80681
CD3E	629.453	0.999693	-0.084097	0.0962956	-0.540528	0.00491271	-1.32252
UTP20	823.167	0.999693	-0.161485	0.150188	-0.412663	0.0049244	-1.15161
LOC101865617	919.542	0.999693	-0.190069	0.0668333	-0.605814	0.00494556	-1.35122
RCAN3	648.637	0.999693	0.293287	0.307848	-0.345715	0.00496086	-1.28325
PRKCQ	4404.05	0.999693	-0.141552	0.0512731	-0.708874	0.00496086	-1.4725
PRMT7	432.061	0.999693	-0.605649	0.0749365	-0.825144	0.00496086	-1.82472
MTOR	888.585	0.999693	-0.146234	0.0690923	-0.44252	0.00497011	-1.01796
RPL6	3313.75	0.999693	-0.443003	0.066303	-0.632448	0.00497011	-1.38847
ATM	4341.46	0.999693	-0.122422	0.546679	-0.204511	0.00497947	-1.15015
ZSWIM7	196.526	0.999693	0.131988	0.0460657	-0.488165	0.00499751	-1.12359
FBXO25	2434.12	0.999693	-0.427439	0.23818	-0.728732	0.00500864	-2.15472
KLF12	10578.9	0.999693	0.139389	0.152314	-0.535012	0.00501456	-1.44056
PTCH1	313.488	0.999693	-0.50847	0.0792384	-1.22214	0.00502249	-2.48957
LOC102139105	44.7896	0.999693	-0.784143	0.616395	-0.475825	0.00507152	-2.77619
MRPL14	133.198	0.999693	0.00484409	0.173724	-0.558628	0.00508668	-1.68861
AEBP2	1551.94	0.999693	-0.0641661	0.429546	-0.301865	0.00509217	-1.34947
LOC101867000	685.819	0.999693	-0.334002	0.0394657	-1.00398	0.00509217	-1.92537
ARL4C	380.974	0.999693	-0.26654	0.0443292	-0.974301	0.00512558	-1.9235
TSTA3	145.487	0.999693	0.0422056	0.626366	-0.181372	0.00515045	-1.35992
POMGNT2	96.8383	0.999693	-0.403871	0.00494983	-0.997023	0.00518465	-1.64718
ANGEL1	180.399	0.999693	-0.0543691	0.0123819	-0.580174	0.00521971	-1.09811
ACSS1	520.999	0.999693	-0.0943388	0.42214	-0.308853	0.00524736	-1.38228
LOC101866480	154.229	0.999693	-0.155746	0.708312	-0.153276	0.00527643	-1.40829
LOC101926723	139.467	0.999693	-0.298208	0.147453	-0.569781	0.00531082	-1.62019
NT5DC3	377.523	0.999693	0.0204829	0.0358274	-0.843554	0.00531169	-1.65227
LOC101926232	997.423	0.999693	-0.0974861	0.0255161	-0.870829	0.00531213	-1.59398
LOC102119457	28.7923	0.999693	-0.0923746	0.346423	-0.502543	0.0053532	-2.38497
SERPINB8	313.033	0.999693	-0.183366	0.418535	-0.434938	0.00538601	-1.86145
ZCCHC11	3395.24	0.999693	-0.11653	0.165229	-0.543139	0.00538865	-1.48713
LOC102117144	40.2028	0.999693	-0.35686	0.755211	-0.217424	0.0054088	-2.36383
LOC102127859	1073.67	0.999693	-0.0590906	0.0517288	-0.47309	0.00542326	-1.01523
TYSND1	95.088	0.999693	-0.178351	0.0247203	-0.635345	0.00542332	-1.36628
NCOA5	951.297	0.999693	-0.00371782	0.126639	-0.434464	0.00545283	-1.13319
HAUS7	134.451	0.999693	-0.0833821	0.561908	-0.216093	0.00547639	-1.39042
ITPR3	962.811	0.999693	0.00933164	0.0756917	-0.849219	0.00547676	-1.83743
ZNF865	120.999	0.999693	0.0932205	0.113566	-0.624667	0.0054812	-1.66229
LOC101925171	30.6285	0.999693	-0.111459	0.166883	-0.781226	0.0054815	-2.44785
PPIH	209.537	0.999693	-0.162505	0.0151155	-0.667589	0.00550567	-1.23661
LOC101867163	1211.38	0.999693	-0.14091	0.00578791	-0.829547	0.00554809	-1.28964
LOC102140177	114.356	0.999693	0.0873317	0.942338	-0.0605342	0.00554809	-2.18653
TMEM214	196.505	0.999693	0.037294	0.645565	-0.168505	0.00556084	-1.27873
COPRS	106.145	0.999693	-0.524266	0.00149674	-1.05314	0.00559652	-1.55273
ZNF598	126.802	0.999693	-0.0114155	0.501326	-0.252481	0.00562377	-1.4335
TMEM230	235.26	0.999693	-0.228565	0.106342	-0.427803	0.00564843	-1.12482
TIMM22	90.3539	0.999693	-0.39027	0.0194349	-0.711732	0.0056768	-1.44124
LOC102127351	83.0495	0.999693	-0.391399	0.0339329	-1.13543	0.00569248	-2.17477
KLHL22	292.16	0.999693	-0.0155526	0.211721	-0.395978	0.00569824	-1.25986
WDR5	192.68	0.999693	-0.214095	0.00566705	-0.645088	0.00576643	-1.0907
POLD1	229.815	0.999693	-0.202584	0.597875	-0.217477	0.00580666	-1.40726
ATG4B	295.156	0.999693	0.163467	0.0653497	-0.479158	0.0058233	-1.11404
THOC3	106.87	0.999693	-0.204083	0.0203412	-0.654998	0.00583555	-1.33288
FITM2	15.4792	0.999693	-0.376482	0.486427	-0.470616	0.00583595	-2.70578
ESYT2	6036.38	0.999693	-0.104101	0.534005	-0.37818	0.00588925	-1.9097
GRASP	488.508	0.999693	-1.47327	0.23866	-1.15528	0.00588925	-2.86545
LOC102139318	264.278	0.999693	-0.0670579	0.183559	-0.493241	0.00588952	-1.45472
DUSP22	632.473	0.999693	-0.279609	0.248329	-0.391976	0.00588995	-1.27913
CRCP	583.609	0.999693	-0.180012	0.00982402	-1.10005	0.00591587	-1.7434
TGFBRAP1	418.367	0.999693	0.167824	0.153842	-0.419506	0.00594394	-1.1788
EXD2	330.125	0.999693	-0.255894	0.0431925	-0.866289	0.00597087	-1.71604
FAU	2851.74	0.999693	-0.489426	0.0303835	-0.763067	0.00597266	-1.4237
SKIV2L2	4608.31	0.999693	-0.169831	0.11128	-0.580778	0.006087	-1.39786
SIRT1	1105.47	0.999693	-0.161447	0.00947353	-0.709825	0.00612249	-1.1617
GOLGA3	567.056	0.999693	-0.160014	0.0465211	-0.514614	0.00614091	-1.07839
TXLNG	631.254	0.999693	-0.189707	0.00982402	-0.81677	0.0061719	-1.33584
LOC101866625	368.82	0.999693	-0.148824	0.676089	-0.173108	0.00618929	-1.3288
LOC102117009	34.6884	0.999693	-0.379273	0.0110073	-1.07279	0.00619386	-2.07288
ARHGEF7	5611.79	0.999693	-0.388134	0.0197829	-0.898546	0.00627355	-1.54948
CTBP1	726.613	0.999693	0.164337	0.415284	-0.255484	0.00627647	-1.12144
LOC101925579	677.738	0.999693	-0.298034	0.0767909	-0.681616	0.00628651	-1.50784
SLC4A7	4166.35	0.999693	0.0816441	0.697329	-0.194422	0.00628682	-1.50539
LOC102139953	257.281	0.999693	-0.0824626	0.473564	-0.24142	0.00629642	-1.222
FOXO1	6854.66	0.999693	-0.0322571	0.0898591	-0.597559	0.00630981	-1.36387
PYCR2	130.467	0.999693	-0.079513	0.522981	-0.212091	0.00639084	-1.26441
LSM4	164.003	0.999693	-0.0822028	0.0621118	-0.618168	0.00639755	-1.40674
BCL9L	699.336	0.999693	0.0911821	0.0427437	-1.2225	0.00640161	-2.2162
ASXL1	977.874	0.999693	0.112941	0.141276	-0.402693	0.00642739	-1.0716
LOC101867258	667.472	0.999693	-0.0291355	0.0961812	-0.722416	0.00649863	-1.65466
SLC4A2	164.334	0.999693	0.02969	0.81607	0.10496	0.00650788	-1.42341
MAN1A2	7103.75	0.999693	-0.496807	0.544387	-0.202851	0.0065566	-1.10151
NR4A1	308.349	0.999693	-1.7025	0.143593	-1.396	0.00664276	-2.84453
LOC101926339	4209.11	0.999693	-0.222586	0.206928	-0.367137	0.00664287	-1.08873
LOC101925497	1198.6	0.999693	-0.475519	0.127639	-0.617488	0.00668156	-1.52412
HSD17B10	140.643	0.999693	-0.411463	0.240163	-0.425158	0.00670859	-1.4331
STMN1	168.86	0.999693	-0.0896129	0.169335	-0.45507	0.00675507	-1.3454
MRPS2	55.5841	0.999693	0.0213346	0.470435	-0.330459	0.00678963	-1.84603
EIF3K	1230.99	0.999693	-0.3666	0.162489	-0.564119	0.00681619	-1.50038
BCL11B	4871.24	0.999693	-0.0808501	0.03392	-1.04752	0.00685441	-1.87687
LOC101925490	986.061	0.999693	0.0265615	0.138943	-0.51559	0.00685505	-1.32795
KIAA1524	330.08	0.999693	0.298911	0.956421	-0.0385576	0.00687557	-1.74208
SNX30	509.041	0.999693	-0.0715051	0.00404652	-0.825867	0.00688008	-1.23407
LOC101866177	170.401	0.999693	-0.217799	0.955671	-0.0315398	0.00691251	-1.49985
LOC101865931	1415.99	0.999693	-0.0530785	0.159372	-0.535564	0.00693254	-1.42076
MROH1	567.964	0.999693	0.190537	0.779394	-0.115147	0.00693261	-1.23447
ZNF665	66.5135	0.999693	-0.469569	0.552296	-0.321395	0.00695163	-1.92081
LOC101925561	1572.59	0.999693	-0.175444	0.00885517	-0.876831	0.00696176	-1.37623
TTC19	1765.47	0.999693	-0.102638	0.101939	-0.6128	0.00698181	-1.42302
CTDP1	1633.14	0.999693	-0.274451	0.0073822	-1.01572	0.00698181	-1.54069
PRMT10	1874.74	0.999693	-0.40609	0.128782	-1.12473	0.00698181	-2.44511
LOC101925132	299.2	0.999693	0.0176954	0.20721	-0.39188	0.00699606	-1.20959
FAM133B	760.563	0.999693	-0.0316198	0.423896	-0.297467	0.00699643	-1.28754
LOC102119680	138.036	0.999693	-0.0122873	0.323352	-0.557562	0.00700704	-1.99083
ANKS3	111.753	0.999693	0.118937	0.165156	-0.403269	0.00701262	-1.27398
PRKRA	194.984	0.999693	-0.114126	0.123185	-0.419401	0.00705006	-1.13355
LARP4	3084.85	0.999693	-0.208851	0.733207	-0.125587	0.00707261	-1.11171
LOC102126806	85.3736	0.999693	-0.684828	0.34894	-0.814528	0.00707634	-2.6354
POLE	120.677	0.999693	-0.114957	0.0174895	-0.738443	0.00709681	-1.38784
LOC102143392	179.628	0.999693	-0.183577	0.034106	-0.507575	0.00716329	-1.0652
MRPL21	85.7724	0.999693	-0.324875	0.0218055	-0.885535	0.00718134	-1.67946
UBA2	1157.24	0.999693	-0.23174	0.235741	-0.357497	0.00720542	-1.11387
LOC102118789	35.0189	0.999693	-0.654606	0.21524	-0.678015	0.00720677	-2.22327
LOC102119672	64.0107	0.999693	-0.357189	0.0134275	-1.01344	0.00720981	-1.81849
SURF2	65.7364	0.999693	-0.100427	0.120725	-0.656246	0.00723742	-1.79512
SKA1	46.6119	0.999693	-0.304031	0.804019	-0.180712	0.0072615	-2.24808
LOC101925103	7447.78	0.999693	-0.209449	0.104365	-0.618301	0.00727105	-1.42851
LOC102118341	102.172	0.646495	-2.23173	0.112842	-1.42006	0.00727662	-2.75566
MICAL3	448.336	0.999693	-0.298907	0.0957931	-0.638563	0.00731768	-1.47394
ZNF17	126.291	0.999693	-0.137716	0.213751	-0.369169	0.00732616	-1.24082
NUDT19	195.157	0.999693	-0.237791	0.110797	-0.79168	0.00734188	-1.85799
TMEM258	64.0474	0.999693	-0.236882	0.443572	-0.368844	0.00736573	-1.83383
TAF5L	521.724	0.999693	-0.156436	0.0506478	-0.573193	0.00744429	-1.18313
FUCA2	73.0121	0.999693	-0.0910785	0.55353	-0.224547	0.00753911	-1.48691
ARFGAP2	821.46	0.999693	-0.129362	0.0249846	-0.611825	0.0075815	-1.1136
LOC101866174	3717.75	0.999693	-0.320188	0.196881	-0.609723	0.00758844	-1.67249
ZNF524	31.1868	0.999693	0.0501966	0.830696	-0.110081	0.00760086	-2.07689
PER3	394.8	0.999693	0.343715	0.0949454	-0.634577	0.00760624	-1.46807
KAT6B	3078.64	0.999693	0.0523007	0.108991	-0.516918	0.00761035	-1.22103
LOC101926445	5409.27	0.999693	-0.544315	0.0255366	-0.791022	0.00764066	-1.39461
LOC101865415	4004.01	0.999693	-0.493462	0.0346264	-0.671931	0.00765387	-1.25612
NCAPD3	1116.89	0.999693	-0.083019	0.102341	-0.672124	0.00771072	-1.53336
CUL4A	1691.84	0.999693	0.0214433	0.0374278	-0.51956	0.00774732	-1.00345
LOC101926451	1080.85	0.999693	-0.646338	0.216088	-0.949227	0.00782578	-2.42126
AIP	547.098	0.999693	-0.266709	0.144631	-0.426325	0.00783243	-1.12372
MAN1C1	1362.25	0.999693	0.0912159	0.0108992	-1.43416	0.00783928	-2.10129
LOC102125615	22.2738	0.999693	0.253627	0.198692	-0.973131	0.00792135	-2.67456
GPS1	229.222	0.999693	0.16808	0.550172	-0.219512	0.007934	-1.2605
LOC101865671	244.864	0.999693	-0.287794	0.0740322	-0.628822	0.00794412	-1.39549
PLD3	455.456	0.999693	0.0649602	0.436261	-0.297127	0.0079915	-1.30858
SNX29	5360.97	0.999693	-0.412011	0.0358556	-0.852469	0.00801727	-1.55688
TRIM3	97.3432	0.999693	0.19822	0.128644	-0.556167	0.00801847	-1.53157
PLCL1	3405.47	0.999693	-0.00789979	0.490235	-0.380178	0.00802291	-1.73089
LOC101866860	307.926	0.999693	-0.201621	0.0386579	-0.673931	0.00807898	-1.31744
RBM17	1133.21	0.999693	-0.496401	0.00468625	-0.74842	0.00809436	-1.10388
NUFIP1	297.603	0.999693	-0.586959	0.0156847	-1.01327	0.00810672	-1.66371
LSM7	82.4082	0.999693	-0.056191	0.816016	-0.112563	0.00811536	-1.57303
ZC3H12D	782.407	0.999693	0.202071	0.236728	-0.459301	0.00812023	-1.39195
LOC102144155	78.4202	0.999693	-0.820134	0.296491	-0.859509	0.00814278	-2.54562
SRM	105.772	0.999693	0.127223	0.375667	-0.460849	0.00819495	-1.84918
LOC102126821	246.645	0.999693	-0.0597968	0.0997477	-0.561406	0.0082463	-1.33895
LOC101867286	171.472	0.999693	0.0555557	0.391118	-0.344768	0.00826978	-1.44689
SFSWAP	2030.35	0.999693	-0.0824134	0.022204	-0.685246	0.00827727	-1.19439
LOC101926566	349.978	0.999693	-0.100277	0.634224	-0.208349	0.00827727	-1.37281
BRF1	292.826	0.999693	0.184314	0.111567	-0.583262	0.00827727	-1.40929
LOC102127370	24.9313	0.999693	-0.479056	0.233474	-0.678966	0.00827727	-2.34274
BLMH	561.453	0.999693	-0.0156708	0.203487	-0.362728	0.00833311	-1.0703
LOC101865052	1626.07	0.999693	-0.201914	0.00830882	-0.696779	0.00833685	-1.08266
LOC102143375	712.812	0.999693	-0.256394	0.0425888	-0.715718	0.00838893	-1.37567
USP10	1711.07	0.999693	0.0302822	0.57543	-0.200789	0.008411	-1.13542
FUOM	148.208	0.999693	-0.506482	0.0874127	-0.870654	0.0084207	-1.89796
LOC101867432	203.046	0.999693	-0.0911945	0.314514	-0.489647	0.00844331	-1.70443
LOC102120660	50.5934	0.999693	0.242128	0.199407	-0.697604	0.00844331	-2.12663
RNF141	678.06	0.999693	-0.0774939	0.890637	0.0544	0.00844776	-1.07856
LOC101926657	455.791	0.999693	0.13675	0.100903	-0.569692	0.00845416	-1.32675
LOC101865903	139.429	0.999693	-0.138698	0.22068	-0.448716	0.00849762	-1.41985
LOC101865491	5014.63	0.999693	-0.142926	0.0661863	-0.920356	0.00851032	-1.81625
PRPS1	290.582	0.999693	-0.264031	0.147141	-0.408512	0.00852513	-1.10241
NRIP1	5573.59	0.999693	-0.322753	0.379982	-0.362543	0.00852784	-1.38045
SAT2	57.3564	0.999693	-0.523081	0.153077	-0.653422	0.0085311	-1.85288
LOC102144280	718.778	0.999693	-0.446453	0.166715	-0.553034	0.00858093	-1.45319
HMG20B	102.905	0.999693	-0.101488	0.163366	-0.520887	0.00859413	-1.50665
LIMD1	897.045	0.999693	-0.222133	0.279206	-0.494393	0.00859413	-1.57071
N4BP2	839.642	0.999693	-0.0941393	0.458315	-0.25666	0.00863592	-1.15945
STUB1	37.4621	0.999693	-0.0380503	0.365575	-0.395629	0.00864456	-1.91497
LOC101865109	128.131	0.999693	0.0335344	0.362791	-0.324929	0.00865886	-1.35474
LOC101865659	129.445	0.999693	-0.013964	0.0223426	-0.662607	0.00867494	-1.26832
COMMD1	1434.46	0.999693	-0.296832	0.263146	-0.40264	0.00871692	-1.26852
RHOT2	258.095	0.999693	0.139994	0.522444	-0.255416	0.00874619	-1.33562
DPM3	49.4224	0.999693	-0.314081	0.261697	-0.452712	0.00875865	-1.71881
IRF4	308.272	0.999693	-0.371754	0.287326	-0.550381	0.00876825	-1.76607
CMSS1	220.464	0.999693	-0.303284	0.00385183	-1.20205	0.00880062	-1.68511
LOC102132152	163.764	0.999693	0.0140112	0.0175662	-0.928531	0.00881341	-1.59063
ANAPC2	219.786	0.999693	0.0239659	0.286138	-0.391397	0.00888516	-1.3466
ARFRP1	175.707	0.999693	-0.22372	0.303948	-0.441683	0.008929	-1.54264
MRPL11	166.276	0.999693	-0.521675	0.0688448	-0.54085	0.00894018	-1.21733
LOC101866664	449.287	0.999693	-0.165626	0.304665	-0.34882	0.00901726	-1.21022
TAF4B	1051.87	0.999693	-0.523641	0.353396	-0.653439	0.00903509	-2.16877
LOC102139636	81.3658	0.999693	-0.807294	0.414277	-0.672819	0.00910325	-2.45407
NT5C3B	78.6213	0.999693	-0.26697	0.00979065	-0.804224	0.00910866	-1.41529
LOC102124770	167.497	0.999693	0.0582196	0.173235	-0.519796	0.00912759	-1.45687
LOC101866066	1555.97	0.999693	-0.151963	0.053061	-0.527805	0.00915897	-1.05824
LOC101865977	1103.3	0.999693	0.0210489	0.329226	-0.312661	0.00915897	-1.11652
VWA8	1371.26	0.999693	-0.295108	0.455209	-0.46561	0.00915897	-1.9154
SIVA1	90.8151	0.999693	-0.36055	0.059939	-0.692755	0.00916631	-1.53036
LOC102136294	120.004	0.999693	-0.717266	0.407314	-0.665024	0.00916716	-2.39316
ZNF256	137.913	0.999693	-0.5553	0.0275392	-0.713544	0.00917849	-1.3486
OPLAH	71.0875	0.999693	0.178903	0.645447	-0.242787	0.00919189	-1.78728
TYW5	364.686	0.999693	-0.0304665	0.180213	-0.432411	0.00924991	-1.20588
MRPS9	653.477	0.999693	0.113118	0.319341	-0.311135	0.00929394	-1.1041
LOC101866869	102.492	0.999693	-0.240526	0.225543	-0.355211	0.00932306	-1.21421
ATXN10	2793.59	0.999693	-0.179461	0.225195	-0.443759	0.00932339	-1.28752
ASB2	105.387	0.999693	-0.181842	0.0553723	-1.32847	0.00937683	-2.37556
CAMTA1	1243.92	0.999693	-0.12413	0.169855	-0.411813	0.00938396	-1.0997
TMEM86A	36.7557	0.999693	-0.0567666	0.490185	0.342076	0.00939602	-2.08741
LOC102141247	17.8591	0.999693	-0.495293	0.102341	-0.989877	0.00940983	-2.46547
LOC101865469	2956.89	0.999693	-0.397773	0.000575025	-1.05836	0.00942562	-1.27715
LOC101925769	121.913	0.999693	-0.0213258	0.330761	-0.378019	0.00945501	-1.45016
ACADS	88.4522	0.999693	-0.139128	0.0236803	-0.844512	0.0094697	-1.57752
SIGMAR1	81.5153	0.999693	-0.254189	0.409245	-0.402327	0.00949466	-1.74462
LOC102130464	97.9809	0.999693	-0.108399	0.345899	-0.32728	0.00950658	-1.35417
CLSTN1	884.405	0.999693	-0.00474846	0.164711	-0.445118	0.00955176	-1.17401
PABPC1	7606.22	0.999693	-0.300993	0.567503	-0.186426	0.00960875	-1.01813
RPS28	1317.95	0.999693	-0.537577	0.0723289	-0.738541	0.00967393	-1.51035
CCDC92	150.157	0.999693	0.28269	0.179207	-0.442024	0.00970109	-1.29733
LOC102142371	10.9027	0.999693	-1.27405	0.302793	-0.788026	0.00970703	-2.64888
C20H16orf71	26.8891	0.999693	0.434598	0.984281	-0.0147746	0.00971375	-2.34588
XPO5	1114.06	0.999693	-0.369783	0.00623287	-1.35215	0.00973062	-1.86342
PLXND1	242.211	0.999693	0.342606	0.0974961	-0.854927	0.0097346	-1.85649
MLLT4	501.996	0.999693	-0.42249	0.238079	-0.594233	0.00975642	-1.71154
ZNF667	70.4173	0.999693	-0.233575	0.0792346	-0.812173	0.00975642	-1.83205
FAM3A	78.8913	0.999693	-0.122196	0.595398	-0.194768	0.00977263	-1.35949
ARHGAP12	2338.48	0.999693	0.0113115	0.605799	-0.168911	0.00978162	-1.00856
VPS26B	332.985	0.999693	-0.231652	0.0258207	-0.745	0.00982732	-1.32113
CD86	1573.62	0.999693	-0.611782	0.712127	-0.210664	0.00983955	-1.6063
OSBPL7	266.412	0.999693	-0.0683262	0.0579842	-0.788814	0.00984015	-1.57442
LOC102137968	95.7837	0.999693	-0.0932741	0.649077	-0.228134	0.0099041	-1.62941
BTAF1	3384.29	0.999693	-0.165037	0.213135	-0.368433	0.00991866	-1.05413
HTR1F	1335.83	0.999693	0.22851	0.676441	-0.288541	0.00994622	-1.90267
SYTL1	133.719	0.999693	0.101476	0.299316	-0.451346	0.00995451	-1.57448
LOC101926015	5534.17	0.999693	0.0081405	0.369188	-0.555698	0.00998794	-1.92312
LOC101866258	98.3113	0.999693	-0.351108	0.328412	-0.370639	0.00998998	-1.43415
TSNARE1	502.945	0.999693	0.00954102	0.166118	-0.480357	0.009999	-1.26813
LOC101866622	1065.96	0.999693	-0.630991	0.0802892	-0.743341	0.009999	-1.54553
LOC101866694	2401.19	0.999693	-0.0877547	0.57097	-0.232323	0.0100238	-1.2569
BCR	490.817	0.999693	-0.0178828	0.233501	-0.455623	0.0100403	-1.3509
FTO	4024.67	0.999693	-0.163984	0.273483	-0.453568	0.0100789	-1.40364
CTSH	1464.39	0.999693	-0.330392	0.114612	-0.560729	0.0101375	-1.29132
EFCC1	483.259	0.999693	0.091414	0.07675	-0.634831	0.0101909	-1.34736
LOC101865162	200.899	0.999693	-0.031374	0.729363	-0.148869	0.0102072	-1.31431
LOC102119072	434.318	0.999693	0.164537	0.360612	-0.280333	0.0102195	-1.07254
LOC102144782	491.612	0.999693	-0.57257	0.78415	-0.290882	0.0102802	-2.49009
MTERFD1	176.564	0.999693	-0.135711	0.202997	-0.400307	0.0103443	-1.20228
TMEM57	2052.36	0.999693	-0.322736	0.175443	-0.735231	0.0103837	-1.8243
NUP160	639.667	0.999693	-0.27541	0.217593	-0.36976	0.0103844	-1.07981
LOC101865613	3379.64	0.999693	0.0248798	0.852148	-0.0876547	0.0103844	-1.23478
LOC102146128	101.01	0.999693	-0.159214	0.183083	-0.516378	0.0103876	-1.50118
LOC101925106	862.386	0.999693	-0.00610988	0.793257	-0.149689	0.0103876	-1.54702
SNX8	240.123	0.999693	-0.482407	0.409154	-0.434436	0.0104002	-1.70499
LOC101925363	3452.23	0.999693	-0.530344	0.00206101	-1.06922	0.0104324	-1.38387
ITPA	111.652	0.999693	-0.269144	0.331739	-0.388402	0.0104324	-1.46698
ACAP3	346.157	0.999693	0.0572966	0.670039	0.152647	0.0104415	-1.11188
LOC101866281	9049.09	0.999693	-0.0146542	0.930682	-0.055759	0.0104747	-1.52088
ZNF783	132.68	0.999693	0.00710125	0.0118351	-0.912571	0.0104899	-1.48893
ARL6IP1	980.333	0.999693	-0.318835	0.285217	-0.364315	0.0104966	-1.17704
ERCC1	121.532	0.999693	-0.218987	0.355292	-0.330718	0.0105291	-1.32321
ALG9	534.81	0.999693	-0.0791301	0.118032	-0.602782	0.0105611	-1.39843
PHKA2	287.609	0.999693	-0.0172277	0.127534	-0.396379	0.010586	-1.00786
NPAT	1556.59	0.999693	-0.16295	0.180742	-0.389517	0.010654	-1.0448
UPRT	266.918	0.999693	-0.0759906	0.1987	-0.535164	0.0107463	-1.48452
LOC101866901	115.169	0.999693	0.240927	0.690783	-0.225189	0.0107501	-1.71857
IFT122	319.682	0.999693	-0.316892	0.0766262	-0.703845	0.0108197	-1.47373
ZNF48	40.1978	0.999693	-0.0893626	0.0786848	-0.890628	0.0108684	-2.04534
ACCS	39.4861	0.999693	0.111332	0.0439284	-1.26274	0.0108838	-2.32243
LOC102127209	540.576	0.999693	-0.191622	0.102341	-1.07075	0.0109362	-2.1533
LOC101866309	175.476	0.999693	-0.0824176	0.699275	-0.250497	0.0109385	-1.84132
ETAA1	440.909	0.999693	0.020251	0.41517	-0.269074	0.0109525	-1.11422
NLE1	71.1447	0.999693	-0.330708	0.122316	-0.53597	0.0109727	-1.4437
EEFSEC	1676.54	0.999693	-0.0286544	0.113909	-0.643796	0.0109813	-1.44458
NUBP1	142.326	0.999693	0.011241	0.0189191	-0.807826	0.0110333	-1.40295
ANKRD52	302.895	0.999693	-0.0582804	0.114309	-0.500389	0.0110469	-1.19118
FAIM3	1819.84	0.999693	-0.422635	0.198423	-0.606243	0.0110631	-1.59746
EIF2B4	133.878	0.999693	-0.261082	0.072605	-0.51655	0.0110792	-1.17715
RPS6	6577.99	0.999693	-0.494754	0.0483809	-0.671842	0.0110843	-1.26434
ZNF23	149.88	0.999693	-0.0646821	0.126572	-0.581914	0.0111108	-1.44039
LOC101926277	369.109	0.999693	-0.229128	0.540034	-0.301866	0.0111108	-1.51489
SH2B1	176.238	0.999693	-0.0407946	0.57182	-0.236148	0.0111209	-1.35021
LOC101865946	576.326	0.999693	-0.13757	0.136565	-0.509723	0.0111232	-1.24242
C1H1orf159	33.0507	0.999693	0.153534	0.238516	-0.643336	0.0111268	-2.14637
LOC101926780	347.276	0.999693	-0.115414	0.108734	-0.487418	0.0111291	-1.14217
CDAN1	94.0764	0.999693	0.26896	0.186039	-0.569549	0.0111457	-1.63777
TREX2	54.7201	0.999693	-0.056557	0.34894	-0.419883	0.0111562	-1.72959
NOB1	99.3388	0.999693	0.0229867	0.335557	-0.260436	0.011168	-1.10779
CTU2	68.2076	0.999693	-0.209738	0.738538	-0.184067	0.0111825	-1.7377
LOC102116308	416.583	0.999693	-0.434045	0.5251	-0.47511	0.0112578	-2.10902
KCTD17	63.8265	0.999693	-0.0249399	0.137768	-0.760384	0.011278	-1.92173
FGFR1OP	504.714	0.999693	0.00292981	0.127262	-0.500389	0.0112838	-1.20094
TOP3B	204.384	0.999693	0.0766188	0.357193	-0.269556	0.0113094	-1.06447
GPR114	452.869	0.999693	0.143048	0.129318	-0.720557	0.0113367	-1.66059
GGT7	75.6109	0.999693	0.116795	0.0350838	-0.731918	0.0113711	-1.48862
LOC101867423	565.921	0.999693	0.124727	0.00167223	-0.790646	0.0113775	-1.04096
PACS2	345.407	0.999693	0.229277	0.476701	-0.304728	0.0113775	-1.37926
ATP8B2	545.014	0.999693	-0.00174592	0.39033	-0.27683	0.0114036	-1.0827
NOP9	119.749	0.999693	-0.280958	0.416733	-0.287174	0.0114838	-1.27396
LRRC14	66.3312	0.999693	-0.150422	0.0499944	-0.85929	0.0115044	-1.75374
LOC101865862	3133.09	0.999693	-0.164017	0.823348	-0.0913699	0.0115552	-1.09754
TARBP2	66.9277	0.999693	0.133914	0.96028	-0.0309326	0.0115903	-1.67756
MYZAP	424.257	0.999693	-0.00984324	0.121626	-0.478053	0.0116777	-1.13814
NAGPA	102.06	0.999693	-0.298631	0.370181	-0.329831	0.0116856	-1.35011
EXOG	329.895	0.999693	0.0262898	0.217761	-0.365081	0.0116959	-1.07771
LOC101866121	1399.86	0.999693	0.253778	0.0486098	-0.980856	0.0117289	-1.7587
LOC101866698	451.194	0.999693	-0.360639	0.213442	-0.533379	0.0117433	-1.4735
LOC101866142	365.741	0.999693	-0.0501886	0.0178514	-0.949912	0.0117463	-1.52163
ZBED4	308.386	0.999693	0.0441443	0.101273	-0.482598	0.0117493	-1.11388
SFMBT2	1676.54	0.999693	-0.383502	0.158141	-0.609851	0.0117704	-1.48891
AMIGO1	47.7258	0.999693	0.450013	0.0233856	-0.895132	0.011816	-1.76591
TBC1D10C	699.63	0.999693	-0.100572	0.247413	-0.440532	0.0118981	-1.30152
TTC7A	2393.01	0.999693	-0.040431	0.558514	-0.284037	0.0119079	-1.44242
C1H1orf74	68.764	0.999693	-0.507504	0.00557027	-1.59351	0.0119184	-2.13134
SLC25A4	158.156	0.999693	-0.339945	0.0680014	-0.580091	0.0119206	-1.24649
C16H17orf89	37.8322	0.999693	-0.423089	0.172931	-0.732677	0.0119244	-2.04525
THAP7	98.7549	0.999693	-0.0679372	0.109133	-0.537358	0.0119417	-1.34583
DCTN3	138.143	0.999693	-0.406046	0.103326	-0.473159	0.0119889	-1.15101
LOC101865138	37.5672	0.999693	-0.229116	0.173585	-0.583515	0.0119939	-1.82088
FOXP4	287.555	0.999693	-0.0847446	0.0403538	-1.41519	0.0120339	-2.27322
TC2N	2592.27	0.999693	0.218366	0.570092	-0.218676	0.0120866	-1.15867
WDR6	191.018	0.999693	0.0864671	0.609985	-0.191257	0.0120986	-1.19968
LOC101925564	1571.58	0.999693	-0.234417	0.0150522	-0.683088	0.0121685	-1.08302
LOC102117606	82.9484	0.999693	-0.240461	0.531555	-0.396959	0.0121685	-1.95342
LOC101866411	108.029	0.999693	-0.10091	0.295284	-0.390927	0.0121944	-1.3799
MYL5	9.79262	0.999693	-0.73541	0.0454735	-1.48281	0.0122186	-2.59185
LOC102133273	35.4318	0.999693	-0.455159	0.879883	-0.180792	0.0122724	-2.60286
PEX11A	26.8443	0.999693	-0.421566	0.00069682	-1.62998	0.0122874	-2.0802
ZNF259	504.871	0.999693	-0.429562	0.0520781	-0.607413	0.0123725	-1.17387
NDUFA9	876.856	0.999693	-0.188062	0.223641	-0.415785	0.0123914	-1.17873
LOC101864812	309.527	0.999693	-0.0910525	0.0435316	-0.72642	0.012469	-1.35385
NLRC3	432.751	0.999693	0.0923893	0.0787754	-0.827409	0.012508	-1.65745
CHTF18	22.8395	0.999693	0.0215612	0.964379	-0.0370896	0.012538	-2.3069
CENPB	228.285	0.999693	-0.0277926	0.409469	-0.338707	0.0125513	-1.36136
CEBPZ	1254.7	0.999693	-0.350885	0.0119853	-0.712534	0.0125581	-1.09405
GAN	668.003	0.999693	-0.0389875	0.245779	-0.481888	0.012592	-1.39607
ZBTB1	2330.22	0.999693	-0.283896	0.00278489	-0.919525	0.0125948	-1.2043
FOSB	675.29	0.999693	-1.09365	0.283205	-0.763978	0.012599	-2.13438
IBA57	119.623	0.999693	-0.163392	0.0187687	-0.957734	0.0126361	-1.58692
RPUSD4	126.344	0.999693	-0.129622	0.261657	-0.454873	0.01265	-1.45093
DNMT3L	40.8354	0.999693	-0.232247	0.741982	-0.330776	0.0126637	-2.50026
GATC	179.996	0.999693	0.0774163	0.0153254	-0.614722	0.0126739	-1.05396
LOC102117187	159.946	0.999693	-0.0126723	0.874783	-0.114916	0.0127018	-1.81376
TOX2	875.302	0.999693	-0.312237	0.0215967	-1.28404	0.0127095	-1.94676
LOC102133631	278.843	0.999693	-0.309116	0.443472	-0.349941	0.0127539	-1.45386
ZNF16	178.46	0.999693	-0.333163	0.0392779	-0.545559	0.0128063	-1.0647
SCPEP1	368.918	0.999693	-0.251944	0.912547	0.0500366	0.0128078	-1.15505
LOC102124994	19.1427	0.999693	-0.0180871	0.0702363	-1.11359	0.0128342	-2.37726
RABL6	368.742	0.999693	0.102884	0.38698	-0.285644	0.0128511	-1.10632
SLC38A1	11032.8	0.999693	-0.441195	0.00890474	-0.765719	0.0128511	-1.12072
C20H16orf70	200.384	0.999693	-0.44704	0.010031	-0.90513	0.0128961	-1.37566
EFTUD1	2171.45	0.999693	-0.0103883	0.754257	-0.141329	0.0129023	-1.23411
ADI1	212.24	0.999693	-0.095629	0.00516234	-1.00984	0.0129149	-1.42125
CCDC6	2568.02	0.999693	-0.130073	0.368653	-0.376428	0.0129302	-1.33366
CCDC67	105.53	0.999693	0.386628	0.908799	-0.10854	0.0129422	-2.18491
MPRIP	1458.97	0.999693	-0.0135692	0.0238687	-0.746587	0.0129469	-1.23464
NUPL2	101.55	0.999693	-0.0238148	0.370242	-0.301692	0.0129716	-1.25242
SLC9A6	335.721	0.999693	-0.0474612	0.184727	-0.408883	0.0130482	-1.10849
GTPBP10	430.901	0.999693	-0.165202	0.1626	-0.611669	0.0130723	-1.50502
BCL2	16486.2	0.999693	-0.127005	0.108991	-0.814163	0.013081	-1.70398
PACS1	1065.53	0.999693	-0.0929046	0.0148042	-0.75462	0.0130923	-1.17747
LOC102118060	57.1148	0.999693	-0.276579	0.607304	-0.430532	0.0131536	-2.29777
LOC102119091	51.5072	0.999693	-0.601805	0.377706	-0.696645	0.0131731	-2.33692
LOC102144279	26.3572	0.999693	-0.227577	0.5023	-0.541803	0.013174	-2.42378
LOC101866224	76.606	0.999693	0.116975	0.593562	-0.281618	0.0131818	-1.69676
LOC102117716	100.447	0.999693	-0.277963	0.91213	-0.0536655	0.0131824	-1.34006
ZNF181	139.79	0.999693	-0.0527725	0.993567	0.00394083	0.0131922	-1.30621
ZFYVE27	714.208	0.999693	-0.0308478	0.0531409	-0.626558	0.0132307	-1.19382
VPRBP	1031.17	0.999693	-0.0755182	0.29013	-0.323982	0.0132354	-1.03306
ERCC3	607.268	0.999693	-0.255048	0.209079	-0.442744	0.0132354	-1.21485
KIFC2	42.7454	0.999693	0.186946	0.630445	-0.310749	0.0132459	-2.0556
LOC101865580	415.657	0.999693	-0.289576	0.0256145	-0.584182	0.0132597	-1.01294
SH2D1A	1242.97	0.999693	0.173635	0.261697	-0.510469	0.0132973	-1.48442
[truncated: 606 more rows]
