# Supplementary material for: Comparison of Transcriptomic Platforms for Analysis of Whole Blood from Ebola-Infected Cynomolgus Macaques
Source: Sci Rep. 2017 Nov 7;7:14756. doi: 10.1038/s41598-017-15145-7 (PMC5676990; doi:10.1038/s41598-017-15145-7)
Supplement: Supplementary file 6 — Supplemental Data Table 5 [file 41598_2017_15145_MOESM6_ESM.xlsx]

## Sheet: Normalized_NanoString_Counts
row.names	Ani1_0	Ani1_10	Ani1_3	Ani1_6	Ani2_0	Ani2_3	Ani2_6	Ani2_8	Ani3_0	Ani3_10	Ani3_3	Ani3_6	Ani4_0	Ani4_10	Ani4_11	Ani4_3	Ani4_6	Ani5_0	Ani5_10	Ani5_3	Ani5_6
ABCB1	42.18	70.53	38.72	10.04	19.95	12.75	3.14	13.26	81.96	25.19	55.21	16.66	42.84	121.91	65.14	70.05	57.79	28.42	34.9	29.89	15.81
ACSL1	202.49	621.98	185.86	1733.49	524.04	548.44	2296.12	972.25	173.03	115.87	118.31	338.67	128.51	167.63	59.22	116.75	375.66	63.94	187.59	122.53	735.26
ACTB	3990.7	5168.19	4220.65	4597.86	4703.73	4707.83	4408.53	5132.6	3187.38	5214.08	3296.97	4430.53	4726.49	5089.77	5092.73	4477.3	4388.25	4024.88	4336.46	3523.44	4303.49
ADA	92.81	391.14	85.19	56.24	67.21	35.43	40.82	182.62	127.5	1204.02	63.1	205.43	145.65	899.09	965.25	157.61	177.51	85.26	536.6	65.75	97.51
AGER	50.62	218.01	58.08	62.27	45.16	28.34	80.08	163.23	127.5	287.15	157.75	49.97	71.4	259.06	296.09	55.46	111.46	35.52	130.88	50.8	31.62
AHR	80.15	141.07	96.8	28.12	142.82	137.47	32.45	37.75	191.24	186.4	94.65	116.59	85.68	220.96	313.85	116.75	90.82	74.6	205.04	86.67	57.98
AICDA	12.66	134.66	3.87	10.04	5.25	4.25	8.37	12.24	36.43	236.77	39.44	16.66	2.86	205.72	213.18	35.02	20.64	10.66	161.42	11.95	2.64
AIRE	16.87	275.72	7.74	12.05	7.35	9.92	10.47	104.06	9.11	559.19	7.89	22.21	19.99	540.98	467.82	20.43	41.28	21.31	301.02	35.86	15.81
AKT3	345.92	115.42	220.71	180.78	304.55	208.32	99.97	97.94	428.02	181.36	307.61	227.63	336.99	228.58	272.4	359	276.59	319.72	104.7	265.98	255.63
ALOX12	63.28	64.12	50.34	36.16	12.6	18.42	27.74	15.3	63.75	45.34	47.32	44.42	34.27	38.1	59.22	32.11	24.77	46.18	43.63	50.8	44.8
ALOX15	278.42	32.06	69.7	96.42	9.45	5.67	25.12	8.16	27.32	30.23	31.55	38.86	39.98	45.72	41.45	23.35	41.28	17.76	43.63	26.9	81.7
ALOX5	63.28	179.54	46.47	128.56	30.46	25.51	112.01	132.63	91.07	60.45	118.31	99.94	39.98	167.63	165.81	75.89	82.56	42.63	47.99	26.9	28.99
ANP32B	350.14	519.38	286.54	134.58	229.99	148.8	169.58	269.33	336.95	780.85	315.5	294.26	374.12	655.27	728.38	329.81	338.51	341.03	610.77	257.01	181.84
APOE	16.87	102.59	30.98	28.12	10.5	1.42	19.37	89.78	45.53	90.68	23.66	33.31	45.69	114.29	124.36	40.86	28.9	31.97	52.35	38.85	26.35
APP	105.46	282.13	89.06	126.55	113.42	140.3	87.41	189.76	145.71	463.47	94.65	83.28	97.1	472.4	402.68	119.67	127.97	85.26	314.11	101.61	76.42
AREG	29.53	147.48	15.49	14.06	59.86	18.42	12.56	19.38	36.43	322.42	39.44	44.42	91.39	335.25	313.85	81.72	45.41	10.66	261.76	32.87	42.17
ARFGAP2	80.15	192.36	100.68	44.19	82.96	62.36	38.73	244.85	118.39	609.57	70.99	72.18	111.38	419.07	467.82	55.46	82.56	67.5	235.58	83.68	50.07
ARHGDIB	1940.51	993.88	1773.45	1482.4	1664.52	966.51	1031.08	574.37	1739.4	589.42	1735.25	1798.86	2044.81	502.88	479.66	1698.69	1341.66	2088.82	728.56	1876.78	1109.47
ARL1	109.68	218.01	81.32	46.2	70.36	63.77	61.24	101	173.03	443.32	55.21	138.8	91.39	403.83	432.29	166.37	111.46	99.47	349.01	92.64	47.44
ATF2	105.46	147.48	73.57	30.13	103.97	87.86	57.57	88.76	127.5	297.23	102.54	133.25	125.66	365.73	444.13	122.59	136.23	159.86	266.12	101.61	57.98
ATF3	12.66	282.13	19.36	40.17	36.76	120.46	155.97	126.5	45.53	347.61	63.1	83.28	37.13	304.78	278.32	58.37	82.56	53.29	309.75	20.92	50.07
ATG10	46.4	102.59	50.34	38.16	55.66	45.35	37.16	36.73	118.39	60.45	165.64	72.18	59.97	83.81	76.98	23.35	86.69	88.81	43.63	95.63	60.61
ATG12	151.87	185.95	166.5	182.79	140.72	155.89	178.48	143.85	273.2	95.72	220.85	210.98	159.93	106.67	112.51	143.02	210.54	156.31	82.89	251.03	144.94
ATG16L1	29.53	339.84	38.72	28.12	35.71	21.26	16.23	121.4	81.96	997.48	63.1	66.62	65.69	594.31	633.63	99.24	24.77	78.15	418.81	41.84	34.26
ATG5	63.28	44.89	50.34	42.18	38.86	55.27	38.21	48.97	72.85	65.49	63.1	38.86	71.4	53.34	35.53	61.29	74.31	71.05	34.9	74.71	73.79
ATG7	75.93	173.13	73.57	114.49	84.01	72.28	153.35	150.99	118.39	443.32	110.42	72.18	57.12	320.02	260.56	67.13	123.85	85.26	279.21	68.74	63.25
ATM	295.29	147.48	251.69	68.3	150.17	111.96	48.68	36.73	245.88	392.95	228.74	144.35	202.77	358.11	497.43	230.58	214.66	412.08	423.18	316.78	166.03
B2M	12714.5	8752.58	11949.5	23431.2	16572.8	19486	24389.5	14694.9	10263.4	3380.34	11231.8	17455.6	13445.5	7162.25	3357.65	14803.7	19163	12309.1	3730.06	13143.4	18921.7
B3GAT1	21.09	333.43	19.36	16.07	5.25	4.25	6.8	428.48	27.32	760.7	55.21	44.42	25.7	594.31	781.67	26.27	16.51	28.42	431.9	8.97	10.54
BATF	29.53	121.83	23.23	54.23	13.65	24.09	63.85	87.74	54.64	156.17	31.55	49.97	42.84	213.34	148.04	20.43	24.77	14.21	157.06	8.97	26.35
BATF3	46.4	1141.36	11.62	88.38	28.35	154.47	286.82	618.24	100.17	241.81	63.1	244.29	42.84	297.16	195.42	40.86	181.64	35.52	248.67	32.87	110.68
BAX	97.03	243.66	104.55	94.41	154.38	106.29	117.76	612.12	145.71	478.59	134.09	144.35	205.62	251.44	402.68	186.8	115.59	145.65	183.23	137.47	115.95
BCAP31	126.55	160.3	135.53	94.41	100.82	70.86	76.94	281.57	182.14	136.02	220.85	188.77	94.24	251.44	201.34	125.5	140.36	110.12	65.44	125.52	108.05
BCL10	92.81	83.36	65.83	32.14	74.56	72.28	43.44	51.01	100.17	120.91	23.66	72.18	74.25	167.63	136.2	64.21	70.18	113.68	65.44	74.71	68.52
BCL2	189.83	70.53	166.5	50.22	176.43	111.96	28.79	23.46	72.85	80.6	102.54	88.83	151.36	60.96	11.84	116.75	53.67	131.44	26.18	104.6	86.97
BCL2L1	2126.12	205.19	1146.16	385.67	268.84	504.51	450.64	149.97	1111.03	443.32	899.17	599.62	885.32	297.16	278.32	808.48	862.79	1101.25	253.03	1168.5	959.26
BCL2L11	71.71	205.19	81.32	28.12	112.37	77.94	34.02	186.7	91.07	523.93	102.54	72.18	85.68	304.78	378.99	93.4	82.56	127.89	261.76	128.51	105.41
BCL3	139.21	442.44	154.89	303.31	237.34	294.77	364.28	198.94	173.03	397.98	141.97	277.6	145.65	236.2	296.09	143.02	350.89	78.15	231.22	182.3	508.62
BCL6	590.59	5059.18	553.72	2394.34	759.28	708.58	2265.24	2039.37	1256.74	785.89	765.09	1932.11	328.43	777.18	538.88	361.92	941.22	333.93	959.78	412.41	1399.36
BID	88.59	128.24	77.44	78.34	128.12	208.32	187.9	359.11	81.96	327.45	63.1	116.59	59.97	289.54	361.23	90.48	82.56	46.18	261.76	44.83	60.61
BIRC2	223.58	166.72	220.71	138.6	300.35	249.42	251.23	164.25	145.71	438.29	126.2	205.43	248.46	380.97	349.38	218.9	132.1	245.12	309.75	268.97	368.95
BIRC3	97.03	403.97	116.16	66.29	132.32	90.7	298.86	629.46	154.82	120.91	157.75	222.08	102.81	137.15	94.75	119.67	132.1	213.14	69.8	149.43	73.79
BLK	54.84	25.65	30.98	8.03	31.51	15.59	6.28	7.14	72.85	5.04	39.44	27.76	34.27	45.72	41.45	49.62	45.41	88.81	26.18	47.82	15.81
BLNK	42.18	96.18	85.19	18.08	32.56	39.68	16.75	19.38	109.28	60.45	70.99	105.49	59.97	76.19	88.83	87.56	103.2	99.47	47.99	59.77	39.53
BST2	84.37	282.13	89.06	572.47	122.87	515.85	569.97	423.38	182.14	261.96	134.09	594.07	137.08	403.83	242.79	122.59	441.71	174.07	200.68	170.34	450.64
BTK	67.5	96.18	73.57	62.27	40.96	59.52	50.25	38.77	27.32	45.34	102.54	105.49	71.4	106.67	82.9	61.29	66.05	85.26	30.54	53.79	42.17
BTLA	80.15	237.25	100.68	34.15	30.46	24.09	20.41	23.46	200.35	423.17	299.72	72.18	157.07	419.07	438.21	180.96	185.77	156.31	357.74	80.69	57.98
C1QA	33.75	314.2	54.21	16.07	10.5	17.01	22.51	124.46	81.96	508.81	110.42	72.18	51.41	419.07	485.59	90.48	86.69	31.97	253.03	35.86	31.62
C1QB	4.22	480.91	23.23	38.16	4.2	11.34	49.2	196.9	72.85	957.17	55.21	116.59	17.14	502.88	604.02	26.27	49.54	28.42	444.99	20.92	50.07
C1QBP	122.34	506.56	89.06	106.46	53.56	46.77	47.63	137.73	109.28	967.25	118.31	111.04	94.24	655.27	882.35	125.5	82.56	92.36	663.12	56.78	110.68
C1R	46.4	109.01	27.11	16.07	7.35	18.42	5.76	29.59	127.5	85.64	78.87	88.83	65.69	243.82	165.81	78.81	66.05	24.87	47.99	32.87	28.99
C1S	8.44	25.65	7.74	10.04	9.45	1.42	3.14	24.48	18.21	45.34	15.77	11.1	8.57	60.96	41.45	8.76	12.38	14.21	13.09	8.97	2.64
C2	21.09	275.72	27.11	30.13	6.3	21.26	24.6	53.05	72.85	312.34	55.21	44.42	31.41	297.16	302.01	26.27	78.44	17.76	235.58	11.95	52.71
C3	16.87	160.3	23.23	4.02	11.55	14.17	9.42	59.17	54.64	448.36	47.32	33.31	51.41	434.31	408.6	40.86	57.79	31.97	191.96	11.95	13.18
C3AR1	75.93	493.74	112.29	964.16	77.71	206.91	982.41	901.85	136.6	715.36	78.87	127.7	79.96	464.78	414.52	61.29	144.49	71.05	257.4	65.75	260.9
C4A	16.87	173.13	38.72	22.1	16.8	21.26	10.99	202	91.07	261.96	63.1	61.07	65.69	281.92	296.09	78.81	103.2	39.08	91.62	32.87	26.35
C4B	42.18	256.49	34.85	34.15	6.3	17.01	17.8	174.45	127.5	463.47	63.1	72.18	51.41	685.75	627.71	35.02	82.56	49.73	270.48	26.9	44.8
C4BPA	8.44	115.42	15.49	10.04	2.1	7.09	7.33	45.91	91.07	342.57	15.77	22.21	28.56	213.34	343.46	32.11	33.03	24.87	231.22	8.97	15.81
C5	8.44	51.3	7.74	4.02	2.1	5.67	4.19	14.28	45.53	261.96	31.55	49.97	19.99	266.68	254.64	14.59	28.9	17.76	209.41	17.93	18.45
C6	29.53	128.24	19.36	18.08	11.55	5.67	12.04	22.44	54.64	463.47	47.32	72.18	22.85	312.4	361.23	49.62	41.28	35.52	340.29	23.91	23.72
C7	46.4	141.07	38.72	14.06	11.55	12.75	5.76	85.7	91.07	256.93	63.1	99.94	42.84	342.87	225.03	52.54	66.05	17.76	187.59	23.91	18.45
C8A	16.87	51.3	30.98	18.08	10.5	22.67	5.23	20.4	63.75	10.08	102.54	27.76	51.41	175.25	118.44	72.97	115.59	17.76	34.9	29.89	31.62
C8B	25.31	243.66	34.85	24.1	15.75	4.25	7.33	95.9	54.64	680.1	94.65	16.66	19.99	419.07	544.8	81.72	66.05	10.66	388.27	38.85	13.18
C8G	12.66	6.41	19.36	8.03	3.15	1.42	1.57	14.28	54.64	15.11	31.55	16.66	5.71	45.72	53.3	17.51	8.26	10.66	17.45	8.97	13.18
C9	8.44	211.6	38.72	8.03	5.25	9.92	8.9	39.79	36.43	433.25	23.66	33.31	19.99	335.25	426.37	8.76	16.51	7.1	431.9	23.91	15.81
CAMP	189.83	602.74	127.78	381.65	241.54	266.43	443.31	947.76	136.6	549.12	94.65	111.04	117.09	342.87	521.12	78.81	148.61	46.18	235.58	107.59	208.19
CARD9	37.97	128.24	42.59	24.1	33.61	49.6	45.01	94.88	81.96	272.04	55.21	49.97	37.13	182.87	225.03	23.35	78.44	49.73	152.69	29.89	39.53
CASP1	130.77	294.96	139.4	1181.1	257.29	892.81	1362.39	329.52	291.42	513.85	244.51	904.98	139.94	342.87	373.07	198.47	718.3	145.65	301.02	194.25	787.96
CASP10	59.06	153.89	54.21	128.56	46.21	133.21	125.09	179.55	91.07	377.83	55.21	105.49	62.83	304.78	302.01	70.05	66.05	81.71	209.41	83.68	102.78
CASP2	25.31	76.95	38.72	22.1	48.31	36.85	18.32	24.48	109.28	30.23	70.99	99.94	57.12	76.19	71.06	49.62	74.31	56.84	47.99	53.79	31.62
CASP3	282.64	410.38	251.69	112.49	326.6	307.53	200.98	207.1	646.58	992.44	552.12	383.09	237.04	899.09	823.13	265.6	222.92	316.16	663.12	334.71	305.7
CASP8	582.15	615.57	611.8	455.97	761.38	721.34	692.45	255.05	837.83	559.19	701.99	671.8	394.11	396.21	485.59	475.75	619.23	813.5	610.77	768.04	524.43
CCBP2	16.87	128.24	23.23	6.03	4.2	1.42	4.71	74.47	36.43	433.25	15.77	16.66	17.14	342.87	343.46	17.51	4.13	17.76	139.6	26.9	5.27
CCDC117	50.62	147.48	30.98	28.12	29.4	42.51	28.26	61.21	100.17	367.76	110.42	72.18	71.4	220.96	313.85	78.81	94.95	53.29	178.87	41.84	34.26
CCL1	8.44	173.13	7.74	4.02	1.05	1.42	4.71	63.25	18.21	357.68	7.89	5.55	8.57	228.58	272.4	8.76	41.28	7.1	257.4	5.98	2.64
CCL11	8.44	25.65	15.49	4.02	1.05	5.67	13.08	6.12	27.32	30.23	23.66	38.86	5.71	76.19	65.14	20.43	4.13	10.66	17.45	5.98	5.27
CCL13	4.22	89.77	11.62	8.03	3.15	1.42	1	11.22	9.11	156.17	15.77	11.1	11.42	182.87	136.2	17.51	28.9	14.21	100.34	8.97	7.91
CCL15	16.87	230.84	11.62	6.03	4.2	11.34	10.99	36.73	54.64	473.55	15.77	33.31	11.42	358.11	284.25	35.02	12.38	17.76	248.67	8.97	13.18
CCL16	21.09	51.3	15.49	12.05	3.15	9.92	3.14	7.14	36.43	15.11	23.66	22.21	19.99	38.1	23.69	8.76	20.64	14.21	8.73	14.94	10.54
CCL17	25.31	89.77	27.11	20.09	14.7	7.09	5.23	6.12	81.96	35.26	55.21	44.42	57.12	121.91	100.67	61.29	82.56	28.42	17.45	29.89	36.89
CCL18	12.66	57.71	19.36	8.03	8.4	7.09	5.76	14.28	45.53	50.38	31.55	33.31	42.84	60.96	41.45	26.27	24.77	17.76	47.99	29.89	36.89
CCL19	16.87	179.54	15.49	2.01	4.2	7.09	6.28	98.96	36.43	518.89	23.66	5.55	14.28	266.68	319.78	11.67	12.38	7.1	239.95	11.95	10.54
CCL2	16.87	198.78	11.62	30.13	5.25	32.59	377.89	150.99	63.75	342.57	31.55	27.76	11.42	198.1	290.17	17.51	37.15	14.21	209.41	23.91	15.81
CCL20	50.62	134.66	23.23	12.05	15.75	22.67	5.23	47.95	63.75	35.26	70.99	44.42	62.83	243.82	118.44	75.89	86.69	49.73	30.54	32.87	36.89
CCL21	50.62	288.55	42.59	28.12	16.8	15.59	7.85	52.03	154.82	534	86.76	38.86	74.25	434.31	396.76	67.13	74.31	63.94	340.29	50.8	26.35
CCL22	12.66	141.07	7.74	2.01	2.1	4.25	3.66	24.48	36.43	342.57	23.66	5.55	5.71	236.2	390.84	8.76	8.26	3.55	183.23	8.97	7.91
CCL23	25.31	371.9	3.87	38.16	2.1	2.83	272.16	900.83	45.53	1204.02	31.55	22.21	5.71	2346.78	1533.74	46.7	28.9	10.66	523.52	11.95	5.27
CCL24	33.75	44.89	23.23	8.03	10.5	14.17	3.14	10.2	81.96	15.11	31.55	44.42	45.69	121.91	100.67	67.13	70.18	24.87	34.9	17.93	23.72
CCL26	12.66	19.24	3.87	10.04	3.15	4.25	4.19	14.28	36.43	105.79	15.77	11.1	37.13	76.19	82.9	14.59	33.03	7.1	21.81	23.91	5.27
CCL3	16.87	429.61	27.11	124.54	33.61	145.97	898.14	1225.26	63.75	181.36	7.89	88.83	22.85	99.05	124.36	23.35	74.31	39.08	69.8	29.89	34.26
CCL4	50.62	333.43	50.34	22.1	27.3	31.18	29.31	339.73	72.85	1249.36	55.21	88.83	57.12	571.46	882.35	78.81	90.82	56.84	340.29	56.78	36.89
CCL5	932.29	327.02	801.54	293.27	310.85	229.58	136.61	198.94	482.66	342.57	394.37	371.99	171.35	266.68	325.7	143.02	127.97	547.07	261.76	687.36	321.51
CCL7	25.31	83.36	19.36	24.1	11.55	12.75	6.8	27.55	81.96	125.94	63.1	77.73	37.13	160.01	230.95	52.54	90.82	39.08	95.98	20.92	26.35
CCL8	16.87	57.71	15.49	58.25	13.65	21.26	57.05	72.43	81.96	35.26	47.32	61.07	11.42	99.05	23.69	17.51	12.38	31.97	21.81	8.97	28.99
CCR1	37.97	173.13	100.68	120.52	126.02	308.94	166.96	140.79	36.43	448.36	31.55	138.8	39.98	243.82	254.64	46.7	49.54	53.29	226.86	89.66	92.24
CCR10	4.22	102.59	15.49	6.03	5.25	2.83	4.71	315.24	18.21	226.7	15.77	5.55	5.71	152.39	165.81	14.59	16.51	14.21	122.15	8.97	13.18
CCR2	59.06	185.95	65.83	78.34	66.16	110.54	141.84	86.72	127.5	518.89	63.1	177.67	68.54	380.97	544.8	61.29	156.87	42.63	301.02	38.85	76.42
CCR3	88.59	211.6	73.57	32.14	25.2	25.51	16.75	49.99	145.71	518.89	70.99	77.73	88.53	480.02	497.43	93.4	107.33	120.78	397	101.61	28.99
CCR4	46.4	141.07	34.85	16.07	36.76	21.26	6.28	18.36	54.64	549.12	39.44	77.73	48.55	281.92	355.31	58.37	49.54	39.08	213.77	62.76	31.62
CCR5	8.44	121.83	19.36	22.1	6.3	21.26	40.3	62.23	18.21	392.95	7.89	49.97	39.98	160.01	272.4	23.35	37.15	21.31	239.95	41.84	18.45
CCR6	29.53	198.78	42.59	16.07	15.75	7.09	3.66	172.41	18.21	680.1	39.44	44.42	25.7	533.36	515.19	23.35	20.64	49.73	283.57	38.85	13.18
CCR7	92.81	153.89	92.93	32.14	44.11	34.01	21.98	41.83	145.71	438.29	141.97	133.25	134.23	297.16	373.07	93.4	99.08	95.92	283.57	122.53	102.78
CCR8	4.22	121.83	19.36	4.02	4.2	8.5	2.62	11.22	18.21	362.72	7.89	49.97	5.71	350.49	373.07	11.67	49.54	17.76	244.31	5.98	2.64
CCRL1	16.87	109.01	15.49	4.02	2.1	1.42	7.33	23.46	36.43	337.53	15.77	33.31	25.7	327.63	361.23	17.51	20.64	3.55	248.67	8.97	7.91
CCRL2	37.97	173.13	38.72	303.31	98.72	205.49	467.39	243.83	9.11	730.48	55.21	172.11	42.84	457.16	544.8	81.72	132.1	21.31	248.67	26.9	158.12
CD14	316.39	1269.6	352.37	642.78	375.96	223.91	1052.54	1429.29	154.82	670.02	260.29	155.46	319.86	380.97	515.19	172.2	210.54	131.44	370.82	236.09	176.57
CD160	37.97	256.49	34.85	16.07	9.45	8.5	8.9	65.29	91.07	428.21	55.21	49.97	71.4	434.31	432.29	78.81	49.54	39.08	274.85	26.9	23.72
CD163	50.62	282.13	73.57	235.02	207.93	439.32	519.73	509.08	118.39	151.13	86.76	138.8	79.96	144.77	153.97	87.56	152.74	49.73	43.63	53.79	129.13
CD164	156.08	185.95	185.86	228.99	290.9	365.63	300.43	243.83	182.14	241.81	236.62	288.71	254.17	182.87	177.65	201.39	268.33	234.46	205.04	227.13	281.98
CD19	97.03	211.6	92.93	30.13	84.01	76.53	26.69	479.49	154.82	589.42	165.64	105.49	191.34	380.97	538.88	207.23	173.38	124.33	257.4	125.52	50.07
CD1A	84.37	70.53	61.95	32.14	35.71	39.68	4.71	12.24	91.07	75.57	157.75	83.28	68.54	129.53	100.67	99.24	115.59	49.73	43.63	44.83	23.72
CD1B	16.87	64.12	7.74	6.03	10.5	8.5	3.14	11.22	36.43	256.93	47.32	27.76	39.98	152.39	171.73	20.43	16.51	7.1	161.42	11.95	10.54
CD1D	37.97	109.01	19.36	42.18	14.7	22.67	29.31	95.9	27.32	357.68	39.44	11.1	14.28	312.4	284.25	23.35	37.15	17.76	213.77	20.92	15.81
CD1E	16.87	134.66	11.62	12.05	8.4	2.83	2.09	9.18	54.64	261.96	31.55	44.42	31.41	304.78	225.03	11.67	57.79	21.31	253.03	26.9	21.08
CD2	75.93	64.12	73.57	46.2	34.66	21.26	12.56	12.24	72.85	156.17	63.1	99.94	71.4	152.39	71.06	52.54	53.67	46.18	82.89	68.74	68.52
CD209	12.66	179.54	42.59	16.07	8.4	11.34	13.08	19.38	36.43	307.3	39.44	38.86	45.69	289.54	355.31	37.94	41.28	31.97	226.86	26.9	21.08
CD22	54.84	243.66	42.59	34.15	48.31	26.93	19.89	97.94	63.75	347.61	149.86	72.18	117.09	220.96	272.4	125.5	115.59	67.5	187.59	80.69	47.44
CD24	54.84	211.6	38.72	28.12	261.49	209.74	81.65	80.6	182.14	332.49	181.41	210.98	97.1	525.74	296.09	166.37	161	170.52	379.55	176.32	108.05
CD244	4.22	185.95	23.23	10.04	11.55	7.09	8.37	11.22	54.64	272.04	31.55	44.42	17.14	312.4	378.99	40.86	28.9	7.1	274.85	8.97	15.81
CD247	101.24	12.82	116.16	24.1	82.96	52.44	18.84	24.48	118.39	25.19	94.65	72.18	99.96	15.24	23.69	113.83	70.18	184.73	74.16	212.18	68.52
CD27	80.15	44.89	81.32	34.15	50.41	19.84	10.47	9.18	81.96	55.42	94.65	94.38	137.08	53.34	94.75	134.26	119.72	110.12	34.9	83.68	31.62
CD274	50.62	442.44	73.57	520.25	107.12	545.61	909.66	484.59	54.64	357.68	134.09	288.71	51.41	304.78	313.85	110.91	280.72	56.84	366.46	44.83	237.18
CD276	33.75	243.66	19.36	24.1	19.95	18.42	8.9	371.35	91.07	357.68	47.32	33.31	71.4	411.45	515.19	58.37	94.95	39.08	161.42	32.87	21.08
CD28	160.3	179.54	96.8	58.25	94.52	65.19	16.23	41.83	227.67	433.25	141.97	133.25	131.37	350.49	384.92	186.8	136.23	259.33	218.13	158.39	121.23
CD34	25.31	173.13	34.85	6.03	12.6	14.17	7.85	45.91	118.39	277.08	70.99	44.42	42.84	350.49	343.46	58.37	74.31	28.42	205.04	17.93	26.35
CD36	12.66	128.24	23.23	18.08	17.85	9.92	57.57	102.02	18.21	146.1	15.77	49.97	45.69	160.01	124.36	14.59	45.41	42.63	135.24	23.91	36.89
CD38	354.35	724.57	394.96	231	233.14	490.34	334.97	492.75	464.45	443.32	512.69	560.76	468.37	480.02	373.07	440.73	483	667.85	794	642.53	484.9
CD3D	227.8	96.18	151.01	72.31	172.23	72.28	40.3	49.99	91.07	141.06	78.87	166.56	197.06	91.43	118.44	137.18	111.46	184.73	148.33	140.46	150.21
CD3E	902.76	365.49	797.66	247.07	608.05	333.03	128.75	78.56	1019.96	549.12	891.29	649.59	936.73	449.55	467.82	703.41	532.53	1467.15	1051.4	1213.33	540.24
CD3EAP	12.66	76.95	15.49	18.08	8.4	7.09	4.19	3.06	45.53	20.15	7.89	27.76	19.99	83.81	65.14	26.27	53.67	10.66	26.18	11.95	10.54
CD3G	307.95	25.65	216.84	84.36	218.44	76.53	36.64	20.4	163.92	35.26	197.19	161.01	328.43	68.57	41.45	283.11	152.74	326.82	61.08	268.97	229.27
CD4	63.28	173.13	27.11	46.2	58.81	59.52	21.46	60.19	72.85	392.95	94.65	77.73	39.98	236.2	325.7	58.37	74.31	92.36	205.04	101.61	65.88
CD40	37.97	211.6	27.11	16.07	34.66	19.84	3.66	20.4	100.17	196.47	102.54	61.07	82.82	152.39	159.89	84.64	66.05	92.36	205.04	89.66	31.62
CD40LG	92.81	121.83	42.59	26.11	32.56	12.75	8.37	54.07	118.39	367.76	102.54	72.18	51.41	312.4	302.01	49.62	61.92	71.05	200.68	26.9	55.34
CD44	1463.82	1436.32	1235.22	1765.63	1342.12	1181.92	1916.14	1401.75	1147.46	433.25	1033.26	1243.66	882.47	480.02	373.07	802.65	817.38	1236.24	536.6	1356.78	1349.29
CD46	919.63	185.95	666.01	560.42	485.18	514.43	378.94	272.39	965.32	624.68	970.16	1299.18	791.08	289.54	142.12	677.14	652.25	564.83	183.23	609.65	608.76
CD48	923.85	602.74	824.77	574.48	1091.13	783.69	862.03	916.14	746.76	357.68	954.39	760.63	1148.07	320.02	355.31	858.1	747.2	1165.19	357.74	998.16	732.62
CD5	75.93	314.2	81.32	36.16	66.16	25.51	11.51	266.27	72.85	584.38	86.76	66.62	85.68	495.26	592.18	64.21	41.28	92.36	253.03	83.68	55.34
CD53	738.24	577.09	542.1	1279.53	826.49	882.89	1374.95	785.55	519.09	382.87	473.25	671.8	642.57	411.45	396.76	665.47	759.58	653.64	492.98	585.75	861.75
CD55	426.07	468.09	298.16	429.86	274.1	318.86	532.81	805.95	482.66	518.89	520.57	494.13	399.82	457.16	485.59	350.25	429.33	415.63	423.18	448.28	545.51
CD58	109.68	76.95	170.37	94.41	222.64	233.83	140.27	172.41	163.92	181.36	220.85	183.22	142.79	205.72	242.79	169.29	152.74	103.02	161.42	113.56	147.58
CD59	396.54	512.97	329.13	1122.85	307.7	316.03	1037.36	499.9	227.67	891.68	386.49	383.09	214.19	746.7	752.07	224.74	309.61	213.14	540.97	203.22	416.38
CD6	215.14	205.19	340.75	44.19	208.98	128.96	20.41	35.71	182.14	528.96	228.74	183.22	271.31	434.31	455.98	262.68	189.9	468.92	305.38	373.56	144.94
CD68	37.97	192.36	42.59	52.23	49.36	103.45	112.53	245.87	81.96	342.57	39.44	88.83	42.84	274.3	290.17	75.89	70.18	60.39	187.59	53.79	60.61
CD7	185.61	250.07	174.25	210.91	84.01	99.2	180.57	48.97	209.46	342.57	205.07	238.74	265.6	426.69	373.07	251.01	206.41	262.88	287.93	265.98	171.3
CD70	21.09	147.48	23.23	12.05	9.45	9.92	6.8	313.2	54.64	292.19	39.44	49.97	42.84	220.96	361.23	35.02	61.92	35.52	157.06	8.97	13.18
CD74	4615.03	1128.54	5827.59	1074.64	6659.15	7193.54	970.37	590.69	6338.34	911.83	6657.05	5429.9	9538.66	1066.72	675.08	9798.11	8409.08	7182.98	519.15	7770.1	5455.13
CD79A	257.33	436.03	255.56	62.27	203.73	168.64	48.68	177.51	464.45	564.23	481.14	294.26	839.63	617.17	621.79	741.35	615.1	426.29	353.37	382.53	176.57
CD79B	101.24	173.13	96.8	42.18	51.46	41.1	30.36	76.51	200.35	297.23	236.62	105.49	202.77	259.06	248.71	210.15	169.25	156.31	213.77	149.43	57.98
CD80	37.97	179.54	77.44	30.13	74.56	69.44	22.51	96.92	72.85	508.81	86.76	61.07	88.53	358.11	444.13	99.24	123.85	110.12	283.57	104.6	129.13
CD81	459.82	1102.89	336.88	407.76	318.2	236.67	569.97	732.5	336.95	488.66	489.02	371.99	442.66	540.98	408.6	323.98	371.54	483.13	405.73	424.37	426.92
CD82	168.74	1006.71	205.22	419.81	153.33	89.28	379.98	837.58	127.5	513.85	141.97	133.25	79.96	449.55	450.06	119.67	136.23	163.41	645.67	200.23	208.19
CD83	113.9	211.6	50.34	22.1	193.23	96.37	24.6	111.2	54.64	584.38	55.21	72.18	288.44	358.11	367.15	84.64	53.67	213.14	226.86	149.43	173.93
CD86	92.81	301.37	96.8	46.2	130.22	160.14	50.25	53.05	91.07	493.7	118.31	177.67	154.22	358.11	426.37	107.99	169.25	95.92	427.54	74.71	108.05
CD8A	37.97	115.42	38.72	28.12	37.81	22.67	6.8	109.16	27.32	246.85	94.65	66.62	54.26	251.44	236.87	29.19	49.54	53.29	100.34	53.79	39.53
CD8B	130.77	294.96	116.16	32.14	99.77	39.68	15.18	94.88	109.28	554.15	94.65	61.07	125.66	350.49	378.99	116.75	57.79	202.49	427.54	158.39	63.25
CD9	1383.67	519.38	1440.44	664.87	1492.3	1643.91	462.16	629.46	1429.77	670.02	1112.14	805.05	228.47	807.66	645.47	490.34	689.4	692.72	405.73	839.77	664.1
CD96	59.06	198.78	58.08	6.03	39.91	18.42	11.51	13.26	45.53	362.72	31.55	27.76	77.11	327.63	337.54	67.13	53.67	35.52	314.11	20.92	23.72
CD97	1506	4379.5	1250.71	4836.89	2451.1	2115.83	6587.94	3435	2404.2	584.38	1758.91	3786.49	882.47	891.47	438.21	779.3	2848.44	1026.65	946.69	1231.26	3794.88
CD99	556.84	545.03	696.99	333.44	291.95	231	176.38	547.85	974.43	816.12	654.66	494.13	485.5	1059.1	817.21	411.54	532.53	547.07	466.8	549.88	434.83
CDC42	1025.09	512.97	906.08	608.63	1264.41	1139.4	711.81	978.37	892.47	1375.31	978.05	1088.2	1296.57	921.95	1030.39	1094.52	1007.27	1463.59	1169.19	1503.22	1586.47
CDH5	8.44	70.53	7.74	6.03	4.2	1.42	3.66	23.46	45.53	267	23.66	33.31	22.85	236.2	319.78	17.51	24.77	24.87	253.03	14.94	7.91
CEACAM1	54.84	224.43	42.59	26.11	35.71	29.76	31.93	112.22	72.85	206.55	39.44	38.86	42.84	205.72	260.56	32.11	33.03	35.52	165.78	32.87	28.99
CEACAM6	33.75	166.72	34.85	38.16	16.8	11.34	34.54	42.85	127.5	196.47	39.44	55.52	39.98	129.53	130.28	32.11	57.79	31.97	135.24	23.91	42.17
CEACAM8	50.62	109.01	50.34	52.23	37.81	29.76	33.5	57.13	63.75	231.74	23.66	55.52	51.41	167.63	349.38	37.94	70.18	31.97	165.78	32.87	23.72
CEBPB	978.69	2487.91	1029.99	3788.36	1237.1	1381.74	5268.99	3080.99	601.05	700.25	504.8	1549.02	879.61	899.09	633.63	481.59	1936.11	717.59	1382.96	1013.1	3718.45
CEBPE	122.34	423.2	89.06	76.33	27.3	29.76	68.04	610.08	327.85	629.72	141.97	166.56	85.68	693.37	621.79	107.99	148.61	74.6	287.93	68.74	102.78
CENPF	54.84	179.54	23.23	24.1	27.3	21.26	30.88	25.5	81.96	307.3	23.66	61.07	28.56	274.3	296.09	49.62	33.03	46.18	510.43	32.87	42.17
CFB	12.66	153.89	7.74	6.03	4.2	2.83	7.33	34.69	36.43	282.11	23.66	5.55	17.14	266.68	266.48	14.59	24.77	7.1	274.85	17.93	21.08
CFD	670.74	288.55	689.24	261.13	1256.01	1201.76	195.75	354.01	737.65	211.59	520.57	516.34	705.4	297.16	254.64	542.88	813.25	593.25	78.53	803.91	856.48
CFH	29.53	38.47	38.72	22.1	10.5	31.18	16.23	76.51	27.32	35.26	31.55	33.31	22.85	76.19	29.61	32.11	28.9	14.21	21.81	14.94	23.72
CFI	21.09	89.77	15.49	16.07	7.35	8.5	5.23	41.83	18.21	352.64	47.32	22.21	22.85	167.63	213.18	17.51	24.77	35.52	226.86	29.89	15.81
CFL1	480.91	647.63	526.61	576.49	416.92	422.32	504.03	559.07	373.38	463.47	520.57	505.24	554.04	533.36	604.02	525.37	483	458.26	567.14	493.1	503.35
CFP	358.57	692.51	313.64	584.52	474.68	486.09	1062.49	932.46	774.08	272.04	418.04	444.16	345.56	274.3	248.71	268.52	532.53	301.96	335.92	406.44	534.97
CHIT1	25.31	218.01	23.23	40.17	14.7	22.67	14.13	263.21	127.5	267	55.21	94.38	59.97	251.44	302.01	55.46	82.56	21.31	170.14	23.91	34.26
CHUK	75.93	57.71	69.7	64.28	85.06	75.11	50.25	86.72	145.71	50.38	118.31	122.14	105.67	91.43	142.12	96.32	140.36	138.54	69.8	101.61	89.6
CIITA	46.4	76.95	46.47	16.07	75.61	51.02	10.47	11.22	45.53	25.19	70.99	49.97	117.09	68.57	41.45	116.75	107.33	53.29	8.73	68.74	52.71
CISH	25.31	391.14	23.23	26.11	10.5	12.75	31.93	379.51	9.11	483.63	7.89	22.21	25.7	342.87	390.84	20.43	66.05	31.97	100.34	26.9	26.35
CLEC4A	63.28	166.72	15.49	86.37	108.17	121.88	156.49	169.35	27.32	307.3	23.66	22.21	37.13	213.34	260.56	20.43	16.51	14.21	200.68	23.91	36.89
CLEC4E	67.5	141.07	73.57	138.6	105.02	86.45	192.08	167.31	36.43	40.3	55.21	83.28	42.84	30.48	11.84	32.11	78.44	28.42	56.71	35.86	52.71
CLEC5A	8.44	64.12	11.62	16.07	16.8	19.84	32.97	53.05	54.64	20.15	31.55	11.1	14.28	114.29	29.61	14.59	12.38	14.21	4.36	8.97	13.18
CLEC6A	33.75	205.19	27.11	18.08	16.8	18.42	19.89	48.97	63.75	372.79	55.21	22.21	22.85	251.44	242.79	32.11	49.54	28.42	174.51	11.95	13.18
CLEC7A	134.99	256.49	205.22	345.49	266.74	620.72	681.98	272.39	173.03	670.02	173.52	366.43	117.09	289.54	444.13	137.18	371.54	110.12	239.95	167.36	484.9
CLU	113.9	1167.01	247.82	253.09	50.41	68.02	687.74	1056.92	154.82	977.33	205.07	94.38	79.96	1059.1	917.88	102.15	103.2	78.15	776.55	119.54	97.51
CMA1	21.09	70.53	34.85	26.11	23.1	17.01	16.75	27.55	91.07	110.83	55.21	49.97	48.55	236.2	248.71	61.29	70.18	39.08	61.08	41.84	34.26
CMKLR1	37.97	198.78	42.59	46.2	17.85	38.26	34.54	203.02	127.5	594.46	63.1	111.04	59.97	533.36	515.19	110.91	99.08	28.42	261.76	32.87	113.32
CR1	71.71	102.59	54.21	16.07	28.35	25.51	19.89	46.93	81.96	367.76	102.54	66.62	77.11	236.2	230.95	46.7	53.67	110.12	178.87	89.66	31.62
CR2	37.97	211.6	38.72	12.05	14.7	18.42	6.8	24.48	127.5	438.29	39.44	44.42	57.12	365.73	426.37	75.89	45.41	46.18	296.66	44.83	34.26
CRADD	67.5	352.67	34.85	38.16	35.71	28.34	39.78	687.61	127.5	654.91	70.99	49.97	54.26	624.79	627.71	72.97	132.1	49.73	366.46	83.68	44.8
CREB1	118.12	141.07	100.68	116.5	137.57	120.46	157.02	112.22	100.17	347.61	205.07	149.91	159.93	342.87	302.01	107.99	218.79	120.78	314.11	137.47	144.94
CRP	29.53	173.13	30.98	18.08	8.4	8.5	15.18	158.13	45.53	342.57	55.21	44.42	34.27	243.82	302.01	37.94	41.28	28.42	174.51	29.89	23.72
CSF1	54.84	205.19	46.47	84.36	27.3	136.05	114.1	97.94	63.75	392.95	39.44	77.73	31.41	320.02	272.4	49.62	61.92	56.84	314.11	44.83	81.7
CSF1R	118.12	153.89	158.76	106.46	228.94	296.19	62.81	53.05	218.56	30.23	141.97	166.56	242.75	144.77	29.61	233.5	305.48	216.7	26.18	218.16	281.98
CSF2	37.97	121.83	27.11	14.06	14.7	9.92	4.71	21.42	136.6	307.3	31.55	55.52	25.7	312.4	349.38	26.27	28.9	39.08	191.96	26.9	34.26
CSF2RB	472.47	1070.83	290.41	2470.67	489.38	572.54	1749.18	767.19	391.59	528.96	205.07	1193.69	351.27	540.98	426.37	236.42	1300.37	198.94	558.42	262.99	1172.72
CSF3	25.31	147.48	30.98	10.04	11.55	8.5	6.28	123.44	45.53	332.49	47.32	22.21	25.7	358.11	302.01	37.94	45.41	14.21	183.23	29.89	31.62
CSF3R	1573.5	6707.1	1421.08	9129.44	2303.03	2542.4	8308.33	2960.61	1475.3	1274.55	1009.6	4930.21	1185.19	1645.79	669.16	773.46	3298.41	358.79	2037.35	785.98	3526.07
CTLA4	134.99	275.72	92.93	34.15	99.77	70.86	30.36	70.39	81.96	518.89	134.09	49.97	97.1	358.11	349.38	84.64	45.41	181.17	580.23	83.68	144.94
CTNNB1	181.4	262.9	201.35	90.39	181.68	126.13	115.67	111.2	154.82	438.29	197.19	144.35	191.34	380.97	367.15	189.72	165.13	323.27	309.75	251.03	142.31
CTSC	42.18	320.61	61.95	60.26	67.21	124.71	73.27	360.13	136.6	730.48	94.65	77.73	68.54	464.78	538.88	67.13	90.82	56.84	266.12	41.84	23.72
CTSG	12.66	44.89	7.74	6.03	3.15	2.83	3.14	17.34	45.53	5.04	7.89	22.21	19.99	30.48	5.92	14.59	8.26	7.1	13.09	2.99	7.91
CTSS	485.13	307.78	449.17	835.61	1308.52	1530.54	1372.33	528.46	519.09	377.83	449.59	738.42	645.43	419.07	325.7	589.58	672.89	415.63	344.65	573.79	801.14
CUL9	12.66	109.01	19.36	16.07	24.15	19.84	13.61	77.53	36.43	267	23.66	16.66	17.14	190.49	230.95	29.19	37.15	14.21	104.7	35.86	23.72
CX3CL1	12.66	294.96	11.62	8.03	7.35	4.25	6.8	445.83	36.43	418.13	7.89	16.66	22.85	213.34	396.76	26.27	53.67	10.66	187.59	11.95	10.54
CX3CR1	101.24	192.36	162.63	182.79	201.63	153.05	109.91	177.51	309.63	680.1	260.29	538.55	334.14	480.02	461.9	367.76	693.53	348.14	318.47	271.95	442.74
CXCL1	12.66	275.72	23.23	16.07	5.25	8.5	15.18	299.94	27.32	297.23	31.55	33.31	34.27	220.96	331.62	40.86	41.28	10.66	152.69	8.97	18.45
CXCL10	29.53	2975.24	23.23	202.88	21	1764.37	1934.46	5847.76	91.07	735.51	31.55	644.04	54.26	586.69	426.37	99.24	338.51	28.42	514.79	20.92	287.25
CXCL11	33.75	160.3	19.36	16.07	4.2	31.18	47.63	197.92	36.43	332.49	23.66	38.86	28.56	236.2	236.87	20.43	24.77	10.66	253.03	35.86	26.35
CXCL12	21.09	102.59	7.74	6.03	5.25	5.67	14.65	124.46	36.43	347.61	23.66	16.66	19.99	266.68	207.26	14.59	28.9	14.21	148.33	8.97	21.08
CXCL13	12.66	32.06	19.36	2.01	4.2	5.67	1.57	4.08	27.32	15.11	31.55	27.76	17.14	45.72	17.77	20.43	24.77	3.55	13.09	20.92	10.54
CXCL2	29.53	179.54	58.08	14.06	18.9	25.51	19.89	67.33	27.32	256.93	55.21	22.21	45.69	236.2	290.17	70.05	78.44	39.08	187.59	23.91	10.54
CXCL3	113.9	230.84	131.65	94.41	150.17	119.04	82.7	181.59	154.82	171.28	23.66	55.52	34.27	106.67	112.51	43.78	41.28	63.94	74.16	71.72	84.33
CXCL5	8.44	70.53	3.87	4.02	3.15	1.42	1	8.16	18.21	287.15	31.55	5.55	5.71	236.2	230.95	11.67	24.77	3.55	122.15	5.98	10.54
CXCL6	8.44	198.78	7.74	8.03	11.55	9.92	6.8	84.68	9.11	604.53	31.55	16.66	11.42	342.87	562.57	20.43	16.51	10.66	362.1	17.93	21.08
CXCL9	16.87	89.77	15.49	6.03	3.15	21.26	7.85	20.4	45.53	201.51	23.66	5.55	14.28	281.92	355.31	20.43	24.77	14.21	200.68	23.91	21.08
CXCR1	88.59	192.36	65.83	287.24	132.32	106.29	114.62	168.33	100.17	670.02	55.21	127.7	65.69	426.69	479.66	55.46	115.59	31.97	266.12	44.83	166.03
CXCR2	278.42	269.31	209.1	765.31	588.1	541.36	472.1	113.24	81.96	619.64	126.2	499.68	219.9	419.07	556.65	113.83	536.66	88.81	305.38	113.56	545.51
CXCR3	33.75	134.66	46.47	16.07	24.15	22.67	5.76	271.37	54.64	201.51	47.32	61.07	59.97	373.35	296.09	78.81	123.85	53.29	126.52	47.82	15.81
CXCR4	523.09	205.19	855.75	178.77	403.27	266.43	144.46	132.63	291.42	418.13	654.66	444.16	819.64	358.11	355.31	945.66	425.2	728.24	257.4	980.23	653.56
CXCR6	8.44	128.24	19.36	2.01	3.15	1.42	5.76	40.81	18.21	347.61	15.77	55.52	11.42	335.25	296.09	23.35	16.51	21.31	178.87	11.95	7.91
CYBB	274.2	1705.63	441.43	1140.93	431.62	1075.63	1602.63	2079.16	482.66	377.83	339.16	1032.68	454.09	510.5	296.09	493.26	986.63	312.61	418.81	397.47	911.82
CYSLTR1	84.37	128.24	92.93	56.24	100.82	85.03	47.63	98.96	127.5	307.3	189.3	111.04	142.79	175.25	219.11	166.37	156.87	138.54	130.88	107.59	102.78
CYSLTR2	12.66	173.13	3.87	4.02	6.3	7.09	4.19	19.38	36.43	357.68	39.44	27.76	19.99	304.78	278.32	14.59	20.64	7.1	261.76	8.97	10.54
DAXX	67.5	346.26	42.59	56.24	30.46	34.01	54.96	88.76	145.71	418.13	78.87	133.25	39.98	312.4	367.15	67.13	82.56	60.39	283.57	29.89	50.07
DDIT3	25.31	57.71	42.59	38.16	36.76	29.76	59.14	65.29	72.85	125.94	31.55	49.97	45.69	91.43	100.67	32.11	45.41	21.31	61.08	26.9	15.81
DDX3X	906.98	429.61	937.06	1044.51	1614.12	1843.73	1541.91	939.6	537.3	322.42	512.69	766.18	702.55	297.16	242.79	615.85	610.97	881	314.11	875.63	1043.59
DDX58	50.62	294.96	89.06	1392.01	78.76	984.93	2086.76	690.67	118.39	292.19	63.1	460.82	59.97	251.44	313.85	64.21	553.17	42.63	253.03	41.84	519.16
DECR1	822.61	205.19	456.91	321.39	109.22	136.05	260.13	92.84	400.7	443.32	560.01	466.37	359.84	419.07	207.26	288.95	388.05	245.12	270.48	265.98	379.49
DEFA1	118.12	1134.95	139.4	279.21	165.93	393.97	737.98	1322.17	291.42	423.17	149.86	216.53	97.1	365.73	378.99	70.05	152.74	42.63	418.81	62.76	86.97
DEFB1	4.22	121.83	3.87	8.03	1.05	2.83	4.19	29.59	27.32	362.72	15.77	5.55	11.42	228.58	230.95	11.67	16.51	3.55	178.87	8.97	7.91
DEFB103A	42.18	128.24	27.11	10.04	11.55	11.34	9.94	17.34	27.32	327.45	39.44	22.21	17.14	289.54	296.09	29.19	20.64	24.87	279.21	20.92	28.99
DEFB4A	25.31	916.94	19.36	24.1	10.5	5.67	26.17	515.2	91.07	3002.51	63.1	55.52	39.98	2369.64	2718.1	14.59	53.67	28.42	794	14.94	23.72
DHX58	42.18	288.55	89.06	423.83	23.1	303.27	657.9	492.75	18.21	226.7	70.99	283.15	48.55	320.02	325.7	61.29	301.36	46.18	148.33	32.87	271.44
DNAJA1	113.9	397.55	69.7	233.01	111.32	172.89	263.79	223.42	163.92	831.23	197.19	299.81	137.08	678.13	1054.08	122.59	185.77	113.68	680.57	116.55	200.29
DOCK9	21.09	102.59	34.85	22.1	34.66	34.01	7.33	22.44	63.75	201.51	23.66	66.62	39.98	198.1	225.03	14.59	49.54	53.29	122.15	56.78	23.72
DPP4	67.5	115.42	34.85	24.1	57.76	31.18	23.03	21.42	63.75	261.96	78.87	33.31	68.54	205.72	242.79	55.46	70.18	60.39	257.4	38.85	36.89
DUSP4	21.09	89.77	42.59	12.05	36.76	8.5	4.71	18.36	18.21	181.36	47.32	44.42	45.69	137.15	165.81	49.62	20.64	60.39	231.22	20.92	34.26
DYSF	33.75	480.91	50.34	1122.85	52.51	219.66	1223.17	607.02	36.43	528.96	15.77	227.63	14.28	510.5	438.21	32.11	173.38	28.42	375.19	11.95	432.19
EBI3	50.62	275.72	23.23	6.03	9.45	2.83	5.76	162.21	54.64	473.55	31.55	27.76	37.13	251.44	361.23	23.35	45.41	14.21	209.41	17.93	15.81
EDNRB	21.09	134.66	7.74	14.06	4.2	1.42	12.04	63.25	36.43	317.38	7.89	5.55	28.56	182.87	219.11	20.43	12.38	14.21	200.68	8.97	5.27
EEF1A1	16042.9	8528.15	15612.5	6253.01	14654.1	10924.9	7754.58	9980.57	15873.2	12725.4	17021.2	13597	17283.8	9600.46	9208.37	16639.6	11691	19417.5	7756.77	17584.3	11150.1
EGR1	122.34	147.48	69.7	40.17	341.31	89.28	51.29	75.49	154.82	352.64	47.32	161.01	208.48	243.82	219.11	84.64	74.31	174.07	191.96	62.76	260.9
ELK1	46.4	634.8	23.23	18.08	22.05	15.59	23.55	1087.53	81.96	1405.54	55.21	44.42	28.56	1066.72	1231.73	17.51	45.41	28.42	711.11	17.93	21.08
ENPP4	21.09	173.13	61.95	10.04	26.25	26.93	10.47	27.55	36.43	332.49	23.66	44.42	54.26	243.82	325.7	49.62	37.15	71.05	209.41	47.82	39.53
ENTPD1	33.75	57.71	42.59	28.12	36.76	49.6	20.94	18.36	54.64	55.42	70.99	55.52	42.84	60.96	71.06	40.86	82.56	24.87	43.63	35.86	42.17
EOMES	21.09	153.89	27.11	18.08	17.85	12.75	9.42	15.3	72.85	317.38	31.55	55.52	37.13	281.92	361.23	26.27	33.03	46.18	235.58	17.93	10.54
EWSR1	350.14	294.96	391.09	182.79	277.25	330.2	281.06	226.48	227.67	418.13	205.07	305.36	354.13	335.25	272.4	323.98	276.59	461.81	405.73	418.39	395.3
F13A1	269.98	314.2	398.83	313.35	241.54	303.27	177.43	219.34	227.67	70.53	220.85	161.01	54.26	358.11	189.5	102.15	132.1	85.26	87.25	122.53	129.13
FADD	67.5	320.61	58.08	58.25	69.31	79.36	77.46	158.13	136.6	493.7	78.87	77.73	48.55	419.07	408.6	90.48	53.67	74.6	410.09	110.57	55.34
FAS	88.59	269.31	85.19	202.88	99.77	199.82	262.74	235.67	218.56	236.77	102.54	227.63	91.39	289.54	266.48	140.1	181.64	103.02	235.58	65.75	226.64
FASLG	21.09	121.83	42.59	20.09	24.15	29.76	6.8	29.59	63.75	342.57	39.44	72.18	37.13	289.54	396.76	64.21	70.18	39.08	266.12	35.86	34.26
FCAR	16.87	134.66	7.74	28.12	73.51	77.94	115.15	287.7	72.85	261.96	23.66	27.76	39.98	243.82	189.5	23.35	28.9	17.76	100.34	17.93	28.99
FCER1A	67.5	262.9	30.98	10.04	48.31	22.67	10.47	53.05	118.39	498.74	78.87	72.18	59.97	449.55	438.21	87.56	74.31	71.05	322.84	53.79	86.97
FCER1G	295.29	1211.9	394.96	1627.03	595.45	541.36	1784.24	1882.26	391.59	367.76	394.37	849.46	459.8	472.4	242.79	350.25	763.71	444.05	353.37	439.31	787.96
FCGR1A	12.66	185.95	23.23	130.56	7.35	63.77	247.04	167.31	27.32	186.4	15.77	105.49	8.57	182.87	171.73	26.27	37.15	14.21	165.78	14.94	73.79
FCGR2A	168.74	468.09	170.37	1197.17	598.6	775.19	1079.76	676.39	45.53	231.74	141.97	460.82	108.52	259.06	302.01	128.42	433.46	31.97	231.22	77.7	505.98
FCGR2B	257.33	500.15	240.07	1078.66	691.01	1074.21	1462.88	837.58	200.35	377.83	228.74	394.19	294.16	342.87	396.76	210.15	528.41	145.65	279.21	233.1	569.23
FCGR3A	97.03	211.6	123.91	347.5	149.12	233.83	299.38	320.34	136.6	418.13	118.31	377.54	157.07	304.78	254.64	233.5	350.89	184.73	266.12	125.52	450.64
FCGRT	156.08	378.32	151.01	251.08	206.88	127.54	88.45	463.17	182.14	680.1	118.31	183.22	177.06	365.73	580.33	175.12	189.9	106.57	305.38	143.45	176.57
FEZ1	29.53	44.89	23.23	18.08	10.5	8.5	4.71	3.06	54.64	10.08	15.77	22.21	31.41	38.1	29.61	35.02	24.77	24.87	21.81	17.93	10.54
FKBP5	118.12	250.07	73.57	102.44	87.16	89.28	163.82	339.73	109.28	382.87	102.54	166.56	88.53	396.21	325.7	55.46	82.56	152.75	274.85	122.53	89.6
FLT1	12.66	51.3	15.49	10.04	7.35	4.25	6.28	19.38	54.64	40.3	23.66	49.97	37.13	53.34	41.45	17.51	16.51	14.21	17.45	17.93	10.54
FLT3LG	80.15	160.3	96.8	40.17	134.42	100.62	39.78	141.81	91.07	307.3	134.09	111.04	131.37	152.39	219.11	93.4	99.08	184.73	139.6	101.61	97.51
FN1	185.61	282.13	383.34	150.65	540.84	1316.55	282.63	225.46	245.88	579.34	244.51	188.77	99.96	464.78	414.52	81.72	123.85	113.68	414.45	271.95	218.73
FOS	341.7	243.66	178.12	210.91	630.1	124.71	214.07	157.11	218.56	357.68	149.86	349.78	676.84	259.06	355.31	259.77	169.25	369.45	218.13	134.48	429.56
FOSB	139.21	192.36	69.7	72.31	367.56	82.2	24.08	368.29	191.24	478.59	78.87	149.91	288.44	220.96	313.85	72.97	66.05	106.57	139.6	59.77	158.12
FOXJ1	4.22	147.48	3.87	6.03	2.1	1.42	2.62	40.81	45.53	256.93	31.55	22.21	2.86	137.15	225.03	5.84	8.26	17.76	152.69	8.97	7.91
FOXP3	8.44	192.36	30.98	16.07	15.75	17.01	13.08	280.55	18.21	337.53	31.55	38.86	25.7	266.68	213.18	17.51	20.64	10.66	231.22	35.86	23.72
FPGS	33.75	70.53	23.23	14.06	9.45	14.17	8.37	148.95	45.53	125.94	47.32	22.21	22.85	129.53	94.75	11.67	41.28	10.66	47.99	23.91	23.72
FPR2	4.22	294.96	19.36	194.84	64.06	111.96	446.45	519.28	27.32	503.78	47.32	44.42	2.86	358.11	432.29	20.43	41.28	10.66	340.29	23.91	31.62
FUT5	16.87	436.03	7.74	20.09	7.35	8.5	14.13	603.96	72.85	1052.89	55.21	11.1	22.85	937.19	959.33	11.67	41.28	10.66	444.99	2.99	5.27
FXYD2	12.66	19.24	15.49	8.03	4.2	8.5	5.23	11.22	9.11	15.11	7.89	22.21	11.42	68.57	35.53	23.35	24.77	21.31	17.45	8.97	21.08
FYN	244.67	224.43	240.07	66.29	203.73	140.3	61.76	63.25	209.46	377.83	260.29	138.8	265.6	464.78	485.59	218.9	148.61	273.54	349.01	277.93	147.58
GAPDH	320.61	2340.43	394.96	1199.18	385.41	399.64	1015.38	1540.5	573.73	3289.66	362.82	649.59	465.51	2880.14	2783.24	323.98	532.53	394.32	2547.78	475.17	687.82
GATA3	42.18	262.9	19.36	8.03	18.9	21.26	9.94	192.82	81.96	775.82	78.87	61.07	42.84	472.4	491.51	43.78	24.77	35.52	383.91	32.87	10.54
GBP1	67.5	666.86	112.29	1910.25	216.34	3892.96	2817.94	1643.54	81.96	231.74	165.64	1571.23	97.1	518.12	378.99	239.33	1263.22	71.05	257.4	98.62	2074.01
GFI1	29.53	301.37	27.11	32.14	16.8	17.01	10.99	702.91	163.92	458.44	39.44	83.28	48.55	327.63	527.04	61.29	53.67	60.39	322.84	50.8	28.99
GNAQ	636.99	237.25	545.97	516.23	972.46	772.36	451.16	164.25	774.08	136.02	591.56	538.55	297.01	358.11	207.26	294.79	565.56	383.66	91.62	409.42	519.16
GNAS	1025.09	519.38	960.29	749.24	925.2	792.2	743.74	404	1120.14	609.57	970.16	821.7	691.12	563.84	438.21	718	619.23	952.05	597.68	956.32	772.15
GNB1	358.57	468.09	371.73	417.8	733.02	738.34	543.28	860.02	291.42	297.23	315.5	366.43	416.96	403.83	361.23	353.16	379.79	369.45	235.58	382.53	455.91
GNGT1	21.09	44.89	23.23	4.02	8.4	8.5	1.57	10.2	63.75	30.23	63.1	27.76	42.84	114.29	65.14	35.02	49.54	17.76	26.18	29.89	26.35
GNLY	160.3	275.72	181.99	104.45	269.89	103.45	93.69	364.21	200.35	518.89	157.75	299.81	345.56	556.22	521.12	148.85	189.9	486.68	492.98	409.42	197.65
GP1BB	118.12	128.24	104.55	36.16	27.3	21.26	31.93	98.96	72.85	110.83	94.65	44.42	39.98	274.3	159.89	61.29	49.54	56.84	56.71	23.91	21.08
GPR183	569.5	166.72	360.11	82.36	693.11	290.52	72.23	34.69	300.52	438.29	323.39	399.75	965.29	297.16	343.46	1044.9	421.07	753.11	209.41	367.59	453.28
GRB2	130.77	237.25	151.01	162.7	197.43	228.16	154.4	239.75	127.5	503.78	118.31	194.32	219.9	297.16	390.84	245.17	210.54	134.99	287.93	161.38	163.39
GTF3C1	29.53	160.3	54.21	22.1	29.4	19.84	15.18	166.29	100.17	352.64	63.1	44.42	57.12	259.06	337.54	67.13	61.92	39.08	165.78	35.86	39.53
GZMA	33.75	153.89	58.08	32.14	16.8	8.5	7.33	105.08	36.43	372.79	39.44	38.86	45.69	304.78	361.23	32.11	49.54	99.47	554.06	86.67	36.89
GZMB	843.7	916.94	999.02	369.6	829.64	375.55	267.45	482.55	573.73	1672.54	473.25	760.63	1093.8	1478.17	1486.37	782.21	809.12	1808.18	4846.89	1437.47	930.27
GZMH	172.96	160.3	267.18	62.27	246.79	80.78	45.54	67.33	245.88	589.42	228.74	283.15	494.07	403.83	337.54	373.6	350.89	738.9	523.52	549.88	318.88
GZMK	42.18	83.36	30.98	24.1	67.21	9.92	13.61	9.18	63.75	156.17	39.44	22.21	105.67	114.29	159.89	87.56	37.15	53.29	117.79	26.9	26.35
GZMM	37.97	352.67	46.47	16.07	52.51	28.34	10.47	357.07	127.5	377.83	118.31	61.07	62.83	335.25	414.52	96.32	111.46	99.47	248.67	71.72	47.44
HAMP	12.66	38.47	11.62	24.1	9.45	11.34	4.71	34.69	45.53	15.11	23.66	44.42	22.85	38.1	59.22	26.27	41.28	21.31	13.09	20.92	15.81
HDAC4	25.31	121.83	61.95	76.33	68.26	52.44	62.81	49.99	100.17	191.43	39.44	44.42	45.69	213.34	236.87	52.54	61.92	53.29	117.79	41.84	57.98
HERC5	37.97	378.32	116.16	2508.84	80.86	1965.61	3631.82	618.24	36.43	282.11	55.21	1177.03	51.41	320.02	225.03	72.97	825.63	39.08	279.21	59.77	1080.49
HIF1A	274.2	256.49	247.82	275.19	494.63	498.84	508.21	573.35	200.35	372.79	149.86	260.95	205.62	365.73	420.45	175.12	194.02	294.85	318.47	307.82	424.29
HLA-A	1282.42	1500.44	1146.16	1990.6	1218.2	1387.41	1582.21	1019.18	591.94	408.06	552.12	749.53	439.81	312.4	337.54	294.79	499.51	863.24	602.04	893.56	1560.12
HLA-B	3400.11	5039.95	3775.35	7562.67	4030.56	5607.73	6878.42	4536.81	1375.13	1858.93	1348.76	2426.24	2279	1920.09	1598.88	1929.27	3339.69	1708.71	1618.54	1993.33	3652.57
HLA-C	4.22	25.65	19.36	14.06	3.15	7.09	1.05	1.02	2504.37	1395.46	2232.16	2964.79	17.14	76.19	5.92	14.59	28.9	1104.8	868.17	1276.09	1683.98
HLA-DMA	497.78	243.66	561.46	104.45	516.69	530.02	70.13	165.27	664.8	720.4	536.35	427.51	762.52	518.12	485.59	852.26	701.79	703.38	405.73	741.15	632.48
HLA-DMB	63.28	32.06	50.34	16.07	48.31	39.68	9.94	13.26	100.17	50.38	78.87	77.73	108.52	83.81	41.45	125.5	94.95	74.6	21.81	38.85	57.98
HLA-DOB	122.34	256.49	108.42	40.17	49.36	26.93	18.32	70.39	218.56	463.47	141.97	138.8	139.94	274.3	355.31	215.98	206.41	124.33	191.96	101.61	65.88
HLA-DPA1	856.35	525.8	1072.59	210.91	880.05	1026.03	133.47	220.36	282.31	518.89	276.06	238.74	791.08	426.69	307.93	872.69	821.51	650.09	296.66	729.19	716.81
HLA-DPB1	1016.66	936.17	1351.38	162.7	1240.25	1116.73	171.15	358.09	1648.33	1989.92	1963.99	1388.01	2313.27	1470.55	1332.4	2498.42	2303.52	1637.66	1060.12	1691.49	993.52
HLA-DQA1	615.9	301.37	538.23	112.49	556.59	413.81	118.81	86.72	837.83	629.72	828.19	560.76	933.87	464.78	378.99	948.58	776.1	642.99	322.84	561.84	324.15
HLA-DQB1	75.93	96.18	46.47	14.06	91.37	92.12	22.51	25.5	163.92	100.76	157.75	61.07	142.79	144.77	136.2	151.77	136.23	71.05	34.9	50.8	57.98
HLA-DRA	2560.63	551.44	2555.62	441.91	3533.83	3635.03	483.09	324.42	2076.35	715.36	2681.75	1937.66	4997.8	792.42	461.9	4763.34	3517.2	2468.93	436.26	2340	1968.59
HLA-DRB1	1413.2	929.76	1665.03	231	2093	1954.27	271.12	950.82	3059.89	1899.24	2721.19	1976.53	2861.6	1379.11	1166.59	2965.41	2885.59	3246.9	1191	3371.03	2630.06
HMGB1	1269.77	1308.08	809.28	413.79	600.7	637.72	585.68	670.27	610.16	4005.02	757.2	793.94	1042.4	2712.51	3191.84	875.61	904.07	1026.65	2377.64	1060.92	1307.12
HMGB2	278.42	436.03	205.22	92.4	192.18	153.05	287.34	364.21	291.42	523.93	268.17	249.84	282.73	632.41	639.55	265.6	264.2	351.69	750.37	277.93	192.38
HMGN1	434.51	852.82	379.47	347.5	317.15	209.74	257.51	588.65	455.34	1455.91	441.7	338.67	554.04	1074.34	1113.29	510.77	437.59	479.58	894.34	496.09	350.5
HP	16.87	230.84	15.49	142.62	10.5	7.09	242.85	377.47	81.96	226.7	55.21	44.42	25.7	213.34	219.11	26.27	37.15	7.1	218.13	17.93	18.45
HSD11B1	12.66	185.95	3.87	14.06	10.5	11.34	32.97	146.91	63.75	488.66	31.55	5.55	17.14	388.59	450.06	17.51	37.15	14.21	314.11	14.94	10.54
HSH2D	130.77	557.86	73.57	405.75	95.57	365.63	424.47	146.91	145.71	871.53	141.97	199.87	99.96	601.93	633.63	84.64	202.28	60.39	527.88	116.55	234.54
HSPA1B	21.09	493.74	27.11	104.45	48.31	153.05	253.85	891.65	63.75	816.12	63.1	172.11	45.69	434.31	550.73	43.78	144.49	53.29	414.45	53.79	234.54
HSPA1L	37.97	173.13	23.23	16.07	13.65	24.09	13.08	107.12	127.5	473.55	23.66	27.76	39.98	312.4	361.23	43.78	82.56	39.08	200.68	23.91	23.72
HSPB1	25.31	250.07	11.62	60.26	3.15	4.25	36.11	309.12	54.64	246.85	31.55	44.42	14.28	198.1	236.87	17.51	33.03	10.66	161.42	14.94	23.72
HSPB2	227.8	737.4	228.46	176.76	69.31	76.53	27.74	701.89	564.62	957.17	410.15	405.3	308.44	1348.64	1213.96	396.94	458.23	259.33	567.14	224.14	163.39
ICAM1	37.97	1102.89	54.21	64.28	54.61	202.65	272.69	663.13	91.07	539.04	110.42	194.32	42.84	411.45	604.02	37.94	45.41	71.05	392.64	104.6	65.88
ICAM2	248.89	269.31	247.82	152.66	295.1	325.95	269.55	577.43	509.98	453.4	354.94	260.95	294.16	457.16	497.43	288.95	330.25	294.85	270.48	248.05	252.99
ICAM3	168.74	211.6	166.5	317.37	137.57	147.39	317.7	186.7	191.24	292.19	157.75	116.59	108.52	236.2	302.01	90.48	161	60.39	231.22	137.47	181.84
ICAM4	126.55	205.19	89.06	46.2	12.6	11.34	61.76	637.62	54.64	644.83	55.21	55.52	19.99	388.59	479.66	43.78	70.18	74.6	257.4	32.87	57.98
ICAM5	33.75	192.36	19.36	20.09	13.65	15.59	17.27	351.97	81.96	282.11	23.66	44.42	42.84	259.06	355.31	32.11	66.05	53.29	152.69	35.86	18.45
ICOS	118.12	153.89	151.01	30.13	178.53	93.53	19.89	25.5	127.5	231.74	118.31	133.25	145.65	335.25	432.29	122.59	140.36	145.65	349.01	191.26	231.91
ICOSLG	54.84	224.43	27.11	14.06	74.56	42.51	11.51	97.94	45.53	554.15	15.77	44.42	54.26	312.4	284.25	49.62	45.41	81.71	261.76	29.89	26.35
IDO1	206.71	2673.86	247.82	3428.81	176.43	1235.77	3108.95	3294.21	282.31	231.74	260.29	1793.31	254.17	480.02	343.46	356.08	1622.37	42.63	270.48	62.76	872.29
IFI16	814.17	641.21	902.21	2422.46	695.21	2165.43	2333.81	864.11	764.97	564.23	907.06	1965.42	634.01	685.75	503.35	963.17	1246.71	1058.62	545.33	1001.15	1449.43
IFI27	25.31	11349.5	143.27	4810.78	43.06	922.58	5986.56	6727.17	72.85	2579.33	78.87	1626.75	102.81	5097.39	2830.61	157.61	1948.5	21.31	1801.77	38.85	766.88
IFI35	33.75	141.07	42.59	447.93	18.9	127.54	286.3	61.21	91.07	40.3	31.55	155.46	51.41	60.96	53.3	46.7	181.64	46.18	65.44	23.91	173.93
IFI44	25.31	327.02	46.47	1024.43	90.31	1420	1572.79	828.4	18.21	493.7	55.21	360.88	34.27	403.83	455.98	46.7	322	21.31	283.57	38.85	495.44
IFI44L	33.75	230.84	50.34	385.67	32.56	632.06	614.99	548.87	72.85	282.11	47.32	199.87	45.69	449.55	331.62	23.35	189.9	24.87	239.95	17.93	318.88
IFI6	54.84	1481.21	131.65	3501.12	119.72	2390.76	4654	2671.89	36.43	942.06	78.87	1171.48	105.67	1798.18	716.54	125.5	1349.91	81.71	676.21	65.75	1818.38
IFIH1	63.28	557.86	143.27	1363.89	105.02	996.27	2078.39	645.78	63.75	251.89	173.52	655.14	142.79	358.11	230.95	148.85	862.79	99.47	401.36	95.63	885.47
IFIT1	641.21	468.09	391.09	3358.51	86.11	2182.44	5559.47	1982.24	127.5	448.36	134.09	2298.54	254.17	487.64	248.71	122.59	1304.5	63.94	226.86	65.75	1449.43
IFIT2	25.31	416.79	61.95	4911.21	51.46	3045.49	6256.63	1698.63	27.32	272.04	39.44	1487.95	31.41	426.69	284.25	29.19	999.02	17.76	366.46	26.9	1897.44
IFIT3	37.97	448.85	85.19	2621.32	101.87	2023.71	5496.66	1519.07	45.53	357.68	55.21	1232.55	14.28	548.6	313.85	67.13	899.94	53.29	296.66	53.79	1752.49
IFIT5	25.31	391.14	73.57	431.87	63.01	469.08	798.17	364.21	63.75	780.85	94.65	516.34	68.54	472.4	491.51	75.89	342.64	56.84	466.8	53.79	210.83
IFITM1	1889.89	2148.07	1905.1	10155.9	1358.92	4023.34	6368.11	1903.69	1274.95	1335.01	1419.75	3991.92	3301.4	1744.85	1332.4	2997.52	4256.14	2493.79	1221.54	1942.53	4100.57
IFNA1/13	16.87	160.3	15.49	4.02	4.2	5.67	6.8	33.67	45.53	408.06	31.55	27.76	22.85	190.49	313.85	11.67	20.64	10.66	239.95	14.94	13.18
IFNA2	21.09	198.78	15.49	8.03	4.2	5.67	5.23	24.48	27.32	362.72	15.77	11.1	14.28	335.25	349.38	14.59	28.9	7.1	253.03	14.94	7.91
IFNAR1	71.71	109.01	30.98	52.23	68.26	87.86	72.23	72.43	127.5	30.23	110.42	105.49	74.25	53.34	130.28	96.32	86.69	49.73	43.63	62.76	65.88
IFNAR2	21.09	128.24	46.47	44.19	18.9	22.67	24.08	86.72	9.11	246.85	47.32	22.21	19.99	167.63	254.64	17.51	37.15	14.21	143.97	17.93	13.18
IFNB1	12.66	166.72	3.87	8.03	9.45	7.09	10.47	20.4	63.75	327.45	23.66	38.86	17.14	281.92	414.52	35.02	66.05	17.76	375.19	2.99	23.72
IFNG	16.87	160.3	7.74	6.03	8.4	5.67	4.71	9.18	27.32	236.77	23.66	61.07	22.85	198.1	331.62	14.59	33.03	17.76	301.02	14.94	13.18
IFNGR1	244.67	416.79	286.54	634.74	559.74	501.68	700.3	407.06	282.31	322.42	283.95	410.85	214.19	380.97	378.99	204.31	466.48	209.59	383.91	274.94	674.64
IGF2R	329.04	288.55	348.49	785.39	708.87	671.74	743.22	323.4	300.52	75.57	197.19	577.41	274.17	106.67	47.37	294.79	412.82	202.49	143.97	286.9	566.6
IGJ(JCHAIN)	447.16	275.72	352.37	367.59	293	374.13	322.41	149.97	1229.42	554.15	2034.97	1610.09	696.84	396.21	420.45	785.13	999.02	451.16	427.54	418.39	603.49
IGLV10-54	12.66	141.07	19.36	12.05	10.5	11.34	11.51	12.24	81.96	513.85	70.99	72.18	25.7	327.63	325.7	11.67	37.15	39.08	270.48	17.93	21.08
IKBKAP	54.84	70.53	69.7	32.14	59.86	46.77	20.94	19.38	63.75	45.34	165.64	83.28	105.67	137.15	88.83	84.64	61.92	113.68	56.71	56.78	76.42
IKBKB	118.12	166.72	123.91	46.2	123.92	75.11	91.59	91.82	163.92	357.68	70.99	83.28	108.52	297.16	313.85	140.1	132.1	134.99	261.76	122.53	60.61
IKBKE	29.53	269.31	61.95	34.15	43.06	31.18	38.73	110.18	109.28	554.15	70.99	77.73	45.69	297.16	408.6	90.48	74.31	67.5	344.65	71.72	47.44
IKBKG	50.62	166.72	46.47	92.4	86.11	51.02	94.21	99.98	136.6	30.23	86.76	49.97	57.12	45.72	47.37	61.29	94.95	60.39	61.08	62.76	44.8
IKZF1	409.19	538.62	317.52	584.52	694.16	578.2	567.36	570.29	710.33	695.21	678.32	760.63	359.84	464.78	544.8	458.24	532.53	664.3	641.31	618.62	648.29
IKZF2	21.09	83.36	23.23	10.04	14.7	21.26	11.51	18.36	54.64	216.62	55.21	38.86	19.99	205.72	106.59	23.35	33.03	14.21	148.33	23.91	26.35
IKZF3	172.96	288.55	209.1	54.23	163.83	102.04	52.34	172.41	218.56	806.04	197.19	260.95	299.87	655.27	663.24	245.17	206.41	337.48	458.08	307.82	129.13
IL10	16.87	147.48	11.62	14.06	18.9	4.25	8.37	45.91	27.32	282.11	31.55	27.76	22.85	175.25	177.65	32.11	45.41	24.87	139.6	14.94	21.08
IL10RA	84.37	25.65	81.32	32.14	149.12	213.99	73.8	114.26	100.17	40.3	63.1	83.28	111.38	53.34	35.53	148.85	82.56	56.84	34.9	74.71	71.15
IL10RB	198.27	294.96	197.48	377.63	365.46	420.9	421.33	496.84	236.78	377.83	141.97	227.63	194.2	259.06	325.7	192.63	189.9	216.7	257.4	173.33	305.7
IL11	16.87	102.59	11.62	4.02	5.25	1.42	2.09	149.97	54.64	317.38	7.89	11.1	22.85	213.34	248.71	14.59	12.38	10.66	161.42	2.99	7.91
IL11RA	21.09	365.49	54.21	12.05	33.61	8.5	6.28	642.72	54.64	866.49	70.99	44.42	42.84	586.69	609.94	29.19	33.03	56.84	353.37	68.74	26.35
IL12A	25.31	32.06	7.74	10.04	4.2	5.67	1.05	11.22	18.21	25.19	15.77	44.42	11.42	53.34	47.37	14.59	33.03	7.1	13.09	17.93	13.18
IL12B	21.09	198.78	11.62	18.08	8.4	7.09	5.76	189.76	63.75	549.12	23.66	5.55	22.85	220.96	331.62	29.19	33.03	14.21	226.86	17.93	13.18
IL12RB1	25.31	262.9	19.36	16.07	7.35	9.92	9.42	41.83	91.07	508.81	39.44	38.86	37.13	457.16	485.59	49.62	24.77	46.18	335.92	26.9	18.45
IL12RB2	12.66	128.24	30.98	28.12	13.65	19.84	16.75	25.5	63.75	292.19	15.77	38.86	28.56	175.25	230.95	49.62	53.67	31.97	261.76	20.92	15.81
IL13	29.53	218.01	15.49	14.06	8.4	5.67	7.33	118.34	91.07	518.89	31.55	33.31	14.28	411.45	390.84	17.51	16.51	24.87	431.9	11.95	18.45
IL13RA1	75.93	70.53	69.7	158.69	156.48	192.73	127.18	104.06	45.53	115.87	23.66	66.62	42.84	114.29	100.67	40.86	123.85	35.52	69.8	35.86	113.32
IL15	59.06	153.89	38.72	42.18	63.01	103.45	37.16	52.03	136.6	277.08	149.86	49.97	82.82	388.59	355.31	107.99	78.44	74.6	183.23	38.85	81.7
IL16	97.03	166.72	92.93	110.48	141.77	86.45	94.21	53.05	91.07	418.13	78.87	72.18	97.1	434.31	343.46	70.05	74.31	74.6	392.64	128.51	57.98
IL17A	8.44	76.95	27.11	12.05	12.6	9.92	10.99	13.26	118.39	196.47	31.55	33.31	8.57	243.82	189.5	29.19	37.15	14.21	100.34	8.97	18.45
IL17B	8.44	230.84	27.11	10.04	3.15	12.75	5.76	508.06	36.43	670.02	39.44	77.73	11.42	495.26	479.66	32.11	33.03	17.76	305.38	17.93	10.54
IL17F	16.87	314.2	30.98	8.03	6.3	7.09	11.51	61.21	81.96	826.19	39.44	38.86	25.7	472.4	639.55	20.43	74.31	21.31	418.81	20.92	13.18
IL17RA	257.33	557.86	236.2	962.16	1173.04	1472.44	1968.48	1166.08	437.13	90.68	299.72	410.85	219.9	190.49	124.36	248.09	511.89	198.94	183.23	268.97	532.34
IL18	147.65	211.6	85.19	136.59	35.71	22.67	118.29	297.9	54.64	307.3	102.54	38.86	79.96	320.02	272.4	67.13	78.44	14.21	178.87	47.82	39.53
IL18R1	12.66	301.37	46.47	233.01	16.8	11.34	333.4	237.71	45.53	347.61	23.66	49.97	25.7	236.2	361.23	37.94	41.28	31.97	314.11	29.89	34.26
IL18RAP	46.4	166.72	23.23	82.36	12.6	18.42	64.9	72.43	63.75	528.96	70.99	61.07	45.69	556.22	592.18	93.4	49.54	28.42	301.02	35.86	28.99
IL19	4.22	25.65	3.87	6.03	7.35	2.83	2.09	5.1	45.53	30.23	39.44	27.76	25.7	60.96	47.37	11.67	12.38	7.1	26.18	14.94	15.81
IL1A	16.87	179.54	7.74	10.04	7.35	9.92	17.27	27.55	100.17	518.89	31.55	44.42	57.12	342.87	396.76	17.51	37.15	7.1	239.95	17.93	18.45
IL1B	88.59	237.25	58.08	140.61	126.02	229.58	241.81	108.14	91.07	392.95	15.77	99.94	68.54	350.49	290.17	72.97	165.13	74.6	244.31	47.82	179.2
IL1R1	80.15	686.1	77.44	206.89	164.88	89.28	338.11	892.67	81.96	987.4	70.99	99.94	65.69	685.75	592.18	72.97	107.33	21.31	449.35	50.8	144.94
IL1R2	88.59	955.41	30.98	40.17	123.92	52.44	130.85	1149.76	91.07	377.83	39.44	49.97	74.25	312.4	278.32	70.05	37.15	24.87	292.3	23.91	28.99
IL1RAP	181.4	557.86	166.5	1528.6	501.98	522.93	1336.22	626.4	136.6	458.44	70.99	344.23	99.96	518.12	384.92	119.67	222.92	71.05	383.91	68.74	287.25
IL1RL1	29.53	51.3	19.36	24.1	6.3	5.67	21.98	71.41	27.32	90.68	47.32	44.42	19.99	83.81	112.51	23.35	28.9	21.31	47.99	8.97	18.45
IL1RL2	4.22	102.59	23.23	2.01	7.35	5.67	1.57	13.26	27.32	176.32	15.77	11.1	19.99	198.1	189.5	23.35	28.9	3.55	157.06	14.94	7.91
IL1RN	37.97	416.79	42.59	737.18	52.51	266.43	1484.34	397.88	81.96	382.87	86.76	222.08	42.84	441.93	390.84	61.29	161	46.18	200.68	50.8	252.99
IL2	4.22	44.89	19.36	6.03	3.15	5.67	3.14	6.12	27.32	20.15	31.55	11.1	17.14	22.86	29.61	35.02	24.77	21.31	17.45	11.95	10.54
IL20	25.31	153.89	23.23	20.09	8.4	2.83	10.99	9.18	81.96	267	94.65	33.31	19.99	266.68	189.5	26.27	24.77	28.42	126.52	8.97	21.08
IL21	151.87	237.25	174.25	54.23	136.52	72.28	26.69	56.11	282.31	619.64	157.75	111.04	177.06	426.69	556.65	180.96	136.23	262.88	479.89	227.13	100.14
IL21R	46.4	211.6	50.34	16.07	32.56	25.51	52.34	77.53	72.85	448.36	70.99	49.97	74.25	304.78	343.46	52.54	53.67	31.97	239.95	50.8	44.8
IL22	21.09	230.84	30.98	10.04	9.45	7.09	7.85	127.52	36.43	670.02	23.66	38.86	19.99	388.59	467.82	29.19	37.15	24.87	287.93	11.95	5.27
IL22RA2	8.44	224.43	11.62	14.06	4.2	1.42	13.61	20.4	45.53	549.12	31.55	33.31	25.7	388.59	361.23	17.51	28.9	14.21	349.01	17.93	5.27
IL23A	8.44	173.13	15.49	6.03	6.3	7.09	3.66	135.69	27.32	508.81	47.32	33.31	14.28	320.02	373.07	17.51	20.64	21.31	161.42	17.93	7.91
IL23R	25.31	19.24	27.11	14.06	17.85	8.5	2.62	3.06	27.32	30.23	39.44	22.21	45.69	121.91	65.14	23.35	28.9	14.21	21.81	17.93	7.91
IL26	25.31	160.3	15.49	10.04	6.3	7.09	9.42	39.79	36.43	433.25	23.66	22.21	22.85	380.97	319.78	20.43	20.64	14.21	261.76	11.95	23.72
IL27	4.22	224.43	15.49	76.33	17.85	59.52	60.19	282.59	63.75	468.51	63.1	38.86	17.14	365.73	313.85	29.19	53.67	24.87	170.14	14.94	28.99
IL28A	12.66	211.6	30.98	10.04	11.55	5.67	7.85	233.62	9.11	347.61	70.99	33.31	31.41	259.06	414.52	26.27	24.77	17.76	187.59	26.9	21.08
IL28B	8.44	455.26	15.49	12.05	5.25	8.5	7.33	612.12	63.75	1178.84	7.89	22.21	14.28	784.8	882.35	17.51	28.9	14.21	650.03	11.95	13.18
IL29	8.44	198.78	7.74	10.04	4.2	4.25	6.8	113.24	45.53	569.27	23.66	11.1	8.57	480.02	515.19	32.11	12.38	21.31	287.93	23.91	15.81
IL2RA	29.53	269.31	7.74	32.14	14.7	17.01	124.57	317.28	54.64	55.42	39.44	55.52	31.41	45.72	65.14	43.78	61.92	39.08	69.8	17.93	26.35
IL2RB	63.28	147.48	85.19	40.17	67.21	28.34	19.89	96.92	54.64	564.23	47.32	61.07	128.51	312.4	296.09	93.4	66.05	85.26	253.03	80.69	50.07
IL2RG	240.45	218.01	232.33	144.62	216.34	83.61	160.68	209.14	218.56	367.76	197.19	227.63	382.69	205.72	189.5	361.92	214.66	287.75	174.51	155.4	137.04
IL3	21.09	224.43	7.74	14.06	11.55	9.92	8.37	24.48	81.96	312.34	55.21	38.86	42.84	297.16	515.19	43.78	57.79	14.21	318.47	23.91	23.72
IL4	8.44	166.72	30.98	10.04	9.45	11.34	2.62	93.86	36.43	221.66	23.66	27.76	39.98	243.82	236.87	26.27	61.92	21.31	152.69	38.85	26.35
IL4R	33.75	44.89	34.85	96.42	49.36	59.52	47.63	32.65	9.11	25.19	63.1	61.07	59.97	53.34	47.37	58.37	70.18	53.29	26.18	47.82	47.44
IL5	12.66	25.65	11.62	8.03	11.55	5.67	5.23	5.1	63.75	30.23	31.55	22.21	22.85	83.81	41.45	14.59	28.9	21.31	8.73	20.92	13.18
IL5RA	16.87	38.47	11.62	10.04	8.4	9.92	2.09	10.2	18.21	186.4	39.44	16.66	17.14	213.34	201.34	23.35	33.03	17.76	109.07	23.91	5.27
IL6	12.66	173.13	3.87	68.3	7.35	4.25	290.48	266.27	36.43	30.23	31.55	16.66	14.28	60.96	65.14	20.43	24.77	7.1	39.26	20.92	23.72
IL6R	396.54	474.5	503.38	1512.53	597.55	575.37	904.42	466.23	582.84	584.38	457.47	838.36	371.27	571.46	544.8	335.65	714.17	294.85	449.35	555.86	698.36
IL6ST	198.27	109.01	131.65	90.39	115.52	116.21	176.91	492.75	145.71	120.91	157.75	122.14	134.23	167.63	88.83	107.99	115.59	227.35	61.08	152.41	100.14
IL7	50.62	115.42	61.95	18.08	60.91	58.1	21.98	20.4	91.07	367.76	78.87	83.28	54.26	228.58	302.01	70.05	53.67	106.57	196.32	86.67	44.8
IL7R	788.86	307.78	828.64	267.15	540.84	212.57	151.26	149.97	919.79	362.72	922.84	727.32	711.12	327.63	455.98	499.1	553.17	1392.55	401.36	1081.84	516.52
IL8	134.99	218.01	116.16	389.68	380.16	104.87	326.07	422.36	154.82	176.32	134.09	199.87	188.49	198.1	219.11	154.69	148.61	63.94	161.42	71.72	195.01
IL9	8.44	96.18	7.74	10.04	4.2	4.25	4.19	7.14	45.53	297.23	15.77	27.76	22.85	198.1	201.34	14.59	12.38	3.55	196.32	35.86	26.35
ILF3	156.08	224.43	185.86	58.25	224.74	201.24	53.91	99.98	145.71	332.49	126.2	111.04	182.78	297.16	367.15	125.5	165.13	252.22	436.26	185.29	123.86
IRAK1	25.31	109.01	30.98	18.08	47.26	51.02	30.36	237.71	36.43	256.93	63.1	38.86	42.84	251.44	165.81	43.78	70.18	53.29	113.43	47.82	42.17
IRAK2	84.37	166.72	50.34	62.27	34.66	35.43	87.93	65.29	127.5	226.7	70.99	44.42	57.12	327.63	254.64	93.4	66.05	42.63	130.88	65.75	47.44
IRAK3	194.05	1070.83	209.1	1253.41	388.56	257.92	2110.32	1091.61	236.78	523.93	181.41	310.91	114.24	304.78	343.46	96.32	177.51	127.89	497.34	173.33	295.16
IRAK4	59.06	141.07	85.19	62.27	68.26	76.53	88.45	94.88	100.17	231.74	63.1	55.52	71.4	182.87	236.87	75.89	107.33	85.26	126.52	110.57	68.52
IRF1	177.18	173.13	147.14	349.51	438.97	959.42	313.51	363.19	163.92	75.57	134.09	244.29	257.03	182.87	177.65	286.03	297.23	209.59	65.44	209.2	363.68
IRF3	295.29	307.78	224.58	104.45	218.44	191.32	161.73	205.06	273.2	705.29	315.5	305.36	351.27	426.69	556.65	256.85	235.31	230.91	349.01	194.25	187.11
IRF4	75.93	83.36	54.21	28.12	84.01	51.02	17.8	40.81	100.17	251.89	70.99	116.59	54.26	236.2	361.23	99.24	74.31	106.57	305.38	59.77	60.61
IRF5	59.06	403.97	23.23	233.01	58.81	128.96	186.33	358.09	100.17	614.61	118.31	127.7	82.82	441.93	438.21	93.4	107.33	85.26	248.67	65.75	197.65
IRF7	105.46	506.56	178.12	1494.46	113.42	769.52	1337.27	857.98	154.82	690.17	126.2	799.49	114.24	609.55	633.63	137.18	672.89	127.89	492.98	95.63	946.08
IRF8	71.71	211.6	46.47	40.17	91.37	175.73	54.96	125.48	118.39	589.42	165.64	88.83	105.67	396.21	402.68	134.26	169.25	81.71	253.03	65.75	92.24
IRGM	16.87	179.54	23.23	20.09	9.45	5.67	6.28	18.36	54.64	443.32	15.77	44.42	31.41	380.97	426.37	32.11	20.64	35.52	488.62	26.9	7.91
ISG15	16.87	1609.45	42.59	6496.06	29.4	4000.66	13581	2691.28	63.75	639.8	70.99	2648.32	48.55	754.32	497.43	61.29	1795.75	53.29	754.74	26.9	2964.75
ITGA2B	409.19	589.92	499.51	152.66	194.28	229.58	236.57	614.16	245.88	564.23	173.52	161.01	45.69	1203.87	746.14	90.48	115.59	142.1	379.55	167.36	115.95
ITGA4	506.22	128.24	542.1	162.7	382.26	446.41	128.75	84.68	400.7	196.47	567.9	582.96	428.38	228.58	290.17	516.61	602.71	625.22	292.3	561.84	374.22
ITGA5	126.55	102.59	116.16	176.76	341.31	242.34	181.09	157.11	109.28	70.53	94.65	138.8	128.51	83.81	82.9	67.13	119.72	99.47	52.35	149.43	171.3
ITGA6	130.77	141.07	104.55	42.18	69.31	51.02	21.46	51.01	54.64	236.77	86.76	66.62	91.39	167.63	260.56	102.15	86.69	174.07	165.78	131.49	71.15
ITGAE	12.66	218.01	15.49	8.03	7.35	2.83	7.33	255.05	45.53	463.47	15.77	16.66	17.14	259.06	278.32	20.43	33.03	14.21	296.66	17.93	10.54
ITGAL	139.21	185.95	139.4	148.64	229.99	216.83	158.59	198.94	118.39	387.91	118.31	205.43	177.06	304.78	361.23	125.5	152.74	206.04	239.95	122.53	137.04
ITGAM	139.21	583.51	151.01	652.82	157.53	283.43	1091.8	771.27	63.75	35.26	70.99	316.47	82.82	60.96	88.83	87.56	239.43	71.05	218.13	116.55	231.91
ITGAX	37.97	115.42	38.72	28.12	21	69.44	36.64	122.42	118.39	307.3	55.21	44.42	45.69	312.4	290.17	72.97	61.92	53.29	222.49	35.86	44.8
ITGB1	586.37	468.09	596.31	279.21	684.71	571.12	342.82	478.47	573.73	654.91	536.35	566.31	342.71	739.08	621.79	315.22	313.74	550.62	650.03	582.76	453.28
ITGB2	206.71	698.92	263.31	610.64	327.65	313.19	764.68	574.37	218.56	473.55	165.64	249.84	334.14	365.73	568.49	280.2	326.13	319.72	375.19	334.71	355.77
ITLN1	16.87	141.07	23.23	38.16	8.4	5.67	16.75	19.38	81.96	357.68	55.21	66.62	28.56	220.96	242.79	20.43	49.54	35.52	205.04	38.85	36.89
ITLN2	8.44	109.01	7.74	4.02	7.35	4.25	4.19	11.22	36.43	211.59	23.66	11.1	14.28	160.01	213.18	20.43	12.38	14.21	152.69	5.98	13.18
JAK1	333.26	192.36	302.03	100.43	358.11	291.94	119.33	219.34	291.42	191.43	205.07	194.32	214.19	358.11	290.17	274.36	218.79	323.27	213.77	248.05	184.47
JAK2	383.88	307.78	371.73	994.3	477.83	1173.41	1142.04	378.49	364.27	362.72	347.05	877.22	231.33	380.97	420.45	335.65	627.48	305.51	322.84	277.93	840.67
JAK3	46.4	346.26	54.21	74.32	47.26	41.1	81.13	524.38	200.35	478.59	141.97	122.14	102.81	540.98	592.18	93.4	115.59	63.94	257.4	89.66	57.98
JUN	164.52	294.96	170.37	138.6	406.42	76.53	164.87	315.24	72.85	413.1	63.1	138.8	277.02	236.2	302.01	93.4	66.05	149.2	231.22	176.32	137.04
KCNE1	21.09	128.24	15.49	4.02	3.15	7.09	7.33	14.28	54.64	186.4	39.44	27.76	28.56	205.72	225.03	23.35	12.38	21.31	191.96	14.94	5.27
KCNJ2	33.75	173.13	46.47	174.75	76.66	182.81	259.08	110.18	36.43	251.89	55.21	116.59	34.27	289.54	284.25	29.19	123.85	28.42	283.57	35.86	118.59
KEAP1	50.62	115.42	30.98	26.11	22.05	36.85	36.64	165.27	109.28	166.25	47.32	77.73	22.85	213.34	207.26	49.62	41.28	56.84	161.42	47.82	28.99
KIR2DL4	8.44	102.59	27.11	10.04	13.65	4.25	4.71	79.58	63.75	191.43	7.89	27.76	11.42	243.82	153.97	11.67	12.38	35.52	109.07	23.91	10.54
KIR3DL1	37.97	391.14	34.85	18.08	21	21.26	20.41	164.25	100.17	1324.93	78.87	77.73	77.11	1097.2	1219.89	70.05	61.92	95.92	942.33	56.78	47.44
KIR3DL2	29.53	961.82	54.21	22.1	19.95	15.59	24.08	105.08	72.85	2020.14	47.32	33.31	68.54	1897.23	2327.26	20.43	49.54	53.29	1845.4	17.93	10.54
KIR3DL3	29.53	968.23	15.49	12.05	6.3	9.92	17.27	714.14	54.64	2473.54	15.77	22.21	17.14	1455.31	2191.06	23.35	28.9	10.66	1086.3	2.99	18.45
KIR3DS1	42.18	1699.22	50.34	18.08	12.6	5.67	22.51	240.77	63.75	3486.13	39.44	38.86	59.97	2621.08	2848.38	49.62	33.03	49.73	2351.46	17.93	31.62
KIT	33.75	269.31	42.59	12.05	16.8	9.92	20.94	37.75	72.85	720.4	39.44	33.31	42.84	464.78	408.6	29.19	20.64	10.66	335.92	20.92	18.45
KLRB1	63.28	83.36	92.93	10.04	37.81	14.17	5.23	17.34	118.39	241.81	23.66	72.18	148.51	228.58	408.6	116.75	33.03	99.47	239.95	62.76	39.53
KLRC1	21.09	76.95	23.23	10.04	8.4	4.25	1.57	11.22	63.75	75.57	23.66	11.1	25.7	68.57	165.81	23.35	49.54	14.21	74.16	8.97	10.54
KLRC2	21.09	96.18	34.85	20.09	16.8	21.26	6.28	13.26	81.96	70.53	70.99	66.62	45.69	205.72	189.5	75.89	53.67	49.73	104.7	32.87	23.72
KLRC3	101.24	38.47	120.04	40.17	48.31	29.76	15.18	19.38	72.85	20.15	126.2	72.18	171.35	144.77	65.14	87.56	86.69	184.73	43.63	116.55	76.42
KLRD1	185.61	173.13	127.78	76.33	110.27	34.01	39.25	41.83	173.03	397.98	157.75	77.73	165.64	350.49	284.25	99.24	86.69	134.99	253.03	107.59	63.25
KLRF1	16.87	89.77	38.72	22.1	22.05	11.34	11.51	12.24	72.85	216.62	55.21	61.07	65.69	144.77	195.42	52.54	45.41	49.73	209.41	26.9	31.62
KLRF2	37.97	141.07	38.72	24.1	15.75	15.59	10.47	16.32	54.64	403.02	55.21	72.18	48.55	396.21	438.21	64.21	78.44	35.52	322.84	20.92	23.72
KLRG1	46.4	237.25	27.11	30.13	35.71	17.01	23.55	67.33	100.17	740.55	70.99	49.97	99.96	464.78	550.73	87.56	90.82	49.73	366.46	35.86	52.71
KLRG2	50.62	64.12	15.49	10.04	9.45	8.5	6.8	9.18	54.64	5.04	39.44	38.86	25.7	45.72	23.69	29.19	37.15	21.31	17.45	17.93	36.89
KLRK1	194.05	38.47	181.99	44.19	143.87	76.53	27.74	20.4	154.82	60.45	181.41	149.91	208.48	76.19	47.37	131.34	156.87	294.85	104.7	134.48	68.52
KNG1	25.31	70.53	7.74	8.03	3.15	7.09	3.66	15.3	63.75	25.19	23.66	16.66	2.86	60.96	41.45	35.02	20.64	3.55	17.45	23.91	7.91
LAG3	33.75	211.6	42.59	28.12	27.3	15.59	15.7	77.53	72.85	392.95	47.32	77.73	34.27	259.06	319.78	32.11	24.77	42.63	266.12	17.93	34.26
LAIR1	54.84	461.67	77.44	124.54	36.76	31.18	28.79	83.66	81.96	463.47	70.99	49.97	19.99	45.72	59.22	23.35	53.67	103.02	218.13	62.76	60.61
LAIR2	37.97	525.8	19.36	16.07	4.2	9.92	9.42	1117.11	154.82	1078.08	23.66	66.62	34.27	815.28	906.03	29.19	49.54	28.42	580.23	23.91	18.45
LAMP3	21.09	38.47	34.85	24.1	17.85	12.75	6.8	8.16	63.75	30.23	78.87	33.31	42.84	152.39	118.44	55.46	86.69	53.29	26.18	23.91	23.72
LCK	71.71	38.47	120.04	58.25	76.66	35.43	19.89	21.42	91.07	40.3	141.97	138.8	185.63	129.53	53.3	160.53	123.85	110.12	74.16	98.62	81.7
LCN2	42.18	5347.73	27.11	695	22.05	25.51	300.95	3244.22	91.07	171.28	63.1	88.83	59.97	289.54	307.93	35.02	53.67	42.63	222.49	38.85	34.26
LCP2	206.71	179.54	201.35	216.94	322.4	364.21	231.34	204.04	182.14	216.62	157.75	249.84	165.64	213.34	183.58	157.61	206.41	170.52	143.97	182.3	271.44
LEF1	480.91	378.32	553.72	74.32	282.5	182.81	39.78	60.19	610.16	639.8	772.97	355.33	391.26	487.64	485.59	478.67	317.87	898.76	444.99	723.22	229.27
LGALS3	316.39	320.61	363.98	540.33	1111.08	846.05	594.57	636.6	264.1	347.61	252.4	255.39	208.48	449.55	349.38	207.23	264.2	142.1	362.1	370.57	390.03
LILRA1	37.97	224.43	23.23	28.12	58.81	133.21	74.85	94.88	100.17	337.53	39.44	116.59	48.55	441.93	402.68	67.13	74.31	71.05	453.71	47.82	86.97
LILRA2	177.18	833.58	154.89	807.49	330.8	456.33	783.52	1398.69	163.92	1471.03	149.86	316.47	259.89	1325.78	1545.58	186.8	392.18	106.57	610.77	113.56	200.29
LILRA3	147.65	878.46	143.27	2187.45	108.17	181.4	1150.94	489.69	173.03	745.59	70.99	455.27	77.11	746.7	787.6	102.15	268.33	53.29	292.3	119.54	295.16
LILRA4	16.87	359.08	34.85	22.1	13.65	26.93	5.76	94.88	81.96	1047.85	63.1	66.62	22.85	518.12	609.94	26.27	28.9	10.66	322.84	17.93	21.08
LILRA5	59.06	371.9	50.34	413.79	131.27	107.7	514.49	725.36	54.64	629.72	47.32	155.46	62.83	388.59	532.96	52.54	70.18	21.31	353.37	56.78	100.14
LILRA6	12.66	128.24	7.74	14.06	5.25	1.42	3.66	229.54	36.43	392.95	15.77	49.97	11.42	297.16	302.01	17.51	28.9	14.21	253.03	8.97	7.91
LILRB1	118.12	237.25	123.91	42.18	185.88	287.68	80.08	74.47	72.85	231.74	47.32	94.38	65.69	259.06	361.23	72.97	90.82	131.44	331.56	68.74	142.31
LILRB2	33.75	96.18	19.36	12.05	7.35	9.92	4.19	8.16	63.75	25.19	86.76	22.21	42.84	91.43	71.06	43.78	37.15	24.87	65.44	23.91	39.53
LILRB3	670.74	1667.16	576.95	1659.17	800.23	897.07	1260.33	1099.77	1320.49	1329.97	1041.15	1643.4	482.64	1173.39	1136.98	431.97	825.63	341.03	837.63	534.94	1162.18
LILRB4	25.31	102.59	3.87	14.06	3.15	1.42	5.23	238.73	45.53	156.17	55.21	5.55	25.7	144.77	307.93	20.43	49.54	31.97	109.07	2.99	5.27
LILRB5	37.97	269.31	30.98	24.1	12.6	7.09	5.23	92.84	127.5	493.7	78.87	99.94	48.55	281.92	361.23	49.62	61.92	21.31	257.4	29.89	18.45
LIMK1	37.97	166.72	30.98	22.1	19.95	7.09	14.65	735.56	36.43	498.74	39.44	49.97	37.13	411.45	497.43	23.35	37.15	42.63	205.04	26.9	31.62
LITAF	345.92	769.46	302.03	1526.59	529.29	622.14	1284.93	577.43	145.71	700.25	86.76	388.64	285.59	708.61	604.02	180.96	697.66	156.31	750.37	310.8	1341.38
LOC26010/SPATS2L	46.4	230.84	50.34	148.64	19.95	59.52	530.2	173.43	136.6	302.27	63.1	94.38	42.84	365.73	497.43	61.29	107.33	35.52	366.46	32.87	76.42
LRIF1	42.18	102.59	34.85	28.12	29.4	31.18	15.7	45.91	109.28	120.91	63.1	72.18	39.98	99.05	171.73	32.11	61.92	24.87	82.89	26.9	34.26
LTA	42.18	205.19	27.11	36.16	18.9	32.59	31.93	48.97	36.43	574.3	70.99	22.21	25.7	350.49	467.82	26.27	66.05	14.21	235.58	38.85	36.89
LTB	105.46	51.3	96.8	136.59	145.97	94.95	147.07	24.48	173.03	30.23	220.85	188.77	185.63	83.81	35.53	175.12	136.23	188.28	26.18	170.34	102.78
LTB4R	80.15	192.36	69.7	182.79	57.76	43.93	139.75	375.43	81.96	292.19	94.65	72.18	77.11	274.3	355.31	72.97	103.2	53.29	122.15	44.83	63.25
LTB4R2	16.87	185.95	3.87	12.05	3.15	4.25	4.71	448.89	27.32	397.98	31.55	22.21	14.28	289.54	349.38	20.43	12.38	24.87	157.06	11.95	7.91
LTBR	33.75	44.89	50.34	72.31	22.05	29.76	62.81	48.97	63.75	35.26	23.66	55.52	51.41	91.43	71.06	61.29	103.2	42.63	26.18	44.83	76.42
LTF	67.5	551.44	50.34	156.68	96.62	199.82	500.36	282.59	100.17	40.3	78.87	44.42	19.99	38.1	53.3	40.86	66.05	24.87	34.9	26.9	73.79
LTK	21.09	19.24	11.62	2.01	2.1	2.83	1.57	4.08	27.32	20.15	15.77	38.86	19.99	53.34	35.53	14.59	12.38	3.55	17.45	17.93	5.27
LY6E	139.21	1840.29	201.35	1225.29	195.33	450.66	854.7	1029.38	373.38	715.36	283.95	738.42	182.78	525.74	728.38	201.39	305.48	259.33	1016.5	227.13	1035.68
LY96	54.84	64.12	30.98	108.47	19.95	53.85	87.41	74.47	54.64	35.26	7.89	55.52	17.14	76.19	23.69	20.43	41.28	42.63	21.81	14.94	65.88
MAF	113.9	64.12	73.57	46.2	77.71	49.6	20.94	23.46	54.64	196.47	126.2	77.73	57.12	236.2	254.64	52.54	94.95	78.15	187.59	83.68	89.6
MAFF	37.97	256.49	34.85	100.43	60.91	86.45	42.39	79.58	63.75	382.87	102.54	72.18	82.82	335.25	284.25	37.94	78.44	35.52	196.32	44.83	113.32
MAFG	46.4	339.84	89.06	88.38	66.16	45.35	115.15	1140.58	145.71	1047.85	47.32	66.62	79.96	540.98	959.33	29.19	74.31	85.26	462.44	128.51	102.78
MAFK	16.87	230.84	34.85	16.07	10.5	2.83	6.28	211.18	45.53	367.76	63.1	16.66	8.57	198.1	284.25	37.94	37.15	39.08	279.21	44.83	21.08
MALT1	198.27	147.48	251.69	80.35	177.48	185.65	54.96	47.95	182.14	413.1	283.95	238.74	194.2	327.63	373.07	265.6	194.02	252.22	370.82	230.11	229.27
MAP2K1	50.62	141.07	54.21	42.18	49.36	66.61	54.43	83.66	72.85	216.62	63.1	83.28	74.25	289.54	248.71	87.56	86.69	81.71	191.96	56.78	47.44
MAP2K4	653.87	275.72	429.81	389.68	222.64	175.73	214.59	118.34	409.81	775.82	465.36	560.76	671.13	487.64	473.74	464.08	449.97	593.25	545.33	582.76	661.47
MAP2K6	71.71	38.47	73.57	28.12	42.01	34.01	6.28	8.16	91.07	20.15	47.32	27.76	45.69	53.34	59.22	43.78	24.77	63.94	43.63	41.84	21.08
MAP3K1	253.11	173.13	205.22	156.68	218.44	153.05	115.67	97.94	373.38	287.15	347.05	322.02	319.86	373.35	467.82	321.06	305.48	277.09	222.49	197.24	155.48
MAP3K5	118.12	185.95	174.25	156.68	128.12	150.22	185.28	68.35	136.6	332.49	157.75	127.7	97.1	365.73	290.17	180.96	107.33	170.52	357.74	170.34	160.76
MAP3K7	25.31	25.65	27.11	22.1	18.9	21.26	14.65	13.26	72.85	15.11	39.44	27.76	39.98	60.96	47.37	35.02	49.54	39.08	26.18	14.94	28.99
MAP3K9	42.18	76.95	30.98	26.11	16.8	12.75	4.71	12.24	118.39	35.26	55.21	55.52	37.13	83.81	124.36	52.54	74.31	39.08	17.45	11.95	34.26
MAP4K1	177.18	83.36	193.61	96.42	190.08	171.48	80.6	82.64	327.85	241.81	244.51	188.77	182.78	129.53	94.75	201.39	173.38	319.72	126.52	295.86	179.2
MAP4K2	143.43	218.01	112.29	80.35	118.67	114.79	35.59	117.32	218.56	115.87	149.86	94.38	99.96	129.53	165.81	169.29	165.13	152.75	74.16	131.49	113.32
MAP4K4	459.82	423.2	232.33	540.33	365.46	273.51	469.48	320.34	209.46	171.28	394.37	227.63	325.57	320.02	201.34	210.15	218.79	301.96	314.11	319.77	276.71
MAPK1	299.51	185.95	278.8	160.69	379.11	249.42	152.83	175.47	236.78	292.19	212.96	227.63	291.3	449.55	408.6	329.81	264.2	316.16	431.9	283.91	226.64
MAPK11	8.44	109.01	3.87	16.07	1.05	5.67	3.66	171.39	36.43	246.85	31.55	16.66	11.42	167.63	207.26	11.67	16.51	10.66	104.7	14.94	13.18
MAPK14	92.81	192.36	50.34	154.67	85.06	83.61	123	83.66	163.92	352.64	70.99	127.7	74.25	274.3	361.23	96.32	111.46	49.73	253.03	65.75	121.23
MAPK3	151.87	288.55	170.37	208.9	300.35	160.14	144.98	167.31	245.88	110.83	157.75	144.35	119.95	83.81	71.06	145.94	177.51	166.96	113.43	179.31	173.93
MAPK8	80.15	141.07	104.55	20.09	42.01	51.02	12.04	41.83	91.07	236.77	94.65	72.18	51.41	243.82	302.01	72.97	119.72	88.81	213.77	119.54	44.8
MAPKAPK2	113.9	224.43	123.91	102.44	211.08	172.89	145.5	236.69	109.28	201.51	165.64	138.8	99.96	312.4	230.95	116.75	136.23	99.47	157.06	140.46	123.86
MAPKAPK5	177.18	173.13	197.48	72.31	56.71	72.28	38.73	139.77	173.03	397.98	118.31	116.59	182.78	403.83	384.92	140.1	173.38	138.54	257.4	152.41	163.39
MARCO	21.09	76.95	38.72	34.15	15.75	8.5	40.82	143.85	9.11	45.34	7.89	27.76	25.7	60.96	53.3	23.35	20.64	21.31	13.09	26.9	15.81
MASP1	8.44	19.24	15.49	8.03	2.1	1.42	2.62	12.24	9.11	35.26	39.44	11.1	5.71	38.1	23.69	11.67	20.64	7.1	13.09	11.95	2.64
MASP2	4.22	89.77	19.36	4.02	5.25	2.83	3.14	6.12	45.53	211.59	23.66	33.31	19.99	213.34	219.11	14.59	28.9	7.1	196.32	14.94	10.54
MAX	303.73	294.96	263.31	303.31	257.29	318.86	334.97	327.48	346.06	468.51	315.5	305.36	268.45	350.49	467.82	280.2	379.79	266.43	444.99	271.95	316.24
MBL2	21.09	250.07	15.49	2.01	4.2	1.42	5.76	66.31	72.85	594.46	23.66	22.21	11.42	350.49	408.6	14.59	24.77	17.76	309.75	8.97	10.54
MBP	54.84	134.66	11.62	38.16	79.81	45.35	26.17	88.76	81.96	201.51	7.89	22.21	28.56	182.87	153.97	37.94	45.41	42.63	100.34	26.9	36.89
MCL1	620.12	423.2	592.44	855.7	1270.71	1489.44	905.99	619.26	637.48	352.64	725.65	1271.42	671.13	617.17	337.54	563.31	928.84	451.16	301.02	552.87	972.44
MEF2A	59.06	121.83	34.85	72.31	66.16	103.45	95.26	95.9	81.96	302.27	63.1	77.73	45.69	205.72	225.03	102.15	45.41	71.05	157.06	65.75	65.88
MEF2BNB	25.31	166.72	46.47	12.05	7.35	15.59	11.51	266.27	72.85	267	78.87	94.38	34.27	205.72	331.62	72.97	61.92	42.63	187.59	29.89	26.35
MEF2C	75.93	57.71	38.72	22.1	40.96	42.51	17.27	27.55	45.53	100.76	78.87	38.86	42.84	144.77	124.36	70.05	74.31	39.08	91.62	50.8	31.62
MEF2D	101.24	76.95	139.4	54.23	121.82	72.28	59.14	39.79	118.39	241.81	47.32	72.18	122.8	91.43	201.34	61.29	61.92	131.44	126.52	110.57	100.14
MIF	257.33	403.97	170.37	146.63	78.76	56.69	84.27	812.08	309.63	624.68	268.17	222.08	302.72	723.84	781.67	280.2	272.46	195.38	423.18	206.21	181.84
MKNK1	33.75	70.53	54.21	150.65	63.01	111.96	252.8	88.76	72.85	35.26	63.1	94.38	37.13	83.81	53.3	46.7	49.54	39.08	30.54	26.9	89.6
MME	21.09	153.89	27.11	12.05	32.56	26.93	7.33	20.4	109.28	186.4	78.87	33.31	62.83	251.44	230.95	55.46	41.28	39.08	187.59	32.87	39.53
MMP3	16.87	192.36	3.87	8.03	3.15	5.67	4.71	21.42	81.96	690.17	31.55	16.66	17.14	480.02	467.82	17.51	33.03	7.1	357.74	26.9	23.72
MMP8	25.31	775.87	15.49	325.41	13.65	12.75	566.83	943.68	81.96	85.64	31.55	16.66	22.85	121.91	53.3	26.27	37.15	7.1	43.63	8.97	10.54
MPPED1	29.53	51.3	15.49	6.03	15.75	11.34	4.19	9.18	54.64	20.15	7.89	27.76	37.13	137.15	82.9	67.13	53.67	35.52	4.36	17.93	26.35
MR1	21.09	218.01	27.11	216.94	9.45	72.28	229.77	77.53	54.64	267	39.44	99.94	14.28	213.34	236.87	20.43	45.41	17.76	253.03	23.91	108.05
MRC1	37.97	19.24	30.98	10.04	7.35	4.25	8.9	34.69	18.21	50.38	47.32	38.86	8.57	38.1	76.98	17.51	37.15	14.21	17.45	8.97	23.72
MRFAP1	206.71	1327.31	271.05	341.48	336.06	480.42	315.08	838.6	300.52	614.61	347.05	316.47	208.48	457.16	396.76	256.85	350.89	316.16	506.07	361.61	358.4
MS4A1	350.14	89.77	174.25	104.45	246.79	221.08	56	20.4	455.34	216.62	575.79	322.02	651.14	175.25	213.18	814.32	788.48	341.03	200.68	379.54	213.46
MS4A2	8.44	70.53	11.62	18.08	10.5	11.34	4.19	15.3	81.96	100.76	31.55	72.18	28.56	106.67	100.67	23.35	20.64	46.18	69.8	14.94	47.44
MSR1	8.44	32.06	3.87	8.03	4.2	1.42	8.37	10.2	9.11	10.08	23.66	5.55	5.71	7.62	5.92	8.76	12.38	7.1	4.36	5.98	2.64
MUC1	29.53	198.78	27.11	14.06	6.3	17.01	5.76	24.48	109.28	478.59	31.55	27.76	22.85	289.54	307.93	43.78	57.79	10.66	174.51	20.92	23.72
MX1	37.97	1141.36	154.89	3418.77	119.72	2086.07	4197.08	2138.33	118.39	352.64	63.1	1199.24	79.96	525.74	331.62	87.56	796.74	42.63	401.36	74.71	1286.04
MX2	46.4	410.38	131.65	1225.29	160.68	1808.3	1810.41	1109.97	154.82	267	102.54	888.33	114.24	396.21	361.23	134.26	643.99	81.71	270.48	110.57	874.93
MYC	147.65	166.72	158.76	82.36	94.52	127.54	52.86	56.11	327.85	211.59	347.05	183.22	48.55	297.16	230.95	75.89	123.85	145.65	279.21	131.49	102.78
MYD88	375.45	2334.02	391.09	3503.13	490.43	768.1	2787.59	1152.82	801.4	367.76	433.81	1909.9	331.28	777.18	118.44	329.81	1110.48	341.03	1199.73	540.92	1857.91
MYL2	33.75	185.95	15.49	14.06	9.45	9.92	6.8	65.29	72.85	322.42	39.44	44.42	17.14	152.39	177.65	20.43	28.9	14.21	117.79	26.9	23.72
NCAM1	33.75	160.3	38.72	8.03	23.1	29.76	5.23	22.44	63.75	367.76	15.77	22.21	22.85	251.44	319.78	35.02	49.54	28.42	283.57	32.87	15.81
NCF4	291.08	403.97	236.2	984.25	157.53	119.04	173.77	457.05	455.34	574.3	228.74	427.51	145.65	487.64	509.27	178.04	371.54	152.75	431.9	197.24	479.63
NCR1	54.84	461.67	73.57	38.16	55.66	31.18	40.82	387.67	173.03	1173.8	102.54	116.59	91.39	822.9	965.25	96.32	90.82	159.86	545.33	113.56	47.44
NEFL	16.87	115.42	23.23	6.03	16.8	8.5	9.94	108.14	54.64	544.08	55.21	27.76	17.14	480.02	378.99	40.86	24.77	28.42	283.57	20.92	26.35
NFATC1	63.28	173.13	42.59	26.11	44.11	38.26	1	74.47	54.64	332.49	78.87	55.52	59.97	281.92	432.29	75.89	86.69	56.84	178.87	20.92	31.62
NFATC2	97.03	38.47	116.16	20.09	74.56	32.59	13.08	12.24	100.17	30.23	94.65	55.52	59.97	60.96	47.37	61.29	61.92	142.1	47.99	74.71	55.34
NFATC3	147.65	57.71	120.04	78.34	178.53	126.13	67.52	57.13	118.39	35.26	149.86	149.91	177.06	68.57	59.22	154.69	86.69	202.49	47.99	188.28	131.77
NFATC4	54.84	38.47	15.49	24.1	7.35	7.09	7.33	4.08	81.96	45.34	15.77	27.76	25.7	53.34	65.14	20.43	33.03	28.42	30.54	20.92	13.18
NFE2L2	210.92	218.01	209.1	180.78	127.07	168.64	165.92	207.1	327.85	317.38	181.41	238.74	154.22	464.78	408.6	160.53	222.92	138.54	353.37	185.29	210.83
NFIL3	172.96	294.96	147.14	972.2	373.86	245.17	649.53	183.64	191.24	216.62	78.87	327.57	197.06	259.06	266.48	102.15	214.66	117.23	309.75	101.61	484.9
NFKB1	202.49	205.19	154.89	186.81	303.5	256.51	329.21	233.62	145.71	211.59	276.06	227.63	171.35	419.07	260.56	160.53	206.41	337.48	231.22	224.14	284.62
NFKB2	50.62	102.59	46.47	72.31	68.26	53.85	133.99	99.98	18.21	70.53	47.32	72.18	57.12	121.91	65.14	49.62	49.54	63.94	26.18	50.8	71.15
NFKBIA	312.17	474.5	212.97	500.16	477.83	459.16	1016.43	798.81	191.24	146.1	276.06	266.5	474.08	220.96	242.79	189.72	144.49	316.16	113.43	239.08	326.78
NFKBIZ	172.96	109.01	131.65	243.05	229.99	229.58	408.77	157.11	127.5	105.79	102.54	199.87	168.5	91.43	88.83	134.26	156.87	191.83	43.63	113.56	150.21
NLRP3	12.66	205.19	11.62	16.07	36.76	58.1	27.74	91.82	54.64	539.04	47.32	22.21	25.7	312.4	378.99	35.02	33.03	14.21	370.82	23.91	26.35
NOD1	33.75	198.78	27.11	42.18	31.51	113.37	70.13	77.53	72.85	403.02	39.44	49.97	59.97	236.2	302.01	55.46	78.44	71.05	309.75	71.72	81.7
NOD2	46.4	243.66	58.08	162.7	120.77	147.39	246.52	248.93	109.28	594.46	94.65	144.35	79.96	411.45	485.59	90.48	107.33	71.05	279.21	68.74	239.82
NOS2	16.87	327.02	38.72	22.1	15.75	18.42	6.28	150.99	63.75	523.93	94.65	66.62	37.13	472.4	615.87	58.37	61.92	31.97	226.86	32.87	26.35
NOTCH2	236.24	365.49	329.13	455.97	701.52	675.99	495.13	315.24	446.23	801	354.94	399.75	317	464.78	438.21	303.55	458.23	301.96	405.73	412.41	574.5
NOX1	33.75	153.89	61.95	32.14	23.1	15.59	12.04	17.34	145.71	196.47	118.31	77.73	62.83	312.4	260.56	75.89	115.59	56.84	139.6	68.74	42.17
NR3C1	156.08	198.78	158.76	46.2	189.03	113.37	55.48	80.6	209.46	433.25	149.86	99.94	162.79	297.16	378.99	204.31	111.46	198.94	283.57	146.44	84.33
NR4A2	147.65	224.43	162.63	28.12	308.75	76.53	16.23	24.48	81.96	428.21	102.54	122.14	297.01	365.73	432.29	178.04	70.18	223.8	401.36	155.4	108.05
NT5E	25.31	128.24	38.72	20.09	11.55	14.17	7.33	28.57	72.85	317.38	63.1	66.62	39.98	327.63	361.23	52.54	90.82	35.52	239.95	20.92	28.99
NUP107	92.81	89.77	65.83	34.15	51.46	36.85	24.08	35.71	173.03	70.53	78.87	44.42	91.39	198.1	118.44	102.15	99.08	74.6	52.35	56.78	31.62
OAS1	59.06	955.41	61.95	3937.01	30.46	1044.45	2864.53	1128.34	100.17	539.04	110.42	788.39	62.83	556.22	538.88	70.05	544.92	21.31	732.92	32.87	1531.13
OAS2	42.18	743.81	143.27	2338.1	91.37	1802.64	2792.3	1352.78	127.5	629.72	157.75	1027.13	108.52	761.94	550.73	113.83	904.07	88.81	554.06	68.74	1206.98
OAS3	46.4	634.8	85.19	2299.94	64.06	1371.82	2524.84	652.93	118.39	433.25	102.54	966.06	68.54	487.64	461.9	81.72	780.22	81.71	401.36	68.74	1104.2
OASL	29.53	327.02	19.36	592.56	35.71	503.09	881.39	619.26	45.53	317.38	23.66	266.5	48.55	236.2	236.87	46.7	268.33	21.31	253.03	20.92	432.19
OXER1	21.09	134.66	27.11	22.1	17.85	17.01	5.76	115.28	63.75	604.53	70.99	27.76	37.13	312.4	390.84	29.19	37.15	10.66	253.03	14.94	21.08
PAX5	25.31	32.06	27.11	6.03	21	12.75	5.76	8.16	81.96	15.11	7.89	49.97	54.26	45.72	35.53	64.21	61.92	67.5	17.45	53.79	7.91
PDCD1	29.53	237.25	54.21	14.06	59.86	46.77	15.18	61.21	72.85	478.59	78.87	33.31	31.41	358.11	574.41	46.7	49.54	35.52	427.54	32.87	34.26
PDCD1LG2	33.75	89.77	30.98	26.11	10.5	12.75	70.66	36.73	54.64	50.38	70.99	61.07	51.41	60.96	47.37	37.94	74.31	31.97	17.45	32.87	28.99
PDCD2	71.71	480.91	38.72	28.12	24.15	26.93	15.18	72.43	136.6	1062.97	78.87	94.38	34.27	769.56	876.42	84.64	24.77	46.18	554.06	59.77	50.07
PDGFA	12.66	224.43	11.62	8.03	5.25	7.09	6.28	115.28	45.53	377.83	55.21	22.21	25.7	320.02	302.01	17.51	33.03	14.21	287.93	17.93	15.81
PDGFB	54.84	160.3	81.32	26.11	24.15	11.34	7.85	45.91	145.71	337.53	110.42	72.18	51.41	403.83	307.93	61.29	86.69	42.63	148.33	26.9	65.88
PDGFRB	54.84	76.95	58.08	30.13	27.3	17.01	12.04	20.4	154.82	75.57	78.87	83.28	68.54	160.01	183.58	70.05	86.69	99.47	95.98	47.82	36.89
PECAM1	362.79	327.02	391.09	271.17	391.71	420.9	270.59	430.52	455.34	166.25	339.16	388.64	371.27	388.59	266.48	405.7	445.84	376.56	170.14	424.37	345.23
PIGR	16.87	83.36	27.11	8.03	3.15	5.67	6.28	8.16	9.11	141.06	7.89	11.1	22.85	152.39	130.28	2.92	24.77	7.1	122.15	11.95	5.27
PIK3C2G	8.44	134.66	7.74	12.05	8.4	1.42	5.23	9.18	63.75	302.27	23.66	61.07	11.42	259.06	302.01	17.51	28.9	31.97	196.32	17.93	13.18
PLA2G2A	16.87	262.9	11.62	8.03	4.2	1.42	14.65	199.96	36.43	488.66	7.89	27.76	8.57	297.16	219.11	23.35	12.38	7.1	366.46	5.98	10.54
PLA2G2E	29.53	179.54	23.23	12.05	11.55	8.5	7.85	88.76	72.85	387.91	55.21	66.62	42.84	342.87	355.31	35.02	70.18	14.21	235.58	14.94	23.72
PLA2G4A	29.53	166.72	23.23	22.1	24.15	24.09	26.69	149.97	36.43	403.02	55.21	49.97	11.42	350.49	319.78	11.67	33.03	10.66	218.13	35.86	39.53
PLA2G6	29.53	57.71	3.87	12.05	9.45	14.17	3.14	10.2	91.07	25.19	55.21	38.86	39.98	53.34	94.75	26.27	45.41	31.97	17.45	23.91	21.08
PLAU	33.75	19.24	15.49	36.16	11.55	5.67	35.59	34.69	54.64	55.42	55.21	38.86	31.41	99.05	47.37	23.35	41.28	10.66	21.81	20.92	39.53
PLAUR	33.75	314.2	42.59	194.84	108.17	94.95	314.04	308.1	72.85	483.63	47.32	66.62	62.83	251.44	479.66	49.62	28.9	31.97	353.37	56.78	139.67
PLCB1	33.75	57.71	73.57	18.08	77.71	58.1	10.99	20.4	91.07	25.19	47.32	38.86	62.83	76.19	41.45	35.02	82.56	78.15	34.9	68.74	42.17
PLK3	240.45	275.72	224.58	96.42	315.05	120.46	90.02	358.09	63.75	629.72	47.32	49.97	214.19	320.02	604.02	105.07	78.44	326.82	244.31	325.75	258.26
PMCH	12.66	70.53	11.62	14.06	6.3	12.75	4.19	8.16	72.85	146.1	31.55	44.42	31.41	114.29	148.04	23.35	24.77	17.76	74.16	17.93	10.54
PML	67.5	525.8	104.55	962.16	50.41	637.72	895	730.46	154.82	831.23	141.97	455.27	85.68	601.93	657.32	107.99	462.36	85.26	492.98	47.82	608.76
POU2F2	42.18	12.82	15.49	18.08	31.51	24.09	26.17	13.26	36.43	25.19	15.77	38.86	45.69	30.48	23.69	67.13	49.54	53.29	4.36	23.91	23.72
PPARG	33.75	211.6	23.23	14.06	15.75	9.92	12.04	37.75	81.96	367.76	55.21	16.66	42.84	373.35	355.31	49.62	28.9	28.42	296.66	11.95	13.18
PPBP	12233.6	11471.3	14501.2	10527.5	11290.4	12155	12411.7	12840.2	23969.1	5440.78	21264.7	13152.8	2227.59	15254.1	6869.26	5101.91	7360.53	8458.29	6225.49	8908.72	4962.33
PPIB	582.15	570.68	700.86	484.09	728.82	599.46	602.42	542.74	1029.07	503.78	962.27	666.24	716.83	571.46	473.74	703.41	639.87	934.28	754.74	974.25	679.92
PPP1R12B	37.97	57.71	34.85	12.05	42.01	34.01	15.18	20.4	81.96	40.3	70.99	49.97	34.27	68.57	65.14	52.54	33.03	49.73	30.54	41.84	31.62
PRDM1	67.5	115.42	92.93	78.34	76.66	140.3	103.11	53.05	100.17	206.55	118.31	166.56	77.11	228.58	266.48	102.15	127.97	174.07	244.31	89.66	144.94
PRF1	126.55	250.07	65.83	50.22	69.31	75.11	31.93	169.35	127.5	614.61	94.65	172.11	131.37	274.3	390.84	140.1	140.36	269.98	571.51	230.11	113.32
PRG2	25.31	243.66	42.59	20.09	12.6	7.09	8.9	80.6	36.43	589.42	70.99	33.31	28.56	480.02	485.59	37.94	53.67	21.31	331.56	17.93	10.54
PRKCA	46.4	205.19	61.95	14.06	30.46	19.84	12.04	34.69	54.64	544.08	78.87	77.73	65.69	518.12	698.77	55.46	61.92	71.05	392.64	59.77	34.26
PRKCB	236.24	243.66	220.71	381.65	300.35	354.29	521.82	448.89	327.85	110.83	252.4	355.33	331.28	380.97	230.95	356.08	293.1	291.3	113.43	280.92	245.09
PSMB10	147.65	359.08	92.93	152.66	115.52	229.58	197.84	177.51	273.2	216.62	228.74	294.26	177.06	342.87	242.79	248.09	363.28	184.73	196.32	191.26	287.25
PSMB5	67.5	218.01	46.47	48.21	30.46	46.77	64.38	123.44	45.53	428.21	102.54	49.97	74.25	563.84	390.84	61.29	99.08	39.08	436.26	47.82	34.26
PSMB7	215.14	141.07	212.97	182.79	268.84	272.1	229.25	270.35	173.03	60.45	181.41	233.19	314.15	198.1	71.06	277.28	222.92	294.85	117.79	257.01	224
PSMB8	240.45	602.74	379.47	901.9	233.14	749.68	1042.07	558.05	336.95	559.19	252.4	821.7	379.83	464.78	491.51	429.05	833.89	305.51	405.73	337.7	903.92
PSMB9	244.67	500.15	170.37	815.52	328.7	657.57	901.28	534.58	236.78	473.55	244.51	710.66	302.72	518.12	373.07	350.25	677.02	163.41	287.93	167.36	561.33
PSMC2	274.2	301.37	209.1	126.55	119.72	140.3	139.75	216.28	227.67	584.38	165.64	210.98	214.19	411.45	438.21	163.45	189.9	149.2	392.64	221.15	234.54
PSMD7	151.87	365.49	181.99	112.49	124.97	134.63	119.86	503.98	218.56	695.21	157.75	138.8	165.64	784.8	598.1	180.96	206.41	159.86	453.71	245.06	160.76
PTAFR	253.11	262.9	224.58	297.28	456.83	333.03	380.51	300.96	136.6	569.27	102.54	183.22	142.79	449.55	420.45	131.34	239.43	99.47	344.65	116.55	216.1
PTEN	253.11	256.49	162.63	375.62	413.77	376.97	513.45	693.73	218.56	488.66	173.52	388.64	348.42	312.4	432.29	265.6	330.25	273.54	335.92	271.95	474.36
PTGDR2	21.09	166.72	19.36	20.09	9.45	8.5	3.66	327.48	36.43	372.79	39.44	11.1	22.85	365.73	396.76	26.27	20.64	24.87	283.57	14.94	13.18
PTGER1	37.97	38.47	7.74	18.08	5.25	1.42	3.14	11.22	91.07	30.23	70.99	38.86	34.27	60.96	100.67	32.11	49.54	21.31	17.45	32.87	13.18
PTGER2	16.87	327.02	23.23	80.35	8.4	21.26	55.48	402.98	45.53	387.91	23.66	11.1	17.14	281.92	390.84	11.67	41.28	35.52	196.32	14.94	44.8
PTGER3	8.44	185.95	34.85	16.07	2.1	9.92	10.99	811.06	54.64	649.87	15.77	55.52	25.7	441.93	497.43	40.86	45.41	39.08	239.95	29.89	23.72
PTGER4	265.77	237.25	131.65	126.55	147.02	162.97	127.71	108.14	200.35	408.06	197.19	277.6	265.6	327.63	284.25	183.88	222.92	319.72	322.84	152.41	216.1
PTGFR	21.09	153.89	3.87	16.07	4.2	5.67	9.42	34.69	9.11	629.72	23.66	16.66	22.85	449.55	461.9	29.19	37.15	21.31	453.71	2.99	5.27
PTGIR	8.44	173.13	23.23	28.12	11.55	12.75	8.9	155.07	81.96	478.59	31.55	38.86	37.13	419.07	562.57	14.59	45.41	14.21	244.31	32.87	23.72
PTGS1	67.5	218.01	61.95	30.13	19.95	22.67	20.94	103.04	63.75	549.12	55.21	38.86	31.41	403.83	396.76	20.43	24.77	35.52	309.75	35.86	23.72
PTGS2	147.65	19.24	108.42	757.27	603.85	402.48	377.37	13.26	145.71	5.04	70.99	1016.02	128.51	22.86	35.53	61.29	313.74	85.26	34.9	59.77	716.81
PTK2	134.99	109.01	147.14	56.24	126.02	164.39	58.1	72.43	191.24	70.53	157.75	105.49	94.24	144.77	112.51	116.75	214.66	81.71	34.9	119.54	86.97
PTPN2	194.05	359.08	193.61	451.95	194.28	314.61	502.46	309.12	163.92	493.7	291.84	272.05	159.93	472.4	497.43	210.15	243.56	206.04	405.73	188.28	329.42
PTPN22	126.55	96.18	220.71	58.25	139.67	97.78	32.97	53.05	163.92	201.51	102.54	144.35	205.62	327.63	272.4	169.29	214.66	149.2	135.24	170.34	115.95
PTPN6	134.99	141.07	108.42	333.44	87.16	102.04	170.1	78.56	254.99	60.45	94.65	244.29	208.48	76.19	29.61	195.55	231.18	149.2	43.63	146.44	195.01
PTX3	59.06	519.38	27.11	243.05	31.51	243.75	434.94	647.82	100.17	377.83	94.65	149.91	54.26	563.84	538.88	72.97	144.49	56.84	462.44	29.89	179.2
PYCARD	147.65	596.33	185.86	670.9	207.93	344.37	779.85	594.77	173.03	528.96	173.52	499.68	194.2	594.31	473.74	207.23	429.33	170.52	388.27	194.25	390.03
RAC1	160.3	243.66	127.78	130.56	174.33	249.42	137.13	205.06	81.96	397.98	118.31	127.7	108.52	243.82	396.76	87.56	107.33	117.23	283.57	116.55	129.13
RAF1	147.65	416.79	143.27	116.5	263.59	172.89	155.97	488.67	145.71	1133.5	70.99	99.94	114.24	792.42	965.25	93.4	152.74	124.33	549.69	113.56	110.68
RAG1	8.44	262.9	23.23	2.01	10.5	4.25	3.14	66.31	36.43	841.31	55.21	22.21	8.57	571.46	657.32	23.35	33.03	28.42	388.27	26.9	10.54
RAG2	4.22	205.19	15.49	10.04	5.25	11.34	3.66	21.42	100.17	478.59	31.55	27.76	2.86	266.68	319.78	17.51	28.9	24.87	335.92	8.97	13.18
RAPGEF2	33.75	96.18	23.23	22.1	19.95	12.75	8.37	22.44	63.75	317.38	31.55	72.18	31.41	243.82	254.64	52.54	53.67	17.76	248.67	26.9	23.72
RARRES3	92.81	442.44	96.8	216.94	140.72	447.82	446.45	530.5	118.39	599.49	149.86	394.19	148.51	312.4	633.63	183.88	181.64	149.2	366.46	95.63	387.39
RELA	71.71	243.66	73.57	78.34	46.21	43.93	100.49	341.77	72.85	725.44	47.32	88.83	57.12	464.78	538.88	67.13	57.79	67.5	309.75	50.8	73.79
RELB	16.87	64.12	42.59	38.16	60.91	49.6	80.08	82.64	45.53	15.11	47.32	27.76	39.98	45.72	59.22	64.21	53.67	31.97	8.73	29.89	31.62
REPS1	139.21	147.48	104.55	32.14	70.36	63.77	25.12	51.01	191.24	236.77	134.09	88.83	79.96	388.59	266.48	131.34	78.44	134.99	183.23	95.63	65.88
RHOA	506.22	589.92	538.23	502.17	647.96	602.3	546.42	796.77	655.69	438.29	575.79	538.55	622.58	563.84	479.66	639.2	606.84	646.54	462.44	669.42	571.87
RIPK1	25.31	76.95	50.34	40.17	52.51	80.78	46.58	48.97	45.53	201.51	55.21	33.31	31.41	175.25	242.79	26.27	53.67	35.52	152.69	50.8	50.07
RIPK2	37.97	32.06	15.49	28.12	56.71	107.7	90.55	157.11	72.85	45.34	55.21	49.97	54.26	53.34	23.69	20.43	57.79	28.42	13.09	32.87	57.98
ROCK2	92.81	230.84	89.06	168.73	67.21	85.03	119.86	106.1	100.17	539.04	55.21	111.04	65.69	426.69	325.7	81.72	107.33	85.26	327.2	92.64	129.13
RORC	29.53	269.31	19.36	14.06	12.6	18.42	12.04	38.77	91.07	589.42	31.55	55.52	31.41	297.16	479.66	32.11	37.15	31.97	479.89	38.85	21.08
RPS6KA5	113.9	198.78	108.42	24.1	95.57	168.64	43.44	30.61	127.5	523.93	94.65	88.83	102.81	464.78	503.35	157.61	132.1	117.23	471.17	128.51	89.6
RRAD	29.53	64.12	27.11	32.14	25.2	17.01	5.23	8.16	127.5	70.53	55.21	33.31	85.68	175.25	112.51	90.48	66.05	28.42	39.26	44.83	34.26
RSAD2	16.87	128.24	15.49	584.52	14.7	384.05	914.89	168.33	27.32	25.19	23.66	272.05	17.14	30.48	29.61	11.67	127.97	24.87	30.54	38.85	368.95
RTP4	4.22	211.6	11.62	305.32	10.5	147.39	590.39	107.12	81.96	337.53	63.1	244.29	39.98	152.39	183.58	23.35	107.33	21.31	318.47	35.86	163.39
S100A8	771.98	29707.5	658.27	52850.3	2199.06	2831.5	64605.4	47175.9	3050.78	7526.42	1435.52	18244	999.56	9821.43	6407.37	1065.33	7748.58	206.04	8821.26	986.21	11661.3
S100A9	1341.48	43256.3	1161.65	66593.7	3484.47	4301.1	74025.4	62585.9	3251.13	10312.3	1538.06	20337.1	1333.7	14446.4	9693.95	1193.75	9457.64	301.96	10330.7	1876.78	18692.4
S1PR1	312.17	275.72	422.06	66.29	282.5	133.21	30.36	162.21	163.92	921.91	236.62	161.01	485.5	594.31	669.16	321.06	189.9	451.16	375.19	463.22	192.38
SAMD4A	29.53	115.42	38.72	10.04	13.65	45.35	8.37	28.57	45.53	156.17	55.21	38.86	54.26	220.96	225.03	40.86	66.05	35.52	152.69	29.89	34.26
SELE	33.75	205.19	30.98	20.09	6.3	9.92	7.33	62.23	91.07	685.14	31.55	16.66	25.7	449.55	491.51	20.43	41.28	35.52	414.45	26.9	23.72
SELL	683.4	916.94	530.49	3402.7	1454.49	1928.76	5422.34	1710.87	473.55	710.32	418.04	1210.34	665.42	556.22	544.8	580.82	792.61	589.7	693.66	552.87	1459.97
SELPLG	219.36	230.84	139.4	421.82	342.36	311.78	396.73	415.22	109.28	428.21	110.42	233.19	171.35	388.59	491.51	122.59	260.07	117.23	314.11	182.3	358.4
2016-09-04	16.87	224.43	30.98	12.05	16.8	8.5	5.23	60.19	91.07	579.34	78.87	16.66	28.56	396.21	432.29	58.37	41.28	39.08	274.85	26.9	23.72
SERPING1	29.53	352.67	34.85	54.23	12.6	31.18	94.73	166.29	91.07	554.15	86.76	83.28	34.27	388.59	497.43	58.37	86.69	21.31	388.27	23.91	44.8
SH2D1A	54.84	51.3	65.83	16.07	55.66	25.51	10.99	12.24	63.75	35.26	102.54	66.62	151.36	60.96	71.06	116.75	66.05	106.57	69.8	80.69	44.8
SHC1	118.12	474.5	108.42	140.61	101.87	143.13	181.09	455.01	236.78	614.61	181.41	138.8	137.08	480.02	527.04	116.75	181.64	145.65	301.02	101.61	202.92
SIGIRR	143.43	333.43	158.76	40.17	103.97	68.02	28.26	510.1	355.17	634.76	276.06	144.35	225.62	502.88	675.08	195.55	169.25	383.66	314.11	283.91	102.78
SIGLEC1	21.09	327.02	27.11	150.65	11.55	83.61	241.81	208.12	45.53	473.55	23.66	149.91	19.99	487.64	450.06	17.51	86.69	28.42	405.73	17.93	118.59
SIT1	33.75	96.18	34.85	26.11	17.85	12.75	10.47	37.75	72.85	261.96	15.77	77.73	28.56	259.06	177.65	23.35	45.41	42.63	139.6	32.87	28.99
SKI	101.24	230.84	104.55	14.06	88.21	45.35	28.79	446.85	163.92	337.53	94.65	38.86	131.37	259.06	349.38	72.97	33.03	117.23	191.96	149.43	100.14
SLAMF1	46.4	185.95	38.72	22.1	24.15	21.26	19.89	28.57	72.85	282.11	70.99	61.07	45.69	182.87	296.09	32.11	37.15	35.52	274.85	29.89	36.89
SLAMF6	59.06	205.19	38.72	14.06	37.81	19.84	10.47	123.44	136.6	523.93	78.87	49.97	97.1	495.26	615.87	110.91	99.08	85.26	309.75	53.79	44.8
SLAMF7	37.97	32.06	15.49	6.03	16.8	17.01	18.32	17.34	54.64	30.23	70.99	5.55	39.98	30.48	29.61	32.11	28.9	28.42	8.73	11.95	13.18
SLC2A1	50.62	147.48	30.98	22.1	45.16	28.34	80.08	40.81	72.85	408.06	39.44	27.76	59.97	228.58	219.11	23.35	41.28	17.76	235.58	47.82	34.26
SLC39A8	75.93	391.14	54.21	110.48	17.85	39.68	280.54	763.11	54.64	256.93	7.89	55.52	19.99	320.02	355.31	11.67	49.54	31.97	244.31	44.83	34.26
SMAD2	101.24	38.47	104.55	36.16	82.96	83.61	40.82	51.01	109.28	25.19	126.2	94.38	88.53	76.19	35.53	90.48	53.67	81.71	26.18	68.74	63.25
SMAD3	160.3	339.84	158.76	88.38	96.62	117.62	96.83	177.51	218.56	357.68	189.3	77.73	102.81	236.2	384.92	110.91	127.97	259.33	388.27	239.08	110.68
SMAD5	63.28	166.72	54.21	46.2	26.25	24.09	18.32	79.58	100.17	473.55	70.99	72.18	54.26	289.54	349.38	37.94	37.15	46.18	301.02	50.8	44.8
SMAD7	92.81	230.84	243.95	74.32	193.23	114.79	120.9	642.72	100.17	549.12	63.1	83.28	219.9	373.35	491.51	78.81	103.2	223.8	274.85	349.65	189.74
SMPD3	12.66	429.61	15.49	10.04	10.5	8.5	3.14	315.24	63.75	664.98	47.32	27.76	17.14	441.93	461.9	14.59	45.41	31.97	327.2	17.93	15.81
SOCS1	113.9	288.55	77.44	94.41	95.57	150.22	135.56	393.8	100.17	468.51	102.54	194.32	102.81	358.11	349.38	107.99	152.74	88.81	218.13	68.74	218.73
SOCS3	67.5	570.68	135.53	150.65	128.12	151.64	282.63	515.2	100.17	392.95	31.55	199.87	168.5	403.83	361.23	140.1	338.51	103.02	283.57	59.77	245.09
SPP1	25.31	51.3	15.49	6.03	8.4	5.67	7.33	11.22	54.64	55.42	39.44	11.1	19.99	68.57	76.98	14.59	20.64	28.42	17.45	8.97	13.18
SRC	29.53	205.19	30.98	34.15	39.91	38.26	23.03	319.32	127.5	387.91	70.99	72.18	22.85	342.87	396.76	35.02	45.41	49.73	183.23	14.94	47.44
STAT1	160.3	442.44	151.01	435.88	148.07	868.72	720.19	484.59	145.71	428.21	157.75	605.17	188.49	365.73	378.99	262.68	569.69	156.31	301.02	137.47	727.35
STAT2	84.37	128.24	139.4	592.56	253.09	1877.75	1306.91	740.66	91.07	80.6	141.97	421.96	94.24	182.87	41.45	119.67	495.38	95.92	52.35	137.47	664.1
STAT3	160.3	243.66	189.74	241.04	348.66	480.42	280.01	312.18	191.24	55.42	212.96	266.5	205.62	175.25	100.67	195.55	239.43	142.1	87.25	152.41	334.69
STAT4	75.93	166.72	77.44	30.13	61.96	42.51	16.75	30.61	145.71	443.32	134.09	99.94	59.97	396.21	408.6	67.13	103.2	85.26	301.02	83.68	47.44
STAT5A	63.28	205.19	81.32	124.54	90.31	143.13	157.02	322.38	63.75	513.85	39.44	116.59	62.83	342.87	396.76	81.72	99.08	81.71	292.3	86.67	115.95
STAT5B	206.71	185.95	135.53	297.28	336.06	225.33	214.07	114.26	136.6	418.13	126.2	199.87	119.95	380.97	313.85	122.59	156.87	117.23	266.12	116.55	173.93
STAT6	126.55	160.3	116.16	118.51	194.28	208.32	115.67	196.9	109.28	453.4	94.65	66.62	194.2	312.4	420.45	119.67	194.02	174.07	287.93	152.41	126.5
SYK	109.68	141.07	139.4	204.89	258.34	308.94	257.51	256.07	136.6	75.57	134.09	277.6	151.36	114.29	82.9	157.61	239.43	152.75	52.35	140.46	144.94
SYT17	29.53	25.65	30.98	12.05	10.5	11.34	3.14	10.2	145.71	35.26	55.21	38.86	34.27	30.48	35.53	20.43	45.41	35.52	17.45	29.89	18.45
TAGAP	113.9	96.18	85.19	355.54	185.88	515.85	370.04	118.34	154.82	90.68	197.19	283.15	82.82	144.77	118.44	151.77	181.64	127.89	78.53	71.72	216.1
TAL1	122.34	179.54	89.06	54.23	30.46	41.1	71.7	160.17	72.85	397.98	63.1	27.76	77.11	327.63	384.92	61.29	53.67	49.73	231.22	50.8	55.34
TAP1	240.45	468.09	278.8	1010.36	349.71	1310.88	1143.61	573.35	327.85	403.02	220.85	749.53	297.01	441.93	402.68	318.14	623.35	355.24	353.37	286.9	732.62
TAP2	71.71	359.08	104.55	399.73	71.41	153.05	227.15	408.08	91.07	508.81	126.2	333.12	68.54	350.49	390.84	131.34	231.18	74.6	270.48	62.76	308.33
TAPBP	615.9	1808.23	642.78	2934.68	959.86	1560.3	3795.12	1436.44	1366.02	579.34	1159.46	1982.08	753.95	594.31	544.8	1001.12	1795.75	838.37	1308.79	1096.78	2089.82
TARP	33.75	545.03	54.21	16.07	54.61	26.93	13.08	55.09	118.39	916.87	63.1	61.07	97.1	769.56	811.28	84.64	119.72	56.84	1003.41	65.75	50.07
TBK1	46.4	76.95	58.08	104.45	72.46	109.12	87.93	73.45	109.28	206.55	86.76	105.49	48.55	137.15	242.79	64.21	66.05	88.81	178.87	50.8	79.06
TBX21	63.28	19.24	46.47	26.11	70.36	34.01	7.85	13.26	109.28	20.15	55.21	72.18	125.66	83.81	41.45	116.75	66.05	95.92	56.71	74.71	39.53
TBXA2R	25.31	173.13	30.98	24.1	8.4	17.01	12.04	426.44	36.43	327.45	39.44	22.21	37.13	281.92	284.25	23.35	37.15	31.97	157.06	20.92	21.08
TCF4	29.53	76.95	38.72	12.05	52.51	66.61	35.59	89.78	45.53	141.06	126.2	66.62	59.97	205.72	189.5	90.48	61.92	63.94	52.35	53.79	36.89
TCF7	80.15	314.2	69.7	34.15	60.91	29.76	15.18	529.48	154.82	604.53	110.42	116.59	128.51	563.84	544.8	113.83	107.33	142.1	353.37	137.47	21.08
TFRC	37.97	76.95	38.72	22.1	24.15	19.84	39.25	19.38	81.96	25.19	78.87	38.86	48.55	76.19	53.3	52.54	45.41	39.08	52.35	23.91	31.62
TGFB1	717.14	371.9	720.22	307.33	1080.63	850.3	337.06	534.58	591.94	211.59	615.22	499.68	731.11	464.78	248.71	583.74	421.07	738.9	187.59	926.44	579.77
TGFB2	37.97	115.42	11.62	12.05	9.45	7.09	7.33	12.24	45.53	151.13	55.21	16.66	11.42	83.81	201.34	14.59	28.9	31.97	235.58	32.87	13.18
TGFB3	12.66	44.89	15.49	10.04	4.2	4.25	5.23	20.4	18.21	10.08	23.66	16.66	34.27	121.91	35.53	20.43	20.64	10.66	26.18	8.97	21.08
TGFBI	21.09	96.18	11.62	24.1	126.02	198.4	56.53	20.4	63.75	408.06	31.55	61.07	22.85	342.87	242.79	35.02	45.41	17.76	213.77	29.89	57.98
TGFBR1	227.8	205.19	216.84	82.36	226.84	196.99	75.37	94.88	100.17	397.98	141.97	122.14	105.67	274.3	384.92	99.24	107.33	145.65	309.75	149.43	155.48
TGFBR2	367.01	692.51	460.79	1213.24	488.33	503.09	1059.35	317.28	673.9	453.4	433.81	544.1	285.59	495.26	266.48	356.08	565.56	586.15	706.75	717.24	698.36
THBD	67.5	487.32	69.7	224.97	160.68	79.36	268.5	676.39	36.43	493.7	31.55	138.8	91.39	411.45	420.45	37.94	185.77	35.52	231.22	68.74	408.48
THBS1	628.56	1378.61	720.22	558.41	1371.53	1336.39	688.78	1308.91	519.09	740.55	433.81	599.62	245.61	678.13	473.74	145.94	218.79	248.67	449.35	340.69	274.07
THY1	25.31	198.78	54.21	12.05	23.1	14.17	38.73	334.62	118.39	634.76	63.1	77.73	34.27	464.78	521.12	32.11	28.9	85.26	366.46	71.72	68.52
TICAM1	4.22	371.9	11.62	22.1	14.7	26.93	23.55	309.12	91.07	730.48	23.66	22.21	28.56	495.26	657.32	37.94	28.9	31.97	270.48	14.94	18.45
TIGIT	88.59	327.02	46.47	42.18	55.66	29.76	23.55	73.45	118.39	619.64	126.2	88.83	148.51	617.17	467.82	96.32	148.61	110.12	462.44	74.71	55.34
TIRAP	92.81	294.96	100.68	48.21	85.06	100.62	37.16	198.94	163.92	745.59	86.76	55.52	108.52	472.4	645.47	125.5	127.97	113.68	410.09	122.53	63.25
TLR1	84.37	436.03	143.27	504.18	287.75	325.95	384.17	159.15	136.6	518.89	141.97	260.95	77.11	601.93	509.27	99.24	280.72	53.29	410.09	92.64	284.62
TLR2	181.4	282.13	209.1	873.77	530.34	804.95	861.5	462.15	127.5	539.04	173.52	566.31	142.79	342.87	402.68	134.26	478.87	46.18	362.1	98.62	650.93
TLR3	16.87	160.3	23.23	92.4	7.35	9.92	76.42	36.73	27.32	362.72	39.44	49.97	37.13	388.59	331.62	35.02	33.03	28.42	301.02	32.87	34.26
TLR4	54.84	153.89	112.29	530.29	240.49	365.63	473.67	206.08	54.64	256.93	31.55	244.29	57.12	160.01	148.04	37.94	181.64	14.21	87.25	32.87	284.62
TLR5	59.06	230.84	42.59	120.52	74.56	97.78	148.12	92.84	127.5	680.1	70.99	88.83	65.69	495.26	550.73	67.13	185.77	42.63	479.89	41.84	68.52
TLR6	59.06	96.18	30.98	194.84	121.82	150.22	209.88	84.68	63.75	292.19	23.66	172.11	71.4	342.87	284.25	52.54	132.1	24.87	318.47	38.85	102.78
TLR7	8.44	70.53	27.11	8.03	4.2	19.84	18.84	13.26	36.43	105.79	39.44	22.21	11.42	182.87	130.28	5.84	12.38	21.31	104.7	17.93	13.18
TLR8	63.28	128.24	92.93	208.9	232.09	178.56	152.83	41.83	109.28	95.72	39.44	144.35	71.4	152.39	130.28	81.72	123.85	39.08	109.07	71.72	115.95
TLR9	4.22	262.9	15.49	18.08	8.4	5.67	8.37	290.76	72.85	695.21	55.21	38.86	42.84	502.88	556.65	32.11	53.67	10.66	301.02	29.89	28.99
TMEM173	59.06	378.32	108.42	263.14	86.11	110.54	195.75	215.26	100.17	639.8	78.87	166.56	71.4	327.63	414.52	49.62	144.49	53.29	309.75	83.68	166.03
TNF	21.09	57.71	34.85	24.1	28.35	104.87	51.82	86.72	63.75	40.3	47.32	55.52	39.98	83.81	59.22	46.7	61.92	35.52	39.26	11.95	42.17
TNFAIP3	88.59	384.73	65.83	277.2	119.72	103.45	552.7	234.65	72.85	35.26	63.1	66.62	59.97	76.19	71.06	87.56	66.05	213.14	52.35	98.62	126.5
TNFAIP6	25.31	205.19	19.36	182.79	4.2	19.84	360.09	200.98	36.43	297.23	7.89	88.83	8.57	160.01	248.71	14.59	20.64	10.66	287.93	2.99	50.07
TNFRSF11A	16.87	96.18	11.62	10.04	4.2	2.83	2.09	45.91	27.32	221.66	15.77	11.1	14.28	167.63	201.34	8.76	12.38	10.66	109.07	2.99	10.54
TNFRSF13B	25.31	134.66	27.11	14.06	14.7	12.75	12.04	21.42	36.43	226.7	23.66	61.07	37.13	198.1	225.03	40.86	41.28	21.31	239.95	23.91	23.72
TNFRSF13C	37.97	224.43	34.85	12.05	60.91	19.84	14.13	111.2	145.71	362.72	94.65	122.14	111.38	289.54	390.84	137.18	70.18	99.47	200.68	80.69	28.99
TNFRSF14	143.43	282.13	127.78	176.76	111.32	119.04	166.44	365.23	209.46	282.11	205.07	177.67	119.95	266.68	230.95	102.15	189.9	152.75	239.95	140.46	160.76
TNFRSF17	12.66	339.84	23.23	22.1	13.65	17.01	13.08	18.36	100.17	357.68	47.32	33.31	28.56	304.78	420.45	37.94	57.79	39.08	397	26.9	23.72
TNFRSF1B	71.71	102.59	61.95	136.59	132.32	164.39	191.56	275.45	54.64	251.89	94.65	44.42	68.54	190.49	266.48	52.54	103.2	92.36	100.34	83.68	113.32
TNFRSF4	8.44	205.19	27.11	20.09	8.4	8.5	7.33	373.39	54.64	302.27	15.77	16.66	28.56	220.96	325.7	35.02	28.9	21.31	187.59	23.91	13.18
TNFRSF8	21.09	44.89	11.62	10.04	10.5	12.75	24.6	21.42	36.43	25.19	15.77	38.86	31.41	91.43	59.22	29.19	66.05	7.1	39.26	17.93	5.27
TNFRSF9	16.87	121.83	30.98	20.09	11.55	12.75	7.85	16.32	27.32	221.66	47.32	33.31	19.99	190.49	153.97	46.7	24.77	10.66	122.15	8.97	10.54
TNFSF10	16.87	301.37	23.23	134.58	55.66	144.55	147.6	601.92	136.6	750.63	86.76	205.43	17.14	411.45	580.33	26.27	78.44	14.21	335.92	47.82	86.97
TNFSF11	33.75	57.71	34.85	22.1	13.65	17.01	10.99	9.18	91.07	95.72	47.32	88.83	51.41	228.58	225.03	52.54	90.82	46.18	69.8	23.91	31.62
TNFSF12	37.97	153.89	96.8	100.43	59.86	75.11	56	63.25	136.6	277.08	63.1	105.49	77.11	106.67	171.73	72.97	61.92	92.36	218.13	107.59	137.04
TNFSF13B	88.59	352.67	181.99	1315.68	293	1157.82	1276.55	488.67	182.14	423.17	165.64	888.33	68.54	312.4	384.92	110.91	470.61	74.6	292.3	119.54	761.61
TNFSF14	67.5	237.25	100.68	168.73	38.86	41.1	57.57	429.5	54.64	377.83	78.87	72.18	51.41	304.78	396.76	43.78	61.92	31.97	187.59	35.86	89.6
TNFSF15	29.53	307.78	15.49	22.1	12.6	18.42	7.85	27.55	27.32	604.53	55.21	55.52	51.41	525.74	598.1	46.7	94.95	31.97	492.98	20.92	18.45
TNFSF4	33.75	102.59	54.21	24.1	21	17.01	13.61	25.5	72.85	403.02	94.65	61.07	31.41	388.59	355.31	58.37	37.15	31.97	239.95	50.8	34.26
TNFSF8	54.84	102.59	73.57	40.17	61.96	80.78	65.95	62.23	27.32	181.36	78.87	88.83	42.84	160.01	165.81	67.13	37.15	74.6	200.68	83.68	79.06
TNK2	29.53	397.55	69.7	701.03	44.11	279.18	519.21	193.84	54.64	55.42	126.2	371.99	54.26	99.05	29.61	64.21	247.69	74.6	100.34	68.74	400.57
TOLLIP	105.46	121.83	100.68	50.22	35.71	38.26	36.11	55.09	191.24	75.57	141.97	77.73	97.1	274.3	148.04	119.67	165.13	131.44	91.62	80.69	89.6
TP53	59.06	455.26	50.34	24.1	59.86	43.93	26.69	414.2	173.03	619.64	118.31	122.14	108.52	449.55	544.8	154.69	70.18	88.81	296.66	68.74	71.15
TPSAB1	8.44	256.49	11.62	6.03	5.25	12.75	1.57	217.3	18.21	403.02	23.66	16.66	8.57	251.44	319.78	20.43	28.9	7.1	165.78	14.94	7.91
TPT1	142058	4578.27	79836.1	59183.7	28080.6	30534.3	53207	8667.58	28741.1	26216.5	37970.4	64015	110871	13280.6	3766.25	59147.7	65159	80007.4	24566	105216	153484
TRAC	8.44	25.65	23.23	4.02	4.2	1.42	2.09	3.06	54.64	35.26	23.66	27.76	17.14	7.62	41.45	20.43	37.15	14.21	4.36	20.92	2.64
TRADD	172.96	314.2	65.83	88.38	46.21	59.52	20.94	102.02	336.95	201.51	228.74	194.32	105.67	586.69	438.21	207.23	210.54	106.57	126.52	110.57	86.97
TRAF1	59.06	237.25	61.95	20.09	92.42	46.77	65.42	247.91	136.6	750.63	102.54	38.86	54.26	403.83	544.8	75.89	49.54	88.81	418.81	89.66	63.25
TRAF2	4.22	288.55	34.85	26.11	22.05	28.34	20.41	182.62	27.32	785.89	94.65	33.31	39.98	609.55	645.47	32.11	28.9	35.52	414.45	41.84	13.18
TRAF3	59.06	282.13	58.08	40.17	82.96	72.28	89.5	139.77	100.17	503.78	102.54	116.59	85.68	259.06	461.9	67.13	78.44	117.23	340.29	134.48	60.61
TRAF4	37.97	147.48	27.11	20.09	14.7	21.26	14.13	70.39	72.85	282.11	31.55	61.07	45.69	335.25	290.17	46.7	24.77	42.63	183.23	38.85	31.62
TRAF5	54.84	38.47	81.32	24.1	56.71	43.93	12.04	25.5	81.96	50.38	94.65	77.73	57.12	76.19	82.9	61.29	37.15	88.81	21.81	98.62	39.53
TRAF6	80.15	301.37	89.06	52.23	67.21	70.86	57.05	58.15	191.24	534	110.42	44.42	51.41	441.93	615.87	75.89	70.18	95.92	440.63	74.71	52.71
TRAP1	33.75	115.42	19.36	8.03	30.46	8.5	14.13	30.61	72.85	171.28	31.55	27.76	22.85	182.87	207.26	20.43	20.64	39.08	209.41	29.89	18.45
TREM2	16.87	256.49	11.62	50.22	6.3	2.83	51.29	140.79	36.43	216.62	23.66	38.86	28.56	175.25	183.58	29.19	24.77	21.31	157.06	8.97	26.35
TSLP	8.44	57.71	19.36	4.02	5.25	1.42	3.14	5.1	27.32	141.06	31.55	16.66	11.42	205.72	236.87	5.84	28.9	17.76	104.7	14.94	23.72
TWIST2	12.66	96.18	7.74	128.56	11.55	36.85	124.57	168.33	9.11	181.36	23.66	44.42	11.42	167.63	165.81	26.27	45.41	3.55	109.07	8.97	44.8
TYK2	215.14	461.67	224.58	208.9	274.1	232.42	264.84	247.91	373.38	130.98	220.85	233.19	245.61	243.82	124.36	268.52	293.1	316.16	231.22	289.88	279.35
TYMP	240.45	1667.16	317.52	1677.25	552.39	1581.56	2043.32	1343.6	254.99	639.8	347.05	1165.93	219.9	723.84	651.4	286.03	1217.81	159.86	567.14	230.11	1686.61
TYROBP	168.74	218.01	220.71	216.94	529.29	504.51	240.76	272.39	218.56	317.38	86.76	188.77	374.12	327.63	367.15	306.46	309.61	159.86	191.96	161.38	197.65
UBE2L3	202.49	237.25	158.76	138.6	139.67	167.23	149.17	254.03	173.03	317.38	197.19	216.53	222.76	472.4	432.29	145.94	177.51	142.1	253.03	134.48	131.77
USP9Y	299.51	89.77	294.28	110.48	268.84	206.91	142.36	177.51	209.46	45.34	157.75	277.6	188.49	53.34	71.06	210.15	194.02	323.27	56.71	268.97	208.19
VCAM1	21.09	211.6	7.74	18.08	3.15	5.67	23.55	45.91	27.32	639.8	23.66	33.31	19.99	342.87	402.68	40.86	33.03	21.31	357.74	17.93	15.81
VCAN	514.66	724.57	503.38	2354.17	1162.54	1160.66	2333.81	853.9	464.45	347.61	347.05	921.64	351.27	480.02	331.62	306.46	693.53	198.94	362.1	475.17	869.66
VNN2	25.31	493.74	27.11	650.81	39.91	18.42	427.61	728.42	45.53	246.85	86.76	99.94	34.27	281.92	248.71	67.13	57.79	24.87	253.03	26.9	68.52
VTN	33.75	19.24	7.74	6.03	10.5	8.5	5.76	13.26	63.75	40.3	39.44	16.66	37.13	83.81	41.45	40.86	24.77	28.42	43.63	32.87	21.08
XAF1	42.18	83.36	27.11	194.84	21	160.14	234.48	96.92	9.11	40.3	23.66	111.04	31.41	53.34	23.69	17.51	123.85	7.1	43.63	14.94	121.23
XBP1	134.99	109.01	193.61	241.04	116.57	137.47	274.26	125.48	127.5	80.6	110.42	194.32	205.62	198.1	100.67	145.94	185.77	106.57	109.07	104.6	202.92
XCL1	21.09	44.89	11.62	36.16	16.8	8.5	8.37	9.18	81.96	30.23	23.66	44.42	45.69	175.25	88.83	43.78	37.15	17.76	26.18	26.9	18.45
XCR1	37.97	128.24	27.11	8.03	8.4	11.34	4.71	31.63	81.96	528.96	63.1	11.1	34.27	289.54	402.68	58.37	49.54	42.63	191.96	26.9	2.64
ZAP70	25.31	19.24	42.59	14.06	52.51	28.34	10.99	6.12	100.17	35.26	55.21	44.42	85.68	68.57	23.69	58.37	37.15	60.39	65.44	53.79	26.35
ZBTB16	29.53	96.18	7.74	12.05	11.55	11.34	12.04	47.95	18.21	221.66	15.77	33.31	22.85	175.25	148.04	23.35	33.03	39.08	126.52	17.93	5.27
